# Supplementary material for: Characterizing chromatin interactions of regulatory elements and nucleosome positions, using Hi-C, Micro-C, and promoter capture Micro-C
Source: Epigenetics Chromatin. 2022 Dec 21;15:41. doi: 10.1186/s13072-022-00473-4 (PMC9768916; doi:10.1186/s13072-022-00473-4)
Supplement: Supplementary file 1 — Additional file 1: Table S1. Datasets used in this study. (A) data availability (B) QC statistics of Micro-C, Hi-C, and promoter capture Micro-C data (C) Additional metrics of promoter capture Micro-C data. [file 13072_2022_473_MOESM1_ESM.xlsx]

## Sheet: S1A
Table S1A. Datasets used in this study and data availability
Cells	Assay	Notes	Data availability	Generated in this study*
C42B prostate cancer cells	Micro-C	Rep1	GSE204997	O
C42B prostate cancer cells	Micro-C	Rep2	GSE204997	O
C42B prostate cancer cells	Micro-C	Rep3	GSE204997	O
C42B prostate cancer cells	Micro-C	Rep4	GSE204997	O
C42B prostate cancer cells	Micro-C	Rep5	GSE204997	O
C42B prostate cancer cells	Micro-C	Rep6	GSE204997	O
C42B prostate cancer cells	Micro-C	Rep7	GSE204997	O
C42B prostate cancer cells	Micro-C	Rep8	GSE204997	O
C42B prostate cancer cells	Micro-C	Rep9	GSE204997	O
C42B prostate cancer cells	Micro-C	Rep10	GSE204997	O
C42B prostate cancer cells	Micro-C	Rep11	GSE204997	O
C42B prostate cancer cells	Micro-C	Rep12	GSE204997	O
C42B prostate cancer cells	Micro-C	Rep13	GSE204997	O
C42B prostate cancer cells	Micro-C	Rep14	GSE204997	O
C42B prostate cancer cells	Micro-C	Rep15	GSE204997	O
C42B prostate cancer cells	Micro-C	Rep16	GSE204997	O
C42B prostate cancer cells	Capture Micro-C	Rep1	GSE204995	O
C42B prostate cancer cells	Capture Micro-C	Rep2	GSE204995	O
C42B prostate cancer cells	Capture Micro-C	Rep3	GSE204995	O
C42B prostate cancer cells	Capture Micro-C	Rep4	GSE204995	O
C42B prostate cancer cells	Capture Micro-C	Rep5	GSE204995	O
C42B prostate cancer cells	Capture Micro-C	Rep6	GSE204995	O
C42B prostate cancer cells	Capture Micro-C	Rep7	GSE204995	O
C42B prostate cancer cells	Capture Micro-C	Rep8	GSE204995	O
C42B prostate cancer cells	Hi-C	Rep1	GSE204996	X
C42B prostate cancer cells	Hi-C	Rep2	GSE204996	X
C42B prostate cancer cells	Hi-C	Rep3	GSE204996	X
C42B prostate cancer cells	ChIP-seq H3K27ac	Rep1	ENCSR279KIX	X
C42B prostate cancer cells	ChIP-seq H3K27ac	Rep2	ENCSR279KIX	X
C42B prostate cancer cells	ChIP-seq H3K27me3	Rep1	GSE118629	X
C42B prostate cancer cells	ChIP-seq H3K27me3	Rep2	GSE118629	X
C42B prostate cancer cells	ChIP-seq H3K4me3	Rep1	GSE102616	X
C42B prostate cancer cells	ChIP-seq H3K4me3	Rep2	GSE40050	X
C42B prostate cancer cells	ChIP-seq H3K9me3	Rep1	GSE118629	X
C42B prostate cancer cells	ChIP-seq H3K9me3	Rep2	GSE118629	X
C42B prostate cancer cells	ChIP-seq Input	Rep1	GSE105753	X
C42B prostate cancer cells	ChIP-seq Input	Rep2	GSE105753	X
C42B prostate cancer cells	ChIP-seq CTCF	Rep1	ENCSR460LGH	X
C42B prostate cancer cells	ChIP-seq CTCF	Rep2	ENCSR460LGH	X
C42B prostate cancer cells	RNA-seq	Rep1	GSE204999	X
C42B prostate cancer cells	RNA-seq	Rep2	GSE204999	X
C42B prostate cancer cells	RNA-seq	Rep3	GSE204999	X
C42B prostate cancer cells	NOMe-seq	Rep1	GSE204998	X
* Datasets that are not generated in this study are still generated in-house using the same protocols as part of the previous research projects

## Sheet: S1B
Table S1B. QC statistics of Micro-C, Hi-C, and promoter capture Micro-C data
	C42B Hi-C 1 Billion	C42B Micro-C 1 Billion	C42B Micro-C 2 Billion	C42B Micro-C 3 Billion	Promoter Capture Micro-C
Total Read Pairs	1094888777	1050616368	2335898791	3430994736	182260224
Unmapped Read Pairs	128764514	65909295	132359378	186675012	14063143
Mapped Read Pairs	671096894	834740339	1892096994	2784732829	132688328
PCR Dup Read Pairs	107097065	161402444	383990760	632341107	55923123
No-Dup Read Pairs	563999829	673337895	1508106234	2152391722	76765205
No-Dup Cis Read Pairs	442663931	510164499	1152836186	1646573968	57704954
No-Dup Trans Read Pairs	121335898	163173396	355270048	505817754	19060251
No-Dup Valid Read Pairs (cis >= 1kb, trans)	433361197	588873758	1332789017	1899415934	68206114
No-Dup Cis Read Pairs < 1kb	130638632	84464137	175317217	252975788	8559091
No-Dup Cis Read Pairs >= 1kb	312025299	425700362	977518969	1393598180	49145863
No-Dup Cis Read Pairs >= 10kb	260424215	318685194	747887750	1064802919	38289769
Total number of libraries generated	3	4	8	16	8
% of Valid Read Pairs	0.395804	0.560503	0.570568	0.553605	0.374224
% of PCR Duplicate Read Pairs	0.0978155	0.153626	0.164387	0.184303	0.306831
	C42B Hi-C rep1	C42B Hi-C rep2	C42B Hi-C rep3	C42B Micro-C rep1	C42B Micro-C rep2	C42B Micro-C rep3	C42B Micro-C rep4	C42B Micro-C rep5	C42B Micro-C rep6	C42B Micro-C rep7	C42B Micro-C rep8	C42B Micro-C rep9	C42B Micro-C rep10	C42B Micro-C rep11	C42B Micro-C rep12	C42B Micro-C rep13	C42B Micro-C rep14	C42B Micro-C rep15	C42B Micro-C rep16	Promoter capture Micro-C rep1	Promoter capture Micro-C rep2	Promoter capture Micro-C rep3	Promoter capture Micro-C rep4	Promoter capture Micro-C rep5	Promoter capture Micro-C rep6	Promoter capture Micro-C rep7	Promoter capture Micro-C rep8
Total Read Pairs	304303349	303008126	487577302	259023348	274686595	271995697	244910728	325578257	302618497	302911006	354174663	138914110	127871812	146029141	140570422	138809289	122166156	128065467	152669548	23437752	23465338	21804026	23549411	22872147	22264158	22696279	22171113
Unmapped Read Pairs	27207275	19950761	68471980	13617025	14361377	14293003	13603066	19174310	18016770	18646363	20647481	6891896	6166397	7410850	6904227	6664599	6182475	6435417	7659823	1461865	1431744	1328770	1460417	1419761	1382967	1417206	1380900
Mapped Read Pairs	191183729	206605906	291513492	211907721	224441916	221635432	199675049	262118001	243467142	243134478	285717322	113643317	104588483	118750655	114113353	113987370	99225496	103977173	124349907	17589670	17820402	16556330	17787373	17323479	16854755	17169199	16782082
PCR Dup Read Pairs	51833699	16695668	40219165	43120360	44112627	40403341	37863075	62151113	46876435	44231409	64171242	21869171	18872215	25157887	19388871	20760304	17810892	18079553	26970453	1884604	1915149	1648758	1921745	1851999	1757651	1813052	1738445
No-Dup Read Pairs	139350030	189910238	251294327	168787361	180329289	181232091	161811974	199966888	196590707	198903069	221546080	91774146	85716268	93592768	94724482	93227066	81414604	85897620	97379454	15705066	15905253	14907572	15865628	15471480	15097104	15356147	15043637
No-Dup Cis Read Pairs	106431248	145216854	202393556	127278956	135715195	137011182	121835708	154524092	152218139	154020396	171168126	69595874	64914505	72493152	72128255	70595215	63191395	66667607	75382749	11687018	11853243	11100520	11828024	11541259	11261242	11458683	11223052
No-Dup Trans Read Pairs	32918782	44693384	48900771	41508405	44614094	44220909	39976266	45442796	44372568	44882673	50377954	22178272	20801763	21099616	22596227	22631851	18223209	19230013	21996705	4018048	4052010	3807052	4037604	3930221	3835862	3897464	3820585
No-Dup Valid Read Pairs (cis >= 1kb, trans)	116925721	160170827	169141534	147890949	158020652	158457343	141747432	178837994	174902882	176802254	196676915	79938255	74662110	83582183	82247431	81198954	72326289	76260586	86369004	14037272	14167700	13284303	14138490	13763914	13430263	13660729	13378843
No-Dup Cis Read Pairs < 1kb	22424309	29739411	82152793	20896412	22308637	22774748	20064542	21128894	21687825	22100815	24869165	11835891	11054158	10010585	12477051	12028112	9088315	9637034	11010450	1667794	1737553	1623269	1727138	1707566	1666841	1695418	1664794
No-Dup Cis Read Pairs >= 1kb	84006939	115477443	120240763	106382544	113406558	114236434	101771166	133395198	130530314	131919581	146298961	57759983	53860347	62482567	59651204	58567103	54103080	57030573	64372299	10019224	10115690	9477251	10100886	9833693	9594401	9763265	9558258
No-Dup Cis Read Pairs >= 10kb	72456299	98374959	96287398	79695289	85089349	85709252	76291177	103870935	101463956	102478397	113571178	43121674	40266347	48554254	44583029	43763825	41980900	44228510	49890862	7823745	7895285	7398097	7883346	7673250	7486528	7616781	7456708
% of Valid Read Pairs	0.384241	0.528602	0.346902	0.570956	0.575276	0.582573	0.578772	0.549293	0.577965	0.583677	0.555311	0.575451	0.583882	0.572366	0.585098	0.584968	0.592032	0.595481	0.565725	0.598917	0.603771	0.609259	0.600376	0.601776	0.603223	0.601893	0.603436
% of PCR Duplicate Read Pairs	0.170336	0.0550997	0.0824878	0.166473	0.160593	0.148544	0.154599	0.190895	0.154903	0.146021	0.181185	0.157429	0.147587	0.17228	0.13793	0.14956	0.145792	0.141174	0.176659	0.0804089	0.0816161	0.0756171	0.0816048	0.0809718	0.0789453	0.0798832	0.0784104
	Promoter Capture Micro-C 23 Million	Promoter Capture Micro-C 46 Million	Promoter Capture Micro-C 68 Million	Promoter Capture Micro-C 92 Million	Promoter Capture Micro-C 115 Million	Promoter Capture Micro-C 137 Million	Promoter Capture Micro-C 160 Million	Promoter Capture Micro-C 182 Million
Total Read Pairs	23437752	46903090	68707116	92256527	115128674	137392832	160089111	182260224
Unmapped Read Pairs	1461865	289359	4222371	568280	7102578	8485556	9902767	14063143
Mapped Read Pairs	17589670	35410089	51966399	69753768	87077271	103931971	121101176	132688328
PCR Dup Read Pairs	1884604	6527480	12531028	20427063	29029481	38161336	48096000	55923123
No-Dup Read Pairs	15705066	28882609	39435371	49326705	58047790	65770635	73005176	76765205
No-Dup Cis Read Pairs	11687018	21516226	29385368	36779020	43309393	49099546	54529144	57704954
No-Dup Trans Read Pairs	4018048	7366383	10050003	12547685	14738397	16671089	18476032	19060251
No-Dup Valid Read Pairs (cis >= 1kb, trans)	14037272	25771527	35173142	43980857	51725771	58579853	64996395	68206114
No-Dup Cis Read Pairs < 1kb	1667794	3111082	4262229	5345848	6322019	7190782	8008781	8559091
No-Dup Cis Read Pairs >= 1kb	10019224	18405144	25123139	31433172	36987374	41908764	46520363	49145863
No-Dup Cis Read Pairs >= 10kb	8642855	14370484	19617274	24543319	28876021	32715710	36311892	38289769
Total number of libraries generated	1	2	3	4	5	6	7	8
% of Valid Read Pairs	0.598917	0.549463	0.511929	0.476724	0.449287	0.426368	0.406001	0.374224
% of PCR Duplicate Read Pairs	0.0804089	0.13917	0.182383	0.221416	0.252148	0.277753	0.300433	0.306831
Number of valid read pairs per probes	87.1101	159.929	218.271	272.929	320.991	363.525	403.344	423.262

## Sheet: S1C
Table S1C. Additional metrics of promoter capture Micro-C data
Total genes covered	27354
coding genes	19725
lncRNA	7630
Total promoters covered	84643
coding genes	72043
lncRNA	12354
Total number of probes	161144
Probe size	120 bp
Total bps covered	19337280 bp
Total number of valid pairs	68206114
Number of valid read pairs per probes	423
