# Supplementary material for: Characterizing chromatin interactions of regulatory elements and nucleosome positions, using Hi-C, Micro-C, and promoter capture Micro-C
Source: Epigenetics Chromatin. 2022 Dec 21;15:41. doi: 10.1186/s13072-022-00473-4 (PMC9768916; doi:10.1186/s13072-022-00473-4)
Supplement: Supplementary file 3 — Additional file 3: Table S2. Topologically Associating Domains (TADs) identified from this study. (A) TAD statistics of Hi-C, Micro-C, and promoter capture Micro-C data. TAD genomic coordinates of (B) Hi-C 1 billion data, (C) Micro-C 1 billion data, (D) Micro-C 2 billion data, (E) Micro-C 3 billion data, and (F) promoter capture Micro-C data. [file 13072_2022_473_MOESM3_ESM.xlsx]

## Sheet: S2A
Table S2A. Topologically Associating Domains (TADs) statistics of Hi-C, Micro-C, and promoter capture Micro-C data
	Hi-C 1 Billion data	Micro-C 1 Billion data	Micro-C 2 Billion data	Micro-C 3 Billion data	Promoter capture Micro-C data
Number of TADs	5566	5828	5881	5894	5535
Average size of TADs (kb)	475	468	465	468	501

## Sheet: S2B
Table S2B. TAD genomic coordinates of Hi-C 1 billion data
chr	start	end
chr1	750000	1350000
chr1	1350000	1650000
chr1	1650000	1900000
chr1	1900000	2150000
chr1	2150000	2450000
chr1	2750000	3450000
chr1	3450000	3900000
chr1	3900000	4650000
chr1	4650000	5450000
chr1	5450000	6000000
chr1	6000000	6650000
chr1	6650000	7250000
chr1	7250000	7650000
chr1	7650000	7950000
chr1	7950000	8350000
chr1	8350000	8850000
chr1	8850000	9100000
chr1	9250000	9600000
chr1	9700000	9900000
chr1	9900000	10200000
chr1	10200000	10500000
chr1	10500000	11000000
chr1	11000000	11350000
chr1	11350000	11650000
chr1	12250000	12900000
chr1	13300000	13650000
chr1	13650000	14000000
chr1	14000000	14600000
chr1	14600000	14750000
chr1	14750000	15100000
chr1	15100000	15500000
chr1	15500000	15750000
chr1	15750000	16050000
chr1	16050000	16550000
chr1	16600000	16800000
chr1	16850000	16950000
chr1	16950000	17450000
chr1	17450000	17650000
chr1	17650000	17900000
chr1	17900000	18250000
chr1	18250000	18600000
chr1	18600000	18900000
chr1	18900000	19250000
chr1	19250000	19700000
chr1	19700000	19900000
chr1	19900000	20200000
chr1	20200000	20500000
chr1	20700000	21200000
chr1	21200000	21650000
chr1	21650000	22000000
chr1	22000000	22400000
chr1	22400000	22650000
chr1	22650000	22950000
chr1	22950000	23300000
chr1	23300000	23500000
chr1	23500000	23750000
chr1	23750000	24150000
chr1	24150000	24400000
chr1	24400000	24650000
chr1	24650000	24850000
chr1	24850000	25250000
chr1	25250000	25550000
chr1	25550000	25800000
chr1	25800000	26000000
chr1	26500000	26900000
chr1	26900000	27300000
chr1	27400000	27650000
chr1	27650000	27850000
chr1	27850000	28250000
chr1	28250000	28600000
chr1	28600000	29200000
chr1	29200000	29800000
chr1	29800000	30400000
chr1	30450000	30700000
chr1	30700000	30950000
chr1	30950000	31150000
chr1	31150000	31450000
chr1	31450000	31600000
chr1	31600000	32100000
chr1	32100000	32400000
chr1	32400000	32700000
chr1	32700000	32850000
chr1	32850000	33100000
chr1	33100000	33500000
chr1	33650000	34100000
chr1	34100000	34750000
chr1	34750000	35150000
chr1	35150000	35450000
chr1	35450000	35800000
chr1	35800000	36100000
chr1	36100000	36500000
chr1	36500000	37450000
chr1	37450000	37700000
chr1	37700000	38000000
chr1	38000000	38850000
chr1	38850000	39100000
chr1	39100000	39550000
chr1	39550000	39750000
chr1	39750000	40050000
chr1	40050000	40450000
chr1	40450000	41000000
chr1	41000000	41250000
chr1	41250000	41550000
chr1	41550000	42150000
chr1	42150000	42750000
chr1	42750000	43150000
chr1	43150000	43500000
chr1	43500000	43700000
chr1	43700000	44050000
chr1	44050000	44700000
chr1	44700000	45000000
chr1	45000000	45300000
chr1	45300000	45500000
chr1	45600000	46000000
chr1	46000000	46250000
chr1	46250000	46750000
chr1	46750000	46850000
chr1	46850000	47150000
chr1	47400000	47750000
chr1	47750000	48100000
chr1	48100000	48250000
chr1	48250000	48550000
chr1	48550000	48900000
chr1	48900000	50350000
chr1	50350000	50750000
chr1	50750000	51200000
chr1	51200000	51800000
chr1	51800000	52050000
chr1	52050000	52400000
chr1	52400000	52700000
chr1	52700000	53200000
chr1	53200000	53450000
chr1	53450000	53800000
chr1	53800000	54050000
chr1	54050000	54500000
chr1	54500000	54850000
chr1	54850000	55050000
chr1	55050000	55350000
chr1	55350000	56850000
chr1	56850000	57350000
chr1	57350000	58500000
chr1	58500000	58700000
chr1	58700000	59300000
chr1	59300000	59800000
chr1	59800000	60850000
chr1	61050000	61850000
chr1	61850000	62100000
chr1	62100000	62450000
chr1	62450000	62800000
chr1	62800000	63600000
chr1	63600000	64250000
chr1	64250000	64700000
chr1	64700000	64850000
chr1	64850000	65050000
chr1	65050000	65700000
chr1	65700000	65950000
chr1	65950000	66250000
chr1	66250000	66500000
chr1	66500000	66750000
chr1	66750000	67200000
chr1	67200000	67500000
chr1	67500000	67850000
chr1	67850000	68100000
chr1	68100000	68450000
chr1	68450000	69750000
chr1	69750000	70150000
chr1	70150000	70500000
chr1	70500000	71100000
chr1	71100000	71600000
chr1	71600000	72600000
chr1	72600000	73250000
chr1	73250000	73700000
chr1	73700000	74000000
chr1	74000000	74750000
chr1	74750000	75200000
chr1	75200000	75850000
chr1	75850000	76300000
chr1	76300000	77150000
chr1	77150000	77550000
chr1	77550000	78150000
chr1	78150000	78700000
chr1	78700000	79250000
chr1	79250000	79500000
chr1	79500000	80200000
chr1	80200000	81800000
chr1	81800000	82750000
chr1	82750000	83900000
chr1	83900000	84150000
chr1	84150000	84950000
chr1	84950000	85300000
chr1	85300000	85600000
chr1	85600000	86000000
chr1	86000000	86350000
chr1	86350000	86750000
chr1	86750000	87100000
chr1	87100000	87300000
chr1	87300000	88100000
chr1	88100000	88600000
chr1	88600000	88950000
chr1	88950000	89450000
chr1	89450000	89800000
chr1	89800000	90050000
chr1	90050000	90550000
chr1	90550000	91150000
chr1	91150000	91500000
chr1	91500000	91950000
chr1	91950000	92300000
chr1	92300000	92750000
chr1	92750000	93000000
chr1	93300000	93850000
chr1	93850000	94350000
chr1	94500000	94800000
chr1	94800000	95050000
chr1	95050000	95300000
chr1	95300000	95950000
chr1	95950000	96950000
chr1	96950000	97600000
chr1	97600000	98500000
chr1	98500000	99150000
chr1	99150000	99750000
chr1	99750000	100150000
chr1	100150000	100450000
chr1	100450000	100900000
chr1	100900000	101300000
chr1	101450000	102200000
chr1	102200000	102450000
chr1	102450000	103000000
chr1	103000000	103650000
chr1	103700000	104250000
chr1	104250000	104650000
chr1	104650000	105800000
chr1	105800000	106300000
chr1	106300000	107150000
chr1	107150000	107750000
chr1	107750000	108250000
chr1	108450000	108650000
chr1	108650000	108950000
chr1	108950000	109250000
chr1	109250000	109500000
chr1	109500000	110050000
chr1	110050000	110500000
chr1	110500000	111050000
chr1	111050000	111450000
chr1	111450000	111750000
chr1	111750000	112350000
chr1	112350000	112700000
chr1	112700000	113100000
chr1	113100000	113700000
chr1	113950000	114300000
chr1	114300000	114700000
chr1	114700000	115100000
chr1	115100000	115500000
chr1	115600000	115800000
chr1	115800000	116150000
chr1	116150000	116550000
chr1	116550000	117050000
chr1	117050000	117500000
chr1	117500000	117950000
chr1	117950000	119000000
chr1	119000000	119250000
chr1	119250000	119600000
chr1	119600000	120250000
chr1	120300000	120600000
chr1	120800000	121350000
chr1	121400000	121650000
chr1	124900000	125200000
chr1	143500000	143900000
chr1	145000000	145300000
chr1	145350000	146100000
chr1	146300000	147250000
chr1	147250000	147400000
chr1	147400000	148050000
chr1	148050000	148550000
chr1	149050000	149250000
chr1	149550000	150250000
chr1	150250000	150550000
chr1	150550000	151000000
chr1	151300000	151900000
chr1	152050000	152550000
chr1	152550000	152850000
chr1	152850000	153300000
chr1	153300000	153750000
chr1	153850000	153950000
chr1	153950000	154300000
chr1	154300000	154450000
chr1	154550000	154950000
chr1	154950000	155250000
chr1	155300000	155650000
chr1	155650000	156050000
chr1	156050000	156350000
chr1	156350000	156650000
chr1	157200000	157550000
chr1	157550000	157950000
chr1	157950000	158200000
chr1	158200000	158550000
chr1	158550000	159100000
chr1	159100000	159800000
chr1	159900000	160050000
chr1	160050000	160400000
chr1	160400000	160700000
chr1	160700000	161000000
chr1	161150000	161450000
chr1	161450000	161750000
chr1	161750000	162050000
chr1	162050000	162600000
chr1	162600000	162800000
chr1	162800000	163350000
chr1	163350000	163800000
chr1	163800000	164150000
chr1	164150000	164800000
chr1	164800000	165100000
chr1	165100000	165400000
chr1	165400000	165600000
chr1	165600000	165950000
chr1	165950000	166450000
chr1	166450000	166850000
chr1	166850000	167550000
chr1	167550000	167700000
chr1	167700000	168100000
chr1	168100000	168350000
chr1	168350000	168600000
chr1	168600000	169350000
chr1	169350000	169900000
chr1	169900000	170650000
chr1	170650000	170950000
chr1	170950000	171250000
chr1	171250000	171450000
chr1	171600000	171800000
chr1	171800000	172000000
chr1	172000000	172400000
chr1	172400000	172750000
chr1	172750000	173400000
chr1	173400000	173850000
chr1	173850000	174250000
chr1	174250000	174750000
chr1	174750000	175000000
chr1	175000000	175400000
chr1	175400000	176350000
chr1	176350000	176900000
chr1	176900000	177250000
chr1	177250000	177950000
chr1	177950000	178300000
chr1	178300000	178500000
chr1	178500000	179050000
chr1	179050000	179400000
chr1	179400000	179700000
chr1	179850000	180200000
chr1	180200000	180500000
chr1	180500000	180850000
chr1	180850000	181200000
chr1	181200000	181450000
chr1	181450000	182050000
chr1	182050000	182400000
chr1	182400000	182850000
chr1	182850000	183250000
chr1	183250000	183650000
chr1	183650000	183950000
chr1	184050000	184700000
chr1	184700000	185200000
chr1	185200000	185700000
chr1	185700000	186300000
chr1	186400000	187000000
chr1	187000000	189150000
chr1	189150000	190350000
chr1	190350000	190750000
chr1	190750000	191200000
chr1	191200000	191950000
chr1	191950000	192450000
chr1	192450000	193150000
chr1	193150000	194400000
chr1	194500000	194900000
chr1	194900000	195400000
chr1	195400000	195800000
chr1	195800000	196350000
chr1	196350000	196700000
chr1	196700000	197150000
chr1	197150000	197500000
chr1	197500000	197950000
chr1	197950000	198400000
chr1	198700000	199250000
chr1	199250000	199550000
chr1	199550000	200550000
chr1	200550000	200900000
chr1	200900000	201150000
chr1	201250000	201400000
chr1	201400000	201850000
chr1	201850000	202150000
chr1	202150000	202750000
chr1	202750000	203000000
chr1	203000000	203250000
chr1	203250000	203850000
chr1	203850000	204150000
chr1	204150000	204400000
chr1	204550000	204850000
chr1	204950000	205250000
chr1	205250000	205550000
chr1	205550000	207050000
chr1	207050000	207550000
chr1	207550000	207800000
chr1	207800000	208000000
chr1	208000000	208250000
chr1	208250000	208650000
chr1	208650000	209200000
chr1	209200000	209550000
chr1	209550000	209850000
chr1	209850000	210400000
chr1	210400000	211150000
chr1	211150000	211700000
chr1	211700000	212050000
chr1	212050000	212450000
chr1	212450000	213100000
chr1	213100000	214200000
chr1	214200000	214650000
chr1	214650000	215150000
chr1	215150000	215550000
chr1	215650000	216750000
chr1	216750000	217750000
chr1	217750000	218300000
chr1	218300000	219050000
chr1	219050000	219850000
chr1	219850000	220150000
chr1	220150000	220800000
chr1	220800000	221450000
chr1	221450000	222150000
chr1	222150000	222500000
chr1	222500000	222750000
chr1	222750000	223100000
chr1	223100000	223700000
chr1	223700000	224100000
chr1	224100000	224500000
chr1	224500000	224950000
chr1	224950000	225450000
chr1	225450000	226000000
chr1	226000000	226400000
chr1	226400000	226600000
chr1	226600000	226850000
chr1	226850000	227450000
chr1	227450000	227750000
chr1	227750000	228000000
chr1	228100000	228600000
chr1	228600000	229250000
chr1	229250000	229650000
chr1	229650000	230300000
chr1	230300000	230600000
chr1	230600000	230900000
chr1	230900000	231250000
chr1	231250000	231650000
chr1	231650000	232600000
chr1	232600000	233300000
chr1	233300000	233800000
chr1	233800000	234100000
chr1	234100000	234450000
chr1	234450000	234600000
chr1	234600000	235100000
chr1	235100000	235500000
chr1	235500000	236100000
chr1	236100000	236550000
chr1	236550000	236900000
chr1	236900000	237400000
chr1	237400000	237600000
chr1	237600000	237850000
chr1	237850000	238250000
chr1	238250000	239300000
chr1	239300000	240000000
chr1	240000000	240200000
chr1	240200000	240700000
chr1	240700000	241500000
chr1	241500000	241850000
chr1	241850000	242450000
chr1	242450000	243000000
chr1	243850000	244300000
chr1	244300000	244800000
chr1	244800000	245150000
chr1	245150000	245350000
chr1	245700000	246000000
chr1	246000000	246450000
chr1	246450000	246800000
chr1	246800000	247350000
chr1	247350000	248400000
chr1	248500000	248950000
chr10	150000	450000
chr10	450000	800000
chr10	800000	1050000
chr10	1050000	1350000
chr10	1350000	1700000
chr10	1700000	2900000
chr10	2900000	3200000
chr10	3200000	4800000
chr10	4800000	5400000
chr10	5400000	5750000
chr10	5750000	5950000
chr10	6100000	6400000
chr10	6400000	6800000
chr10	6800000	7500000
chr10	7500000	7850000
chr10	7850000	8900000
chr10	8900000	9350000
chr10	9350000	9750000
chr10	9750000	10700000
chr10	10700000	11050000
chr10	11050000	11450000
chr10	11450000	11750000
chr10	11750000	12200000
chr10	12200000	12700000
chr10	12700000	13100000
chr10	13100000	13350000
chr10	13350000	13650000
chr10	13650000	13800000
chr10	13800000	14200000
chr10	14200000	14500000
chr10	14500000	14850000
chr10	14850000	15150000
chr10	15150000	15400000
chr10	15400000	15850000
chr10	15850000	16800000
chr10	16800000	17250000
chr10	17250000	17600000
chr10	17600000	17850000
chr10	17850000	18250000
chr10	18250000	18700000
chr10	18700000	19800000
chr10	19800000	20850000
chr10	20850000	21500000
chr10	21500000	21950000
chr10	21950000	23100000
chr10	23100000	24000000
chr10	24000000	24550000
chr10	24550000	25000000
chr10	25100000	25750000
chr10	25750000	26300000
chr10	26300000	26600000
chr10	26600000	26900000
chr10	26900000	27300000
chr10	27400000	27750000
chr10	27750000	28250000
chr10	28250000	28400000
chr10	28400000	28650000
chr10	28650000	29350000
chr10	29500000	30000000
chr10	30000000	30350000
chr10	30350000	30700000
chr10	30700000	31500000
chr10	31500000	31800000
chr10	31800000	32250000
chr10	32350000	32750000
chr10	32750000	33150000
chr10	33150000	34650000
chr10	34650000	35000000
chr10	35000000	35600000
chr10	35600000	36900000
chr10	36900000	37500000
chr10	37500000	37750000
chr10	37750000	38850000
chr10	38900000	39600000
chr10	41700000	41950000
chr10	42200000	42850000
chr10	42850000	43100000
chr10	43100000	43650000
chr10	43650000	44400000
chr10	44400000	44900000
chr10	45000000	45200000
chr10	45450000	45750000
chr10	45750000	45950000
chr10	45950000	47800000
chr10	47900000	48650000
chr10	48650000	48950000
chr10	48950000	49550000
chr10	49550000	49950000
chr10	49950000	50750000
chr10	50750000	51000000
chr10	51000000	51450000
chr10	51450000	51950000
chr10	51950000	52250000
chr10	52250000	52600000
chr10	52600000	52800000
chr10	52800000	53200000
chr10	53200000	53600000
chr10	53600000	54400000
chr10	54400000	55000000
chr10	55000000	55650000
chr10	55750000	57300000
chr10	57300000	57650000
chr10	57650000	58150000
chr10	58150000	58300000
chr10	58300000	58800000
chr10	58800000	59200000
chr10	59200000	59600000
chr10	59600000	60100000
chr10	60100000	60450000
chr10	60450000	60800000
chr10	60800000	61750000
chr10	61750000	62250000
chr10	62250000	62450000
chr10	62450000	63150000
chr10	63150000	63850000
chr10	63850000	64000000
chr10	64000000	64400000
chr10	64400000	64750000
chr10	64750000	66200000
chr10	66200000	66950000
chr10	66950000	67550000
chr10	67800000	68200000
chr10	68200000	68350000
chr10	68350000	68750000
chr10	68750000	69000000
chr10	69000000	69400000
chr10	69400000	69500000
chr10	69500000	69650000
chr10	69650000	70100000
chr10	70100000	70450000
chr10	70450000	70900000
chr10	70900000	71300000
chr10	71300000	71800000
chr10	71800000	72350000
chr10	72350000	72850000
chr10	72850000	73200000
chr10	73200000	73500000
chr10	73500000	73700000
chr10	73800000	74250000
chr10	74250000	75100000
chr10	75400000	76050000
chr10	76050000	76300000
chr10	76300000	76600000
chr10	76600000	77150000
chr10	77150000	77700000
chr10	77700000	77800000
chr10	77900000	78000000
chr10	78000000	79350000
chr10	79350000	79500000
chr10	79500000	80250000
chr10	80250000	80650000
chr10	80650000	81050000
chr10	81050000	81350000
chr10	81350000	81850000
chr10	81850000	82800000
chr10	82800000	83400000
chr10	83400000	84100000
chr10	84250000	84550000
chr10	84550000	85500000
chr10	85500000	86350000
chr10	86350000	86650000
chr10	86650000	86950000
chr10	86950000	87850000
chr10	87850000	88400000
chr10	88550000	88800000
chr10	88950000	89250000
chr10	89250000	89750000
chr10	89750000	90150000
chr10	90150000	90850000
chr10	90850000	91300000
chr10	91300000	91750000
chr10	91750000	91950000
chr10	91950000	92450000
chr10	92450000	92900000
chr10	92900000	93350000
chr10	93350000	93550000
chr10	93550000	93900000
chr10	93900000	94350000
chr10	94650000	95150000
chr10	95150000	95400000
chr10	95400000	95650000
chr10	95650000	95950000
chr10	95950000	96350000
chr10	96350000	97050000
chr10	97050000	97250000
chr10	97400000	97750000
chr10	97750000	98100000
chr10	98100000	98450000
chr10	98450000	98750000
chr10	98750000	99350000
chr10	99350000	99750000
chr10	99750000	100250000
chr10	100250000	100550000
chr10	100550000	101000000
chr10	101000000	101600000
chr10	101600000	101800000
chr10	101800000	102150000
chr10	102150000	102450000
chr10	102450000	102650000
chr10	102650000	103350000
chr10	103350000	103700000
chr10	103700000	103900000
chr10	103900000	104350000
chr10	104350000	104650000
chr10	104650000	105050000
chr10	105050000	105750000
chr10	105750000	106250000
chr10	106250000	106650000
chr10	106650000	107150000
chr10	107150000	107400000
chr10	107400000	107850000
chr10	107850000	108200000
chr10	108200000	108550000
chr10	108550000	108800000
chr10	108800000	109400000
chr10	109400000	109850000
chr10	109850000	110300000
chr10	110300000	110600000
chr10	110600000	111050000
chr10	111050000	111350000
chr10	111350000	112150000
chr10	112150000	112500000
chr10	112500000	113150000
chr10	113150000	113650000
chr10	113650000	114150000
chr10	114150000	114450000
chr10	114450000	114850000
chr10	114850000	115150000
chr10	115150000	115450000
chr10	115450000	115700000
chr10	115700000	116400000
chr10	116400000	116800000
chr10	116800000	117200000
chr10	117200000	117500000
chr10	117500000	118250000
chr10	118250000	118550000
chr10	118550000	119150000
chr10	119150000	119600000
chr10	119600000	119900000
chr10	119900000	120900000
chr10	120900000	121900000
chr10	121900000	122150000
chr10	122250000	122600000
chr10	122600000	123000000
chr10	123000000	123550000
chr10	123550000	124000000
chr10	124000000	124400000
chr10	124400000	125000000
chr10	125000000	125850000
chr10	125850000	126500000
chr10	126500000	126800000
chr10	126800000	127550000
chr10	127550000	127850000
chr10	127850000	128200000
chr10	128200000	128550000
chr10	128550000	129000000
chr10	129000000	129350000
chr10	129350000	129850000
chr10	129850000	130150000
chr10	130150000	130650000
chr10	130650000	131350000
chr10	131350000	131850000
chr10	131850000	132150000
chr10	132150000	132650000
chr10	132650000	132800000
chr10	132800000	133300000
chr10	133300000	133700000
chr11	650000	950000
chr11	1150000	1550000
chr11	1700000	1950000
chr11	2000000	2150000
chr11	2150000	2450000
chr11	2550000	2900000
chr11	2900000	2950000
chr11	3050000	3400000
chr11	3400000	3800000
chr11	3800000	4150000
chr11	4150000	4600000
chr11	4600000	5050000
chr11	5050000	5450000
chr11	5450000	5850000
chr11	5850000	6350000
chr11	6350000	6700000
chr11	6700000	7050000
chr11	7050000	7400000
chr11	7400000	7800000
chr11	7950000	8650000
chr11	8650000	8950000
chr11	8950000	9500000
chr11	9500000	9750000
chr11	9750000	10350000
chr11	10350000	10750000
chr11	10750000	11050000
chr11	11050000	11800000
chr11	11800000	12050000
chr11	12050000	12300000
chr11	12300000	12900000
chr11	12900000	13200000
chr11	13200000	13750000
chr11	13750000	14250000
chr11	14250000	14500000
chr11	14500000	14900000
chr11	14900000	15250000
chr11	15250000	15650000
chr11	15650000	16750000
chr11	16750000	17100000
chr11	17100000	17350000
chr11	17350000	17550000
chr11	17550000	18000000
chr11	18000000	18400000
chr11	18400000	18850000
chr11	18850000	19050000
chr11	19050000	19550000
chr11	19550000	19900000
chr11	19900000	20350000
chr11	20350000	20650000
chr11	20650000	21550000
chr11	21550000	21850000
chr11	21850000	22150000
chr11	22150000	22850000
chr11	22850000	24400000
chr11	24400000	25200000
chr11	25300000	26300000
chr11	26300000	26700000
chr11	26700000	27150000
chr11	27150000	27500000
chr11	27500000	28700000
chr11	28700000	29400000
chr11	29400000	30350000
chr11	30350000	30950000
chr11	31050000	31950000
chr11	31950000	32300000
chr11	32300000	32750000
chr11	32750000	33150000
chr11	33150000	33350000
chr11	33350000	33800000
chr11	33800000	34150000
chr11	34150000	34500000
chr11	34500000	34900000
chr11	34900000	35400000
chr11	35400000	36250000
chr11	36250000	36550000
chr11	36550000	36800000
chr11	36800000	37600000
chr11	37600000	37900000
chr11	37900000	38800000
chr11	38800000	39350000
chr11	39350000	40150000
chr11	40150000	40300000
chr11	40300000	41200000
chr11	41200000	42550000
chr11	42550000	43300000
chr11	43300000	43850000
chr11	43850000	44100000
chr11	44100000	44550000
chr11	44550000	44900000
chr11	44900000	45350000
chr11	45350000	45800000
chr11	45800000	46350000
chr11	46350000	46700000
chr11	46850000	47150000
chr11	47150000	47400000
chr11	47850000	48150000
chr11	48150000	49150000
chr11	49150000	49550000
chr11	49550000	50000000
chr11	50000000	50350000
chr11	50350000	50850000
chr11	54500000	55700000
chr11	55700000	55900000
chr11	55900000	56200000
chr11	56350000	56700000
chr11	56850000	57300000
chr11	57300000	57700000
chr11	57700000	58550000
chr11	58550000	59150000
chr11	59150000	59500000
chr11	59500000	59800000
chr11	59800000	60250000
chr11	60250000	60650000
chr11	60650000	61250000
chr11	61400000	61750000
chr11	61750000	62150000
chr11	62150000	62400000
chr11	62400000	62900000
chr11	62900000	63450000
chr11	63450000	63650000
chr11	63750000	64200000
chr11	64200000	64750000
chr11	64750000	65150000
chr11	65150000	65350000
chr11	65350000	65600000
chr11	65600000	66000000
chr11	66000000	66350000
chr11	66350000	66700000
chr11	66700000	66850000
chr11	66850000	67050000
chr11	67050000	67400000
chr11	67500000	67800000
chr11	67800000	68000000
chr11	68000000	68250000
chr11	68250000	68450000
chr11	68600000	69100000
chr11	69100000	69650000
chr11	69650000	69900000
chr11	69900000	70200000
chr11	70400000	70800000
chr11	70800000	71000000
chr11	71050000	71450000
chr11	71600000	71900000
chr11	71900000	72450000
chr11	72450000	72700000
chr11	72700000	73300000
chr11	73300000	73950000
chr11	73950000	74250000
chr11	74250000	74600000
chr11	74600000	74750000
chr11	74750000	74900000
chr11	74900000	75250000
chr11	75550000	75850000
chr11	75850000	76200000
chr11	76200000	76700000
chr11	76700000	77150000
chr11	77150000	77650000
chr11	77650000	78050000
chr11	78050000	78600000
chr11	78600000	79100000
chr11	79100000	79700000
chr11	79700000	80150000
chr11	80150000	81250000
chr11	81250000	81600000
chr11	81600000	82250000
chr11	82250000	82700000
chr11	82700000	82900000
chr11	82900000	83200000
chr11	83200000	83800000
chr11	83800000	84350000
chr11	84350000	84550000
chr11	84550000	84750000
chr11	84750000	85600000
chr11	85600000	85950000
chr11	85950000	86300000
chr11	86300000	86850000
chr11	86850000	87350000
chr11	87350000	88000000
chr11	88000000	88550000
chr11	88550000	88950000
chr11	88950000	89650000
chr11	89650000	91250000
chr11	91250000	92100000
chr11	92100000	92900000
chr11	92900000	93250000
chr11	93250000	93750000
chr11	93750000	94500000
chr11	94500000	95150000
chr11	95150000	95800000
chr11	95800000	96450000
chr11	96450000	99050000
chr11	99050000	99750000
chr11	99750000	100550000
chr11	100550000	100950000
chr11	100950000	101400000
chr11	101400000	101850000
chr11	101850000	102000000
chr11	102000000	102300000
chr11	102300000	102700000
chr11	102700000	103100000
chr11	103100000	103650000
chr11	103650000	104200000
chr11	104200000	104550000
chr11	104550000	104900000
chr11	104900000	105900000
chr11	105900000	106700000
chr11	106700000	107050000
chr11	107050000	107550000
chr11	107550000	108100000
chr11	108100000	108700000
chr11	108700000	109000000
chr11	109000000	109850000
chr11	109850000	110200000
chr11	110200000	110450000
chr11	110450000	111250000
chr11	111250000	111450000
chr11	111450000	111850000
chr11	111850000	112100000
chr11	112300000	112600000
chr11	112600000	113300000
chr11	113300000	113800000
chr11	113800000	114300000
chr11	114300000	114650000
chr11	114750000	115300000
chr11	115300000	116300000
chr11	116300000	116700000
chr11	116700000	117250000
chr11	117250000	117800000
chr11	117800000	118150000
chr11	118150000	118600000
chr11	118600000	119050000
chr11	119050000	119450000
chr11	119450000	120150000
chr11	120300000	120500000
chr11	120500000	120950000
chr11	120950000	121200000
chr11	121200000	121650000
chr11	121650000	122200000
chr11	122200000	122550000
chr11	122550000	122850000
chr11	122850000	123050000
chr11	123050000	123600000
chr11	123600000	124050000
chr11	124050000	124400000
chr11	124400000	124600000
chr11	124600000	124900000
chr11	124900000	125450000
chr11	125450000	125900000
chr11	125900000	126300000
chr11	126300000	126600000
chr11	126600000	127000000
chr11	127000000	127400000
chr11	127400000	128000000
chr11	128150000	128650000
chr11	128650000	128850000
chr11	128850000	129350000
chr11	129350000	129750000
chr11	129750000	130200000
chr11	130200000	130400000
chr11	130400000	130900000
chr11	130900000	131700000
chr11	131700000	132150000
chr11	132150000	133050000
chr11	133050000	133850000
chr11	133850000	134250000
chr11	134250000	134800000
chr12	150000	550000
chr12	550000	950000
chr12	950000	1100000
chr12	1100000	1600000
chr12	1600000	1950000
chr12	1950000	2300000
chr12	2300000	2650000
chr12	2850000	3050000
chr12	3050000	3300000
chr12	3300000	3850000
chr12	3850000	4300000
chr12	4300000	4550000
chr12	4550000	4850000
chr12	4850000	5100000
chr12	5100000	5500000
chr12	5500000	5950000
chr12	5950000	6300000
chr12	6500000	6850000
chr12	6850000	7200000
chr12	7200000	7650000
chr12	7650000	8050000
chr12	8050000	8400000
chr12	8400000	9050000
chr12	9050000	9300000
chr12	9300000	9750000
chr12	9750000	10200000
chr12	10200000	10850000
chr12	11350000	11500000
chr12	11500000	12050000
chr12	12050000	12350000
chr12	12350000	12750000
chr12	12750000	13250000
chr12	13250000	13650000
chr12	13650000	14200000
chr12	14200000	14700000
chr12	14700000	15250000
chr12	15250000	15550000
chr12	15550000	15900000
chr12	15900000	16400000
chr12	16400000	16900000
chr12	16900000	17650000
chr12	17650000	18100000
chr12	18100000	18850000
chr12	18850000	19300000
chr12	19300000	19750000
chr12	19750000	20600000
chr12	20600000	21200000
chr12	21200000	21700000
chr12	21700000	22050000
chr12	22050000	22450000
chr12	22450000	22700000
chr12	22700000	23200000
chr12	23200000	24100000
chr12	24100000	24850000
chr12	24850000	25150000
chr12	25150000	25400000
chr12	25400000	26050000
chr12	26050000	26400000
chr12	26400000	26700000
chr12	26850000	27400000
chr12	27400000	27700000
chr12	27700000	28000000
chr12	28100000	28200000
chr12	28200000	29000000
chr12	29000000	29550000
chr12	29550000	30850000
chr12	30850000	31150000
chr12	31300000	31650000
chr12	31650000	32050000
chr12	32050000	32350000
chr12	32350000	32750000
chr12	32750000	34000000
chr12	34000000	34350000
chr12	34350000	34750000
chr12	37250000	38000000
chr12	38000000	38350000
chr12	38350000	38900000
chr12	38900000	39300000
chr12	39300000	39700000
chr12	39700000	40150000
chr12	40150000	40300000
chr12	40300000	40950000
chr12	40950000	41250000
chr12	41250000	41700000
chr12	41700000	42050000
chr12	42050000	42450000
chr12	42450000	43350000
chr12	43350000	43750000
chr12	43750000	43950000
chr12	43950000	44950000
chr12	44950000	45150000
chr12	45150000	45500000
chr12	45500000	46000000
chr12	46000000	46350000
chr12	46350000	46650000
chr12	46650000	47000000
chr12	47000000	47700000
chr12	47850000	48200000
chr12	48200000	48650000
chr12	48650000	49050000
chr12	49050000	49250000
chr12	49250000	49600000
chr12	49750000	50100000
chr12	50100000	50450000
chr12	50450000	50750000
chr12	50750000	51050000
chr12	51050000	51350000
chr12	51350000	51850000
chr12	52150000	52900000
chr12	53000000	53300000
chr12	53300000	53500000
chr12	53500000	53700000
chr12	53700000	54000000
chr12	54000000	54250000
chr12	54700000	55150000
chr12	55150000	55700000
chr12	55700000	56100000
chr12	56100000	56500000
chr12	56600000	57200000
chr12	57200000	57500000
chr12	57500000	57800000
chr12	57800000	57950000
chr12	58050000	58350000
chr12	58350000	58950000
chr12	59150000	59400000
chr12	59400000	61550000
chr12	61550000	62200000
chr12	62200000	62800000
chr12	62800000	63100000
chr12	63100000	63800000
chr12	63800000	64400000
chr12	64400000	64800000
chr12	64800000	65300000
chr12	65300000	66100000
chr12	66100000	66700000
chr12	66700000	66900000
chr12	66900000	67300000
chr12	67300000	68000000
chr12	68000000	68350000
chr12	68350000	68850000
chr12	68850000	69250000
chr12	69250000	69650000
chr12	69650000	69900000
chr12	69900000	70600000
chr12	70600000	71050000
chr12	71050000	71400000
chr12	71400000	71650000
chr12	71650000	71950000
chr12	71950000	72350000
chr12	72350000	73950000
chr12	73950000	74400000
chr12	74400000	74650000
chr12	74650000	75500000
chr12	75500000	76050000
chr12	76050000	76600000
chr12	76600000	77050000
chr12	77050000	77700000
chr12	77700000	77950000
chr12	77950000	78600000
chr12	78600000	79400000
chr12	79400000	80300000
chr12	80300000	80800000
chr12	80800000	81250000
chr12	81250000	81650000
chr12	81650000	82350000
chr12	82350000	82650000
chr12	82650000	84500000
chr12	84500000	84850000
chr12	84850000	85100000
chr12	85100000	85450000
chr12	85450000	85950000
chr12	85950000	86250000
chr12	86250000	86850000
chr12	86850000	87300000
chr12	87300000	88050000
chr12	88050000	89000000
chr12	89000000	89500000
chr12	89500000	90950000
chr12	90950000	91350000
chr12	91350000	92150000
chr12	92150000	92700000
chr12	92700000	93000000
chr12	93000000	93400000
chr12	93400000	94150000
chr12	94150000	94500000
chr12	94500000	95050000
chr12	95050000	95550000
chr12	95550000	95900000
chr12	96000000	96550000
chr12	96550000	97000000
chr12	97000000	97400000
chr12	97400000	98000000
chr12	98000000	98400000
chr12	98400000	99050000
chr12	99050000	99800000
chr12	99800000	100250000
chr12	100250000	100750000
chr12	100750000	101150000
chr12	101250000	101400000
chr12	101400000	101750000
chr12	101900000	102850000
chr12	102850000	103550000
chr12	103550000	103950000
chr12	103950000	104150000
chr12	104150000	104400000
chr12	104400000	105100000
chr12	105100000	105400000
chr12	105400000	106200000
chr12	106200000	106350000
chr12	106350000	106950000
chr12	107100000	107650000
chr12	107650000	107950000
chr12	107950000	108500000
chr12	108500000	108850000
chr12	108850000	109100000
chr12	109100000	109450000
chr12	109450000	109850000
chr12	109850000	110450000
chr12	110450000	110900000
chr12	110900000	111350000
chr12	111350000	111700000
chr12	112100000	112450000
chr12	112450000	112950000
chr12	113200000	113450000
chr12	113450000	113950000
chr12	113950000	114650000
chr12	114650000	115400000
chr12	115400000	115750000
chr12	115750000	115950000
chr12	115950000	116250000
chr12	116250000	116700000
chr12	116700000	117200000
chr12	117200000	117850000
chr12	117850000	118150000
chr12	118150000	118400000
chr12	118400000	119050000
chr12	119050000	119450000
chr12	119450000	119650000
chr12	119650000	120100000
chr12	120300000	120550000
chr12	120550000	121000000
chr12	121250000	121450000
chr12	121450000	121700000
chr12	121700000	121900000
chr12	121900000	122250000
chr12	122250000	122500000
chr12	122500000	122800000
chr12	122800000	123250000
chr12	123250000	123650000
chr12	123650000	123850000
chr12	124000000	124350000
chr12	124350000	124800000
chr12	124800000	125150000
chr12	125150000	125500000
chr12	125500000	126250000
chr12	126400000	126750000
chr12	126750000	127400000
chr12	127400000	127700000
chr12	127700000	128100000
chr12	128100000	128650000
chr12	128650000	129200000
chr12	129200000	130000000
chr12	130000000	130350000
chr12	130350000	130750000
chr12	130850000	131100000
chr12	131100000	132150000
chr12	132150000	132850000
chr12	132850000	133300000
chr13	18400000	18700000
chr13	18850000	19600000
chr13	19600000	20150000
chr13	20150000	20500000
chr13	20500000	20950000
chr13	20950000	21200000
chr13	21200000	21500000
chr13	21600000	22250000
chr13	22250000	22800000
chr13	22800000	23350000
chr13	23350000	23900000
chr13	23900000	24300000
chr13	24300000	24600000
chr13	24600000	25000000
chr13	25000000	25550000
chr13	25550000	25700000
chr13	25800000	26100000
chr13	26100000	26500000
chr13	26500000	26700000
chr13	26700000	26950000
chr13	26950000	27350000
chr13	27350000	27800000
chr13	27800000	28000000
chr13	28000000	28300000
chr13	28300000	28650000
chr13	28800000	29400000
chr13	29400000	29750000
chr13	29750000	30150000
chr13	30150000	31200000
chr13	31200000	31450000
chr13	31450000	31850000
chr13	31850000	32350000
chr13	32350000	32550000
chr13	32550000	33550000
chr13	33550000	33750000
chr13	33750000	34050000
chr13	34050000	34500000
chr13	34500000	35200000
chr13	35200000	35950000
chr13	35950000	36300000
chr13	36400000	36800000
chr13	36800000	37050000
chr13	37050000	37600000
chr13	37600000	38450000
chr13	38450000	39000000
chr13	39000000	39650000
chr13	39650000	40050000
chr13	40050000	40750000
chr13	40750000	41050000
chr13	41050000	41350000
chr13	41350000	41650000
chr13	41650000	42250000
chr13	42250000	42600000
chr13	42600000	43150000
chr13	43150000	43850000
chr13	43850000	44450000
chr13	44450000	45000000
chr13	45000000	45350000
chr13	45350000	46350000
chr13	46450000	46800000
chr13	46800000	47800000
chr13	47800000	48050000
chr13	48050000	48600000
chr13	48600000	48800000
chr13	48800000	49300000
chr13	49300000	49600000
chr13	49600000	50000000
chr13	50000000	50550000
chr13	50550000	50800000
chr13	50800000	51100000
chr13	51100000	51400000
chr13	51400000	51800000
chr13	51800000	52250000
chr13	52250000	52550000
chr13	52550000	52850000
chr13	52850000	53200000
chr13	53200000	53750000
chr13	53750000	54200000
chr13	54200000	54450000
chr13	54450000	54850000
chr13	54850000	55250000
chr13	55250000	56450000
chr13	56450000	56750000
chr13	56750000	57150000
chr13	57150000	57600000
chr13	57600000	58050000
chr13	58050000	58350000
chr13	58350000	58700000
chr13	58700000	58950000
chr13	58950000	59350000
chr13	59350000	59700000
chr13	59700000	60450000
chr13	60450000	60650000
chr13	60650000	61700000
chr13	61700000	62000000
chr13	62000000	62400000
chr13	62400000	63100000
chr13	63100000	64150000
chr13	64150000	64500000
chr13	64500000	65650000
chr13	65650000	66000000
chr13	66000000	66500000
chr13	66500000	67250000
chr13	67250000	67550000
chr13	67550000	68300000
chr13	68300000	68950000
chr13	68950000	69550000
chr13	69550000	69900000
chr13	69900000	70350000
chr13	70400000	70600000
chr13	70600000	71000000
chr13	71000000	71300000
chr13	71300000	71900000
chr13	71900000	72300000
chr13	72300000	72750000
chr13	72750000	73450000
chr13	73450000	73750000
chr13	73750000	74300000
chr13	74300000	75300000
chr13	75300000	75550000
chr13	75550000	76050000
chr13	76050000	76500000
chr13	76500000	77000000
chr13	77000000	77550000
chr13	77550000	77800000
chr13	77800000	78150000
chr13	78150000	79000000
chr13	79000000	79350000
chr13	79350000	79600000
chr13	79600000	80350000
chr13	80350000	81050000
chr13	81050000	81550000
chr13	81550000	81950000
chr13	81950000	82350000
chr13	82350000	84900000
chr13	84900000	85850000
chr13	85850000	86550000
chr13	86550000	87250000
chr13	87250000	87700000
chr13	87700000	88000000
chr13	88000000	89100000
chr13	89100000	89600000
chr13	89750000	90850000
chr13	90850000	91050000
chr13	91050000	91350000
chr13	91350000	91800000
chr13	91800000	92150000
chr13	92150000	92900000
chr13	92900000	93200000
chr13	93200000	94400000
chr13	94400000	94650000
chr13	94650000	95100000
chr13	95100000	95500000
chr13	95500000	96000000
chr13	96000000	97050000
chr13	97050000	97400000
chr13	97400000	97800000
chr13	98000000	98450000
chr13	98450000	98850000
chr13	98850000	99150000
chr13	99150000	99500000
chr13	99650000	99950000
chr13	99950000	100250000
chr13	100250000	100550000
chr13	100550000	101150000
chr13	101150000	101500000
chr13	101500000	101800000
chr13	101800000	102100000
chr13	102100000	102550000
chr13	102550000	102900000
chr13	102900000	103200000
chr13	103200000	103850000
chr13	103850000	106550000
chr13	106550000	106950000
chr13	106950000	107200000
chr13	107200000	107650000
chr13	107650000	108200000
chr13	108200000	108900000
chr13	108900000	109800000
chr13	109800000	110150000
chr13	110150000	110450000
chr13	110450000	110950000
chr13	110950000	111500000
chr13	111500000	111700000
chr13	111750000	112200000
chr13	112500000	112900000
chr13	112900000	113600000
chr13	113600000	114250000
chr13	114250000	114400000
chr14	19050000	19400000
chr14	19650000	20300000
chr14	20300000	20650000
chr14	20650000	21000000
chr14	21200000	21600000
chr14	21900000	22200000
chr14	22200000	22550000
chr14	22550000	22900000
chr14	22900000	23300000
chr14	23600000	23950000
chr14	24450000	24700000
chr14	24700000	25150000
chr14	25150000	25400000
chr14	25400000	25850000
chr14	25850000	26200000
chr14	26200000	27000000
chr14	27000000	27550000
chr14	27550000	27800000
chr14	27800000	28250000
chr14	28250000	28650000
chr14	28650000	29550000
chr14	29550000	30300000
chr14	30300000	30550000
chr14	30550000	30950000
chr14	30950000	31450000
chr14	31450000	31900000
chr14	31900000	32600000
chr14	32600000	33800000
chr14	33800000	34350000
chr14	34350000	34550000
chr14	34550000	35050000
chr14	35050000	35450000
chr14	35450000	35850000
chr14	35850000	36600000
chr14	36600000	37200000
chr14	37200000	37600000
chr14	37600000	37900000
chr14	37900000	38600000
chr14	38600000	39050000
chr14	39050000	39450000
chr14	39450000	39950000
chr14	39950000	41250000
chr14	41250000	41650000
chr14	41650000	42100000
chr14	42100000	43500000
chr14	43500000	44900000
chr14	44900000	45250000
chr14	45250000	45600000
chr14	45600000	45700000
chr14	45700000	46000000
chr14	46000000	46350000
chr14	46550000	47300000
chr14	47300000	47950000
chr14	47950000	48450000
chr14	48450000	49200000
chr14	49200000	49600000
chr14	49600000	49850000
chr14	49850000	50150000
chr14	50150000	50250000
chr14	50250000	50550000
chr14	50550000	50900000
chr14	50900000	51250000
chr14	51250000	51800000
chr14	51800000	52000000
chr14	52000000	52300000
chr14	52300000	52800000
chr14	52800000	53400000
chr14	53400000	54350000
chr14	54350000	54950000
chr14	54950000	55200000
chr14	55200000	55450000
chr14	55450000	55700000
chr14	55700000	56500000
chr14	56500000	57200000
chr14	57400000	58100000
chr14	58100000	58450000
chr14	58450000	59000000
chr14	59100000	59450000
chr14	59450000	59950000
chr14	59950000	60200000
chr14	60200000	60600000
chr14	60600000	61000000
chr14	61000000	61250000
chr14	61250000	61850000
chr14	61850000	62150000
chr14	62150000	63300000
chr14	63300000	63800000
chr14	63800000	64350000
chr14	64350000	64800000
chr14	64800000	65000000
chr14	65000000	65450000
chr14	65450000	65900000
chr14	65900000	66400000
chr14	66400000	67150000
chr14	67150000	67350000
chr14	67350000	67800000
chr14	67800000	68250000
chr14	68250000	68850000
chr14	68850000	69150000
chr14	69150000	69500000
chr14	69500000	69800000
chr14	69800000	70050000
chr14	70050000	70600000
chr14	70600000	71100000
chr14	71100000	71750000
chr14	71750000	72450000
chr14	72450000	72950000
chr14	72950000	73500000
chr14	73500000	73650000
chr14	73650000	74100000
chr14	74100000	74300000
chr14	74300000	74500000
chr14	74500000	74900000
chr14	74900000	75100000
chr14	75100000	75700000
chr14	75700000	76000000
chr14	76000000	76400000
chr14	76400000	76700000
chr14	76800000	77100000
chr14	77100000	77450000
chr14	77450000	77800000
chr14	77800000	78150000
chr14	78150000	78900000
chr14	78900000	80050000
chr14	80050000	80900000
chr14	80900000	81200000
chr14	81200000	81550000
chr14	81550000	82000000
chr14	82000000	82700000
chr14	82700000	83200000
chr14	83200000	85550000
chr14	85550000	86100000
chr14	86100000	86950000
chr14	87050000	87750000
chr14	87750000	87900000
chr14	87900000	88600000
chr14	88600000	89000000
chr14	89000000	89950000
chr14	89950000	90250000
chr14	90250000	90800000
chr14	90800000	91300000
chr14	91300000	91550000
chr14	91850000	92700000
chr14	92700000	92900000
chr14	94350000	94700000
chr14	94700000	95100000
chr14	95100000	95450000
chr14	95550000	96000000
chr14	96000000	96550000
chr14	96550000	97150000
chr14	97150000	98100000
chr14	98100000	99300000
chr14	99300000	99650000
chr14	99650000	99950000
chr14	99950000	100250000
chr14	100250000	100700000
chr14	100700000	100850000
chr14	100850000	101250000
chr14	101250000	101650000
chr14	101650000	102050000
chr14	102050000	102350000
chr14	102550000	103050000
chr14	103050000	103550000
chr14	103550000	104100000
chr14	104100000	104450000
chr14	104600000	104900000
chr14	104900000	105550000
chr15	19750000	20050000
chr15	20150000	20450000
chr15	22550000	23000000
chr15	23300000	23600000
chr15	23600000	23900000
chr15	23900000	25150000
chr15	25150000	25500000
chr15	25500000	25950000
chr15	25950000	26300000
chr15	26300000	26850000
chr15	26850000	27050000
chr15	27050000	27900000
chr15	32850000	33250000
chr15	33250000	33700000
chr15	33700000	34050000
chr15	34050000	34600000
chr15	34600000	35000000
chr15	35000000	35550000
chr15	35550000	36500000
chr15	36500000	36850000
chr15	36850000	37150000
chr15	37150000	37950000
chr15	37950000	38400000
chr15	38400000	38700000
chr15	38700000	39750000
chr15	39750000	40050000
chr15	40050000	40300000
chr15	40450000	40900000
chr15	40900000	41400000
chr15	41400000	41850000
chr15	42150000	42500000
chr15	42700000	42950000
chr15	42950000	43350000
chr15	43350000	43800000
chr15	43800000	44200000
chr15	44200000	44550000
chr15	44550000	44700000
chr15	44900000	45450000
chr15	45450000	45700000
chr15	45700000	46100000
chr15	46100000	47150000
chr15	47150000	48000000
chr15	48000000	48350000
chr15	48350000	48850000
chr15	48850000	49200000
chr15	49200000	49450000
chr15	49450000	50050000
chr15	50050000	50350000
chr15	50350000	50600000
chr15	50600000	50900000
chr15	50900000	51500000
chr15	51500000	51800000
chr15	51800000	52250000
chr15	52250000	52750000
chr15	52750000	53200000
chr15	53200000	53800000
chr15	53800000	55150000
chr15	55150000	55950000
chr15	55950000	56450000
chr15	56450000	56850000
chr15	56850000	57300000
chr15	57300000	57550000
chr15	57550000	58200000
chr15	58200000	58950000
chr15	58950000	59500000
chr15	59700000	60350000
chr15	60350000	60550000
chr15	60550000	60950000
chr15	60950000	61150000
chr15	61150000	61850000
chr15	61850000	62350000
chr15	62350000	62750000
chr15	62750000	63100000
chr15	63100000	63600000
chr15	63600000	64150000
chr15	64150000	64400000
chr15	64400000	64700000
chr15	64700000	65000000
chr15	65000000	65300000
chr15	65400000	65600000
chr15	65600000	65950000
chr15	66250000	66500000
chr15	66500000	66900000
chr15	66900000	67300000
chr15	67450000	67850000
chr15	67850000	68200000
chr15	68200000	68550000
chr15	68550000	68950000
chr15	68950000	69450000
chr15	69450000	70100000
chr15	70100000	70500000
chr15	70500000	70900000
chr15	70900000	71450000
chr15	71450000	71800000
chr15	71800000	72200000
chr15	72200000	72650000
chr15	72650000	73250000
chr15	73250000	73950000
chr15	73950000	74350000
chr15	74350000	74600000
chr15	74600000	74950000
chr15	74950000	75300000
chr15	75300000	75700000
chr15	75700000	76150000
chr15	76150000	77050000
chr15	77050000	77550000
chr15	77550000	77900000
chr15	77900000	78300000
chr15	78300000	78600000
chr15	78600000	78750000
chr15	78750000	79350000
chr15	79350000	79850000
chr15	79850000	80400000
chr15	80400000	81000000
chr15	81000000	81450000
chr15	81450000	82300000
chr15	82600000	83050000
chr15	83050000	83550000
chr15	83550000	84200000
chr15	84500000	84950000
chr15	84950000	85200000
chr15	85200000	85850000
chr15	85850000	86200000
chr15	86200000	86900000
chr15	86900000	87650000
chr15	87650000	88250000
chr15	88250000	88450000
chr15	88450000	88900000
chr15	88900000	89300000
chr15	89300000	89650000
chr15	89650000	90300000
chr15	90300000	90650000
chr15	90650000	90950000
chr15	90950000	91300000
chr15	91300000	91750000
chr15	91750000	92100000
chr15	92100000	92400000
chr15	92400000	92750000
chr15	92750000	93050000
chr15	93050000	94150000
chr15	94150000	94500000
chr15	94500000	95050000
chr15	95050000	95250000
chr15	95250000	96350000
chr15	96350000	96900000
chr15	96900000	97250000
chr15	97250000	97800000
chr15	97800000	98300000
chr15	98450000	99100000
chr15	99250000	99800000
chr15	99900000	100350000
chr15	100350000	100600000
chr15	100600000	101000000
chr15	101000000	101300000
chr15	101300000	101650000
chr15	101650000	102000000
chr17	1100000	1300000
chr17	1400000	1600000
chr17	1700000	2050000
chr17	2050000	2350000
chr17	2350000	2800000
chr17	2800000	3050000
chr17	3050000	3700000
chr17	3700000	4150000
chr17	4150000	4550000
chr17	4650000	4950000
chr17	4950000	5500000
chr17	5500000	6450000
chr17	6450000	6650000
chr17	6650000	7000000
chr17	7000000	7350000
chr17	7350000	7600000
chr17	7600000	8100000
chr17	8100000	8400000
chr17	8400000	8900000
chr17	8900000	9550000
chr17	9550000	9900000
chr17	9900000	10300000
chr17	10300000	10650000
chr17	10650000	10850000
chr17	10850000	12000000
chr17	12000000	12150000
chr17	12150000	13000000
chr17	13000000	13600000
chr17	13600000	14300000
chr17	14300000	15200000
chr17	15200000	15550000
chr17	15550000	16000000
chr17	16000000	16350000
chr17	16350000	16700000
chr17	16700000	17300000
chr17	17300000	17650000
chr17	17650000	18100000
chr17	18100000	18600000
chr17	18600000	19050000
chr17	19050000	19100000
chr17	19200000	19500000
chr17	19500000	19800000
chr17	19800000	20400000
chr17	20400000	21000000
chr17	21000000	21850000
chr17	21850000	22400000
chr17	22400000	22750000
chr17	26600000	27200000
chr17	27200000	27650000
chr17	27750000	27900000
chr17	27900000	28350000
chr17	28700000	28950000
chr17	28950000	29250000
chr17	29250000	29600000
chr17	29600000	30100000
chr17	30100000	30750000
chr17	30850000	31400000
chr17	31400000	31550000
chr17	31550000	31850000
chr17	31950000	32350000
chr17	32450000	33000000
chr17	33000000	33750000
chr17	33750000	34150000
chr17	34150000	34400000
chr17	34400000	35150000
chr17	35150000	35550000
chr17	35550000	35800000
chr17	38800000	39200000
chr17	39200000	39500000
chr17	39500000	40000000
chr17	40350000	40600000
chr17	40600000	40900000
chr17	41400000	41700000
chr17	41700000	41950000
chr17	41950000	42550000
chr17	42550000	43250000
chr17	43300000	43500000
chr17	43500000	43850000
chr17	43850000	44200000
chr17	44200000	44350000
chr17	44350000	44750000
chr17	44750000	45350000
chr17	46900000	47050000
chr17	47050000	47650000
chr17	48150000	48650000
chr17	48650000	48950000
chr17	48950000	49250000
chr17	49250000	49550000
chr17	49550000	49850000
chr17	49850000	50100000
chr17	50100000	50350000
chr17	50350000	50750000
chr17	50750000	51300000
chr17	51300000	52150000
chr17	52150000	54950000
chr17	54950000	55350000
chr17	55350000	55500000
chr17	55500000	55850000
chr17	55850000	56800000
chr17	56800000	57150000
chr17	57150000	57800000
chr17	57800000	58200000
chr17	58200000	58500000
chr17	58500000	59150000
chr17	59150000	59600000
chr17	59600000	60000000
chr17	60100000	60700000
chr17	60700000	61000000
chr17	61000000	61400000
chr17	61400000	61600000
chr17	61600000	61850000
chr17	61850000	62250000
chr17	62250000	62450000
chr17	62450000	62700000
chr17	62700000	63000000
chr17	63000000	63400000
chr17	63400000	63850000
chr17	63850000	64300000
chr17	64300000	64450000
chr17	64450000	64800000
chr17	64800000	65200000
chr17	65200000	66200000
chr17	66200000	66700000
chr17	66700000	67350000
chr17	67350000	67700000
chr17	67700000	68050000
chr17	68050000	68500000
chr17	68500000	68800000
chr17	68800000	69250000
chr17	69250000	69550000
chr17	69550000	70250000
chr17	70250000	70350000
chr17	70500000	71150000
chr17	71150000	71600000
chr17	71800000	72550000
chr17	72550000	72850000
chr17	72900000	73200000
chr17	73200000	73400000
chr17	73400000	74200000
chr17	74200000	74900000
chr17	74900000	75250000
chr17	75250000	75600000
chr17	75600000	75750000
chr17	75850000	76300000
chr17	76300000	76750000
chr17	76750000	77100000
chr17	77100000	77250000
chr17	77250000	77500000
chr17	77500000	78050000
chr17	78050000	78450000
chr17	78450000	78800000
chr17	78800000	79000000
chr17	79000000	79400000
chr17	79400000	79700000
chr17	79700000	80000000
chr17	80000000	80400000
chr17	80400000	81000000
chr17	81000000	81200000
chr17	81200000	81550000
chr17	81700000	81900000
chr17	81900000	82200000
chr17	82200000	82650000
chr17	82800000	82950000
chr18	250000	650000
chr18	850000	1200000
chr18	1200000	1550000
chr18	1550000	1950000
chr18	1950000	2550000
chr18	2550000	2900000
chr18	2900000	3250000
chr18	3250000	3700000
chr18	3700000	4050000
chr18	4050000	4700000
chr18	4700000	5050000
chr18	5050000	5550000
chr18	5550000	5850000
chr18	5850000	6250000
chr18	6250000	6550000
chr18	6550000	6900000
chr18	7050000	7200000
chr18	7200000	7600000
chr18	7600000	8500000
chr18	8650000	9050000
chr18	9050000	9550000
chr18	9550000	9950000
chr18	9950000	10550000
chr18	10550000	10800000
chr18	10800000	11150000
chr18	11150000	11650000
chr18	11650000	12050000
chr18	12050000	12350000
chr18	12350000	12700000
chr18	12700000	12950000
chr18	13200000	13550000
chr18	13550000	13800000
chr18	13800000	14150000
chr18	14150000	14500000
chr18	14500000	15000000
chr18	15000000	15450000
chr18	15500000	15800000
chr18	20900000	21200000
chr18	21200000	21500000
chr18	21500000	21900000
chr18	21900000	22600000
chr18	22750000	23000000
[truncated: 3,568 more rows]

## Sheet: S2C
Table S2C. TAD genomic coordinates of Micro-C 1 billion data
chr	start	end
chr10	150000	450000
chr10	450000	800000
chr10	800000	1050000
chr10	1050000	1400000
chr10	1400000	1700000
chr10	1700000	2100000
chr10	2100000	2900000
chr10	2900000	3200000
chr10	3200000	4800000
chr10	4800000	5400000
chr10	5400000	5700000
chr10	5700000	6100000
chr10	6100000	6400000
chr10	6400000	6700000
chr10	6800000	7500000
chr10	7500000	7850000
chr10	7850000	8900000
chr10	8900000	9300000
chr10	9300000	9750000
chr10	9750000	10250000
chr10	10250000	10700000
chr10	10700000	11050000
chr10	11050000	11450000
chr10	11450000	11750000
chr10	11750000	12200000
chr10	12200000	12700000
chr10	12700000	13100000
chr10	13100000	13350000
chr10	13350000	13650000
chr10	13650000	13800000
chr10	13800000	14200000
chr10	14200000	14500000
chr10	14500000	14850000
chr10	14850000	15150000
chr10	15150000	15400000
chr10	15400000	15850000
chr10	15850000	16800000
chr10	16800000	17250000
chr10	17250000	17600000
chr10	17600000	17850000
chr10	17850000	18250000
chr10	18250000	18700000
chr10	18700000	19800000
chr10	19800000	20850000
chr10	20850000	21500000
chr10	21500000	22000000
chr10	22000000	22300000
chr10	22300000	23100000
chr10	23100000	23700000
chr10	23700000	24000000
chr10	24000000	24550000
chr10	24550000	25000000
chr10	25100000	25700000
chr10	25700000	26300000
chr10	26300000	26600000
chr10	26600000	26900000
chr10	26900000	27300000
chr10	27400000	27750000
chr10	27750000	28250000
chr10	28250000	28400000
chr10	28400000	28650000
chr10	28650000	29150000
chr10	29150000	29500000
chr10	29500000	30000000
chr10	30000000	30350000
chr10	30350000	30700000
chr10	30700000	31500000
chr10	31500000	31800000
chr10	31800000	32250000
chr10	32400000	32750000
chr10	32750000	33150000
chr10	33150000	34650000
chr10	34650000	35100000
chr10	35100000	35250000
chr10	35250000	35600000
chr10	35600000	36900000
chr10	36900000	37500000
chr10	37500000	38400000
chr10	38400000	39600000
chr10	39800000	40000000
chr10	40350000	40550000
chr10	40900000	41150000
chr10	41400000	41600000
chr10	41700000	41950000
chr10	42200000	42800000
chr10	42800000	43150000
chr10	43150000	43500000
chr10	43500000	43650000
chr10	43650000	44400000
chr10	44400000	44900000
chr10	45000000	45200000
chr10	45450000	45750000
chr10	45750000	45950000
chr10	45950000	47400000
chr10	47400000	47500000
chr10	47550000	47800000
chr10	47850000	48650000
chr10	48650000	48950000
chr10	48950000	49550000
chr10	49550000	49950000
chr10	49950000	50750000
chr10	50750000	51000000
chr10	51000000	51450000
chr10	51450000	51950000
chr10	51950000	52250000
chr10	52250000	52600000
chr10	52600000	52800000
chr10	52800000	53200000
chr10	53200000	53600000
chr10	53600000	53850000
chr10	53850000	54400000
chr10	54400000	55000000
chr10	55000000	55650000
chr10	55650000	57300000
chr10	57300000	57650000
chr10	57650000	58150000
chr10	58150000	58750000
chr10	58750000	59200000
chr10	59200000	59600000
chr10	59600000	60100000
chr10	60100000	60450000
chr10	60450000	60800000
chr10	60800000	61750000
chr10	61750000	62250000
chr10	62450000	63150000
chr10	63150000	63850000
chr10	63850000	64000000
chr10	64000000	64350000
chr10	64350000	64750000
chr10	64750000	66200000
chr10	66200000	66950000
chr10	66950000	67650000
chr10	67800000	68350000
chr10	68350000	68750000
chr10	68750000	69000000
chr10	69000000	69400000
chr10	69400000	69650000
chr10	69650000	70100000
chr10	70100000	70450000
chr10	70550000	70900000
chr10	70900000	71300000
chr10	71300000	71850000
chr10	71850000	72350000
chr10	72350000	72900000
chr10	72900000	73150000
chr10	73150000	73500000
chr10	73500000	73800000
chr10	73800000	74250000
chr10	74250000	75100000
chr10	75400000	76050000
chr10	76050000	76300000
chr10	76300000	76550000
chr10	76550000	77150000
chr10	77150000	77700000
chr10	77700000	77800000
chr10	77900000	78000000
chr10	78000000	79350000
chr10	79350000	79500000
chr10	79500000	80250000
chr10	80250000	80650000
chr10	80650000	81050000
chr10	81050000	81400000
chr10	81400000	81850000
chr10	81850000	82750000
chr10	82750000	83400000
chr10	83400000	84150000
chr10	84250000	84550000
chr10	84550000	84850000
chr10	84850000	85500000
chr10	85500000	86400000
chr10	86400000	86650000
chr10	86650000	87200000
chr10	87200000	87250000
chr10	87300000	87450000
chr10	87450000	87850000
chr10	87850000	88400000
chr10	88400000	88550000
chr10	88550000	88800000
chr10	88950000	89250000
chr10	89250000	89750000
chr10	89750000	90150000
chr10	90150000	90750000
chr10	90850000	91300000
chr10	91300000	91750000
chr10	91750000	91950000
chr10	91950000	92450000
chr10	92450000	92900000
chr10	92900000	93350000
chr10	93350000	93500000
chr10	93500000	93900000
chr10	93900000	94600000
chr10	94600000	94900000
chr10	94900000	95150000
chr10	95150000	95400000
chr10	95400000	95650000
chr10	95650000	96000000
chr10	96000000	96350000
chr10	96350000	97050000
chr10	97050000	97250000
chr10	97250000	97750000
chr10	97750000	98050000
chr10	98050000	98450000
chr10	98450000	98750000
chr10	98750000	99350000
chr10	99350000	99750000
chr10	99750000	100200000
chr10	100200000	100550000
chr10	100550000	101000000
chr10	101150000	101600000
chr10	101600000	101800000
chr10	101800000	102150000
chr10	102150000	102500000
chr10	102500000	102650000
chr10	102650000	103400000
chr10	103400000	103600000
chr10	103700000	103900000
chr10	103900000	104350000
chr10	104350000	104650000
chr10	104650000	105050000
chr10	105050000	105800000
chr10	105800000	106250000
chr10	106250000	106650000
chr10	106650000	107350000
chr10	107350000	107850000
chr10	107850000	108200000
chr10	108200000	108550000
chr10	108550000	108800000
chr10	108800000	109400000
chr10	109400000	109850000
chr10	109850000	110300000
chr10	110300000	110600000
chr10	110600000	111050000
chr10	111050000	111350000
chr10	111350000	112150000
chr10	112150000	112500000
chr10	112500000	113150000
chr10	113150000	113600000
chr10	113600000	114150000
chr10	114150000	114450000
chr10	114450000	114850000
chr10	114850000	115150000
chr10	115150000	115450000
chr10	115450000	115700000
chr10	115800000	116400000
chr10	116400000	116800000
chr10	116800000	117200000
chr10	117200000	117500000
chr10	117500000	118250000
chr10	118250000	118550000
chr10	118550000	119150000
chr10	119150000	119600000
chr10	119600000	119900000
chr10	119900000	120900000
chr10	120900000	121600000
chr10	121600000	121900000
chr10	121900000	122250000
chr10	122250000	122600000
chr10	122600000	123000000
chr10	123000000	123550000
chr10	123550000	124000000
chr10	124000000	124450000
chr10	124450000	125000000
chr10	125000000	125850000
chr10	125850000	126500000
chr10	126500000	126900000
chr10	126900000	127550000
chr10	127550000	127850000
chr10	127850000	128200000
chr10	128200000	128550000
chr10	128550000	129000000
chr10	129000000	129850000
chr10	129850000	130150000
chr10	130150000	130650000
chr10	130650000	131300000
chr10	131400000	131850000
chr10	131850000	132150000
chr10	132150000	132650000
chr10	132800000	133250000
chr10	133250000	133700000
chr11	650000	950000
chr11	1150000	1550000
chr11	1700000	1950000
chr11	2000000	2150000
chr11	2150000	2550000
chr11	2550000	2900000
chr11	2900000	2950000
chr11	3050000	3450000
chr11	3450000	3800000
chr11	3800000	4150000
chr11	4150000	4600000
chr11	4600000	5100000
chr11	5100000	5450000
chr11	5450000	5900000
chr11	5900000	6350000
chr11	6350000	6700000
chr11	6700000	7100000
chr11	7100000	7450000
chr11	7450000	7800000
chr11	7800000	7900000
chr11	7950000	8600000
chr11	8600000	8950000
chr11	8950000	9500000
chr11	9500000	9750000
chr11	9750000	10350000
chr11	10350000	10750000
chr11	10750000	11050000
chr11	11050000	11800000
chr11	11800000	12050000
chr11	12050000	12300000
chr11	12300000	12600000
chr11	12600000	12900000
chr11	12900000	13200000
chr11	13200000	13750000
chr11	13750000	14250000
chr11	14250000	14500000
chr11	14500000	14900000
chr11	14900000	15250000
chr11	15250000	15650000
chr11	15650000	16750000
chr11	16750000	17100000
chr11	17100000	17350000
chr11	17350000	17550000
chr11	17550000	18000000
chr11	18000000	18400000
chr11	18400000	18800000
chr11	18800000	19050000
chr11	19050000	19550000
chr11	19550000	19900000
chr11	19900000	20350000
chr11	20350000	20650000
chr11	20650000	21550000
chr11	21550000	22150000
chr11	22150000	22850000
chr11	22850000	24400000
chr11	24400000	25200000
chr11	25300000	26300000
chr11	26300000	26700000
chr11	26700000	27150000
chr11	27150000	27500000
chr11	27500000	28700000
chr11	28700000	29350000
chr11	29350000	30000000
chr11	30000000	30350000
chr11	30350000	30950000
chr11	31050000	31350000
chr11	31350000	32300000
chr11	32300000	32700000
chr11	32800000	33150000
chr11	33150000	33350000
chr11	33350000	33800000
chr11	33800000	34150000
chr11	34150000	34500000
chr11	34500000	34900000
chr11	34900000	35400000
chr11	35500000	36250000
chr11	36250000	36550000
chr11	36550000	36850000
chr11	36850000	37600000
chr11	37600000	37900000
chr11	37900000	38800000
chr11	38800000	39350000
chr11	39350000	40300000
chr11	40300000	41200000
chr11	41200000	41500000
chr11	41500000	42550000
chr11	42550000	43350000
chr11	43350000	43850000
chr11	43850000	44100000
chr11	44100000	44550000
chr11	44550000	44900000
chr11	44900000	45350000
chr11	45350000	45800000
chr11	45800000	46350000
chr11	46350000	46700000
chr11	46850000	47150000
chr11	47150000	47400000
chr11	47400000	47850000
chr11	47850000	48200000
chr11	48200000	49200000
chr11	49200000	49550000
chr11	49550000	50000000
chr11	50000000	50350000
chr11	50350000	50850000
chr11	54250000	54450000
chr11	54500000	55400000
chr11	55400000	55700000
chr11	55900000	56200000
chr11	56350000	56700000
chr11	56850000	57300000
chr11	57300000	57700000
chr11	57700000	58550000
chr11	58550000	59150000
chr11	59150000	59550000
chr11	59550000	59800000
chr11	59800000	60250000
chr11	60250000	60700000
chr11	60700000	61250000
chr11	61250000	61400000
chr11	61400000	61800000
chr11	61800000	62150000
chr11	62150000	62400000
chr11	62400000	62900000
chr11	62900000	63450000
chr11	63450000	63650000
chr11	63750000	64200000
chr11	64200000	64750000
chr11	64750000	65150000
chr11	65150000	65350000
chr11	65350000	65650000
chr11	65650000	66000000
chr11	66000000	66350000
chr11	66350000	66700000
chr11	66700000	66850000
chr11	66850000	67050000
chr11	67050000	67400000
chr11	67400000	67800000
chr11	67800000	68000000
chr11	68000000	68250000
chr11	68250000	69100000
chr11	69100000	69650000
chr11	69650000	69900000
chr11	69900000	70200000
chr11	70200000	70400000
chr11	70400000	70800000
chr11	70800000	71000000
chr11	71050000	71450000
chr11	71600000	71800000
chr11	71800000	72450000
chr11	72450000	72700000
chr11	72800000	73300000
chr11	73300000	73950000
chr11	73950000	74250000
chr11	74250000	74450000
chr11	74450000	74600000
chr11	74600000	74900000
chr11	74900000	75250000
chr11	75400000	75550000
chr11	75550000	75900000
chr11	75900000	76200000
chr11	76200000	76700000
chr11	76700000	77150000
chr11	77150000	77600000
chr11	77600000	78050000
chr11	78050000	78600000
chr11	78600000	79100000
chr11	79100000	79700000
chr11	79700000	80150000
chr11	80150000	81250000
chr11	81250000	81600000
chr11	81600000	82250000
chr11	82250000	82700000
chr11	82700000	83250000
chr11	83250000	83850000
chr11	83850000	84350000
chr11	84350000	84550000
chr11	84550000	84750000
chr11	84750000	85600000
chr11	85600000	86300000
chr11	86300000	86850000
chr11	86850000	87350000
chr11	87350000	88000000
chr11	88000000	88550000
chr11	88550000	89000000
chr11	89000000	89650000
chr11	89650000	89850000
chr11	89900000	90600000
chr11	90600000	91250000
chr11	91250000	92150000
chr11	92150000	92550000
chr11	92550000	92900000
chr11	92900000	93250000
chr11	93250000	93800000
chr11	93800000	94500000
chr11	94500000	95150000
chr11	95150000	95800000
chr11	95800000	96450000
chr11	96450000	99050000
chr11	99050000	99750000
chr11	99750000	100550000
chr11	100550000	100950000
chr11	100950000	101400000
chr11	101400000	101850000
chr11	101850000	102000000
chr11	102000000	102300000
chr11	102300000	102700000
chr11	102700000	103100000
chr11	103100000	103650000
chr11	103650000	104150000
chr11	104150000	104600000
chr11	104600000	104950000
chr11	104950000	105900000
chr11	105900000	106700000
chr11	106700000	107050000
chr11	107050000	107550000
chr11	107550000	108100000
chr11	108100000	108700000
chr11	108700000	109800000
chr11	109800000	110200000
chr11	110200000	110450000
chr11	110450000	111250000
chr11	111250000	111500000
chr11	111500000	111850000
chr11	111850000	112100000
chr11	112100000	112600000
chr11	112600000	113300000
chr11	113300000	113800000
chr11	113800000	114300000
chr11	114300000	114750000
chr11	114750000	115300000
chr11	115300000	116300000
chr11	116300000	116750000
chr11	116750000	117250000
chr11	117350000	117800000
chr11	117800000	118100000
chr11	118100000	118600000
chr11	118600000	119000000
chr11	119000000	119450000
chr11	119450000	120150000
chr11	120300000	120500000
chr11	120500000	120950000
chr11	120950000	121200000
chr11	121200000	121650000
chr11	121650000	122200000
chr11	122200000	122550000
chr11	122550000	122850000
chr11	122850000	123050000
chr11	123050000	123600000
chr11	123600000	123750000
chr11	123750000	124050000
chr11	124050000	124400000
chr11	124400000	124600000
chr11	124600000	124900000
chr11	124900000	125450000
chr11	125450000	125900000
chr11	125900000	126300000
chr11	126300000	127000000
chr11	127000000	127350000
chr11	127350000	128000000
chr11	128150000	128650000
chr11	128650000	128850000
chr11	128850000	129350000
chr11	129350000	129750000
chr11	129750000	130200000
chr11	130200000	130400000
chr11	130400000	130900000
chr11	130900000	131700000
chr11	131700000	132150000
chr11	132150000	133050000
chr11	133050000	133550000
chr11	133550000	133850000
chr11	133850000	134200000
chr11	134200000	134800000
chr12	150000	550000
chr12	550000	950000
chr12	950000	1100000
chr12	1100000	1600000
chr12	1600000	1950000
chr12	1950000	2300000
chr12	2300000	2650000
chr12	2650000	3050000
chr12	3050000	3300000
chr12	3300000	3850000
chr12	3850000	4300000
chr12	4300000	4550000
chr12	4550000	4850000
chr12	4850000	5100000
chr12	5100000	5450000
chr12	5450000	5950000
chr12	5950000	6300000
chr12	6300000	6500000
chr12	6500000	6850000
chr12	6850000	7150000
chr12	7150000	7650000
chr12	7650000	8050000
chr12	8050000	8400000
chr12	8500000	9050000
chr12	9050000	9300000
chr12	9300000	9750000
chr12	9750000	10200000
chr12	10200000	10750000
chr12	10750000	10850000
chr12	11350000	11500000
chr12	11500000	12050000
chr12	12050000	12350000
chr12	12350000	12750000
chr12	12750000	13250000
chr12	13250000	13700000
chr12	13700000	14200000
chr12	14200000	14700000
chr12	14700000	15250000
chr12	15250000	15550000
chr12	15550000	15900000
chr12	15900000	16400000
chr12	16400000	16900000
chr12	16900000	17250000
chr12	17250000	17650000
chr12	17650000	18100000
chr12	18100000	18850000
chr12	18850000	19300000
chr12	19300000	19750000
chr12	19750000	20600000
chr12	20600000	20900000
chr12	20900000	21200000
chr12	21200000	21700000
chr12	21700000	22050000
chr12	22050000	22450000
chr12	22450000	22700000
chr12	22700000	23200000
chr12	23200000	24050000
chr12	24050000	24850000
chr12	24850000	25150000
chr12	25150000	25400000
chr12	25400000	26100000
chr12	26100000	26400000
chr12	26400000	26700000
chr12	26850000	27400000
chr12	27400000	27700000
chr12	27700000	28000000
chr12	28100000	28200000
chr12	28200000	29000000
chr12	29000000	29350000
chr12	29350000	29500000
chr12	29500000	30850000
chr12	30850000	31150000
chr12	31300000	31650000
chr12	31650000	32000000
chr12	32000000	32350000
chr12	32350000	32750000
chr12	32750000	33400000
chr12	33400000	34000000
chr12	34000000	34350000
chr12	34350000	34750000
chr12	37200000	37650000
chr12	37650000	38050000
chr12	38050000	38350000
chr12	38350000	38900000
chr12	38900000	39300000
chr12	39300000	39700000
chr12	39700000	40150000
chr12	40150000	40300000
chr12	40300000	40600000
chr12	40600000	40950000
chr12	40950000	41250000
chr12	41250000	41700000
chr12	41700000	42050000
chr12	42050000	42450000
chr12	42450000	43350000
chr12	43350000	43750000
chr12	43750000	43950000
chr12	43950000	44300000
chr12	44300000	44950000
chr12	45100000	45500000
chr12	45500000	46000000
chr12	46000000	46350000
chr12	46350000	46650000
chr12	46650000	47000000
chr12	47000000	47700000
chr12	47700000	47850000
chr12	47850000	48200000
chr12	48200000	48650000
chr12	48650000	49050000
chr12	49050000	49250000
chr12	49250000	49600000
chr12	49750000	50100000
chr12	50100000	50450000
chr12	50450000	50750000
chr12	50750000	51050000
chr12	51050000	51350000
chr12	51350000	51850000
chr12	52150000	52350000
chr12	52350000	52900000
chr12	53000000	53300000
chr12	53300000	53500000
chr12	53500000	53700000
chr12	53700000	54000000
chr12	54000000	54250000
chr12	54600000	55000000
chr12	55150000	55700000
chr12	55700000	56100000
chr12	56100000	56500000
chr12	56650000	57200000
chr12	57200000	57500000
chr12	57500000	57800000
chr12	57800000	57950000
chr12	58050000	58350000
chr12	58350000	58950000
chr12	59050000	59150000
chr12	59150000	59400000
chr12	59400000	59800000
chr12	59800000	61550000
chr12	61550000	62250000
chr12	62250000	63100000
chr12	63100000	63800000
chr12	63800000	64400000
chr12	64400000	64800000
chr12	64800000	65300000
chr12	65300000	66100000
chr12	66100000	66700000
chr12	66700000	66900000
chr12	66900000	67350000
chr12	67350000	68000000
chr12	68000000	68350000
chr12	68350000	68800000
chr12	68800000	69150000
chr12	69250000	69650000
chr12	69650000	69850000
chr12	69850000	70600000
chr12	70600000	71050000
chr12	71050000	71400000
chr12	71400000	71650000
chr12	71750000	71950000
chr12	71950000	72300000
chr12	72300000	73950000
chr12	73950000	74400000
chr12	74400000	74650000
chr12	74650000	75500000
chr12	75500000	76050000
chr12	76050000	76600000
chr12	76600000	77050000
chr12	77050000	77700000
chr12	77700000	77950000
chr12	77950000	78600000
chr12	78600000	79400000
chr12	79400000	80300000
chr12	80300000	80800000
chr12	80800000	81250000
chr12	81250000	81650000
chr12	81650000	82350000
chr12	82350000	82650000
chr12	82650000	84550000
chr12	84550000	84850000
chr12	84850000	85100000
chr12	85100000	85450000
chr12	85450000	85950000
chr12	85950000	86200000
chr12	86200000	87300000
chr12	87300000	88050000
chr12	88050000	89000000
chr12	89000000	89500000
chr12	89500000	90950000
chr12	90950000	91350000
chr12	91350000	92150000
chr12	92150000	92650000
chr12	92650000	93000000
chr12	93000000	93450000
chr12	93450000	94100000
chr12	94100000	94550000
chr12	94550000	95050000
chr12	95050000	95550000
chr12	95550000	95900000
chr12	95900000	96000000
chr12	96000000	96550000
chr12	96550000	97000000
chr12	97000000	97400000
chr12	97400000	98000000
chr12	98000000	98400000
chr12	98400000	99050000
chr12	99050000	99800000
chr12	99800000	100200000
chr12	100200000	100750000
chr12	100750000	101150000
chr12	101250000	101350000
chr12	101350000	101900000
chr12	101900000	102850000
chr12	102850000	103550000
chr12	103550000	103950000
chr12	103950000	104150000
chr12	104150000	104400000
chr12	104400000	105100000
chr12	105100000	105400000
chr12	105400000	106200000
chr12	106200000	106350000
chr12	106350000	106950000
chr12	107100000	107650000
chr12	107650000	107950000
chr12	107950000	108550000
chr12	108550000	108850000
chr12	108850000	109100000
chr12	109100000	109450000
chr12	109450000	109850000
chr12	109850000	110450000
chr12	110450000	110900000
chr12	110900000	111350000
chr12	111350000	111850000
chr12	111850000	112100000
chr12	112100000	112450000
chr12	112450000	112950000
chr12	113200000	113450000
chr12	113450000	113950000
chr12	113950000	114650000
chr12	114650000	115400000
chr12	115400000	115750000
chr12	115750000	115950000
chr12	115950000	116700000
chr12	116700000	117000000
chr12	117000000	117200000
chr12	117200000	117850000
chr12	117850000	118400000
chr12	118400000	119050000
chr12	119050000	119450000
chr12	119450000	119650000
chr12	119650000	119950000
chr12	120300000	120550000
chr12	120550000	121250000
chr12	121250000	121450000
chr12	121450000	121700000
chr12	121800000	122250000
chr12	122250000	122500000
chr12	122500000	122800000
chr12	122800000	123250000
chr12	123250000	123700000
chr12	123700000	123850000
chr12	123900000	124000000
chr12	124000000	124350000
chr12	124350000	124800000
chr12	124800000	125150000
chr12	125150000	125500000
chr12	125500000	125800000
chr12	125800000	126250000
chr12	126400000	126750000
chr12	126750000	127400000
chr12	127400000	127700000
chr12	127700000	128100000
chr12	128100000	128750000
chr12	128750000	129150000
chr12	129150000	130000000
chr12	130000000	130350000
chr12	130350000	130850000
chr12	130850000	132150000
chr12	132150000	132700000
chr12	132700000	133300000
chr13	18400000	18700000
chr13	18850000	19600000
chr13	19600000	20000000
chr13	20000000	20200000
chr13	20200000	20500000
chr13	20500000	20950000
chr13	20950000	21200000
chr13	21200000	21500000
chr13	21600000	22250000
chr13	22250000	22800000
chr13	22800000	23350000
chr13	23350000	23900000
chr13	23900000	24300000
chr13	24300000	24600000
chr13	24700000	25000000
chr13	25000000	25350000
chr13	25550000	25700000
chr13	25800000	26150000
chr13	26150000	26500000
chr13	26500000	26700000
chr13	26700000	26950000
chr13	26950000	27350000
chr13	27350000	27800000
chr13	27800000	28000000
chr13	28000000	28300000
chr13	28300000	28650000
chr13	28800000	29400000
chr13	29400000	29750000
chr13	29750000	30150000
chr13	30150000	31150000
chr13	31150000	31450000
chr13	31450000	31850000
chr13	31850000	32350000
chr13	32350000	32550000
chr13	32550000	33550000
chr13	33550000	33750000
chr13	33750000	34100000
chr13	34100000	34550000
chr13	34550000	35200000
chr13	35200000	35950000
chr13	35950000	36300000
chr13	36300000	36400000
chr13	36400000	36800000
chr13	36800000	37050000
chr13	37050000	37650000
chr13	37650000	38450000
chr13	38450000	39000000
chr13	39000000	39300000
chr13	39300000	39700000
chr13	39700000	40050000
chr13	40050000	40750000
chr13	40750000	41050000
chr13	41050000	41350000
chr13	41350000	41650000
chr13	41650000	42250000
chr13	42250000	42600000
chr13	42600000	43100000
chr13	43100000	43900000
chr13	43900000	44450000
chr13	44450000	45000000
chr13	45000000	45350000
chr13	45350000	45800000
chr13	45800000	46350000
chr13	46450000	46800000
chr13	46800000	47600000
chr13	47600000	47800000
chr13	47800000	48050000
chr13	48050000	48600000
chr13	48600000	48800000
chr13	48800000	49250000
chr13	49250000	49600000
chr13	49600000	50000000
chr13	50000000	50550000
chr13	50550000	50800000
chr13	50800000	51100000
chr13	51100000	51400000
chr13	51400000	51800000
chr13	51800000	52250000
chr13	52250000	52850000
chr13	52850000	53200000
chr13	53200000	53800000
chr13	53800000	54300000
chr13	54300000	54450000
chr13	54450000	54850000
chr13	54850000	55250000
chr13	55250000	55850000
chr13	55850000	56400000
chr13	56550000	57150000
chr13	57150000	57600000
chr13	57600000	58050000
chr13	58050000	58500000
chr13	58500000	58950000
chr13	58950000	59350000
chr13	59350000	59700000
chr13	59700000	60450000
chr13	60450000	61000000
chr13	61000000	61300000
chr13	61300000	62000000
chr13	62000000	62400000
chr13	62400000	63100000
chr13	63100000	64450000
chr13	64450000	65650000
chr13	65650000	65950000
chr13	65950000	66600000
chr13	66600000	67250000
chr13	67250000	68300000
chr13	68300000	68950000
chr13	68950000	69550000
chr13	69550000	69850000
chr13	69950000	70350000
chr13	70400000	70600000
chr13	70600000	71000000
chr13	71000000	71300000
chr13	71300000	71900000
chr13	71900000	72300000
chr13	72300000	72750000
chr13	72750000	73750000
chr13	73750000	74300000
chr13	74300000	75250000
chr13	75250000	75550000
chr13	75550000	76050000
chr13	76050000	76500000
chr13	76500000	77000000
chr13	77000000	77550000
chr13	77550000	77750000
chr13	77750000	78150000
chr13	78150000	79000000
chr13	79000000	79350000
chr13	79350000	79650000
chr13	79650000	80350000
chr13	80350000	81050000
chr13	81050000	81500000
chr13	81500000	81900000
chr13	81900000	82350000
chr13	82350000	83800000
chr13	83800000	84900000
chr13	84900000	85850000
chr13	85850000	86450000
chr13	86450000	86850000
chr13	86850000	87250000
chr13	87250000	87700000
chr13	87700000	87950000
chr13	87950000	88400000
chr13	88400000	89100000
chr13	89100000	89600000
chr13	89750000	90850000
chr13	90850000	91050000
chr13	91050000	91350000
chr13	91350000	91800000
chr13	91800000	92150000
chr13	92150000	92900000
chr13	92900000	93200000
chr13	93200000	94400000
chr13	94400000	94650000
chr13	94650000	95050000
chr13	95050000	95500000
chr13	95500000	96000000
chr13	97000000	97400000
chr13	97400000	97850000
chr13	97850000	98450000
chr13	98450000	98850000
chr13	98850000	99150000
chr13	99150000	99450000
chr13	99650000	99950000
chr13	99950000	100250000
chr13	100250000	100550000
chr13	100550000	101150000
chr13	101150000	101500000
chr13	101500000	101800000
chr13	101800000	102100000
chr13	102100000	102550000
chr13	102550000	102900000
chr13	102900000	103200000
chr13	103200000	103850000
chr13	103850000	106550000
chr13	106550000	106950000
chr13	106950000	107150000
chr13	107150000	107650000
chr13	107650000	108200000
chr13	108200000	108900000
chr13	108900000	109800000
chr13	109800000	110150000
chr13	110150000	110450000
chr13	110450000	110900000
chr13	110900000	111500000
chr13	111500000	111700000
chr13	111750000	112200000
chr13	112500000	112900000
chr13	112900000	113500000
chr13	113500000	114250000
chr13	114250000	114400000
chr14	19300000	19500000
chr14	19650000	20300000
chr14	20300000	20650000
chr14	20650000	21000000
chr14	21100000	21600000
chr14	22200000	22550000
chr14	22550000	22900000
chr14	22900000	23300000
chr14	23600000	23950000
chr14	24700000	25150000
chr14	25150000	25400000
chr14	25400000	25850000
chr14	25850000	26250000
chr14	26250000	27000000
chr14	27000000	27550000
chr14	27550000	27850000
chr14	27850000	28250000
chr14	28250000	28700000
chr14	28700000	29550000
chr14	29550000	30300000
chr14	30300000	30550000
chr14	30550000	30950000
chr14	30950000	31450000
chr14	31450000	31900000
chr14	31900000	32550000
chr14	32550000	33800000
chr14	33800000	34350000
chr14	34350000	34550000
chr14	34550000	35050000
chr14	35050000	35450000
chr14	35450000	35850000
chr14	35850000	36600000
chr14	36600000	37200000
chr14	37200000	37600000
chr14	37600000	37900000
chr14	37900000	38600000
chr14	38600000	39050000
chr14	39050000	39450000
chr14	39450000	40000000
chr14	40000000	40800000
chr14	40800000	41250000
chr14	41250000	41650000
chr14	41650000	42100000
chr14	42100000	42900000
chr14	42900000	43500000
chr14	43500000	44150000
chr14	44150000	44900000
chr14	44900000	45250000
chr14	45250000	46000000
chr14	46000000	46550000
chr14	46550000	47300000
chr14	47300000	47950000
chr14	47950000	48400000
chr14	48400000	49150000
chr14	49150000	49600000
chr14	49600000	49850000
chr14	49850000	50150000
chr14	50150000	50550000
chr14	50550000	50950000
chr14	50950000	51250000
chr14	51250000	51800000
chr14	51800000	52000000
chr14	52000000	52300000
chr14	52300000	52800000
chr14	52800000	53300000
chr14	53300000	54350000
chr14	54350000	54900000
chr14	55050000	55200000
chr14	55200000	55400000
chr14	55400000	55700000
chr14	55700000	56500000
chr14	56500000	57200000
chr14	57400000	58100000
chr14	58100000	58450000
chr14	58450000	59100000
chr14	59100000	59450000
chr14	59600000	59950000
chr14	59950000	60200000
chr14	60200000	60600000
chr14	60600000	61000000
chr14	61000000	61250000
chr14	61250000	61850000
chr14	61850000	62150000
chr14	62150000	63050000
chr14	63050000	63300000
chr14	63300000	63800000
chr14	63800000	64350000
chr14	64350000	65000000
chr14	65000000	65450000
chr14	65450000	65950000
chr14	65950000	66350000
chr14	66350000	67150000
chr14	67150000	67350000
chr14	67350000	67800000
chr14	67800000	68250000
chr14	68250000	68850000
chr14	68850000	69150000
chr14	69150000	69500000
chr14	69500000	69800000
chr14	69800000	70050000
chr14	70050000	70600000
chr14	70600000	71100000
chr14	71100000	71750000
chr14	71750000	72500000
chr14	72500000	72950000
chr14	72950000	73500000
chr14	73500000	74100000
chr14	74100000	74300000
chr14	74300000	74500000
chr14	74500000	74900000
chr14	74900000	75100000
chr14	75100000	75650000
chr14	75650000	76000000
chr14	76000000	76400000
chr14	76400000	76800000
chr14	76800000	77100000
chr14	77100000	77450000
chr14	77450000	77800000
chr14	77800000	78150000
chr14	78150000	78900000
chr14	78900000	80050000
chr14	80050000	80900000
chr14	80900000	81200000
chr14	81200000	81550000
chr14	81550000	82000000
chr14	82000000	82700000
chr14	82700000	83250000
chr14	83250000	85150000
chr14	85150000	85550000
chr14	85550000	86100000
chr14	86100000	86950000
chr14	87050000	87750000
chr14	87900000	88600000
chr14	88600000	89000000
chr14	89000000	89950000
chr14	89950000	90300000
chr14	90300000	90800000
chr14	90800000	91200000
chr14	91300000	91550000
chr14	91850000	92700000
chr14	92700000	92900000
chr14	94350000	94550000
chr14	94550000	95100000
chr14	95100000	95450000
chr14	95550000	96000000
chr14	96100000	96550000
chr14	96550000	96900000
chr14	96900000	97150000
chr14	97150000	98100000
chr14	98100000	99300000
chr14	99300000	99650000
chr14	99650000	99950000
chr14	99950000	100250000
chr14	100250000	100700000
chr14	100700000	101250000
chr14	101250000	101700000
chr14	101700000	101950000
chr14	102050000	102350000
chr14	102550000	103050000
chr14	103050000	103550000
chr14	103550000	104100000
chr14	104100000	104500000
chr14	104600000	105050000
chr14	105050000	105550000
chr15	19750000	20100000
chr15	20100000	20450000
chr15	22550000	22950000
chr15	23300000	23900000
chr15	23900000	24750000
chr15	24750000	25150000
chr15	25150000	25500000
chr15	25500000	25950000
chr15	25950000	26300000
chr15	26300000	26850000
chr15	26850000	27350000
chr15	27350000	27900000
chr15	28100000	28300000
chr15	32900000	33250000
chr15	33250000	33700000
chr15	33700000	34050000
chr15	34050000	34600000
chr15	34600000	35000000
chr15	35000000	35500000
chr15	35500000	36050000
chr15	36050000	36500000
chr15	36500000	36850000
chr15	36850000	37150000
chr15	37150000	37950000
chr15	37950000	38400000
chr15	38400000	38700000
chr15	38700000	39750000
chr15	39750000	40050000
chr15	40050000	40300000
chr15	40300000	40450000
chr15	40450000	40900000
chr15	40900000	41400000
chr15	41400000	42150000
chr15	42150000	42650000
chr15	42650000	43000000
chr15	43000000	43200000
chr15	43350000	43800000
chr15	43800000	44200000
chr15	44200000	44550000
chr15	44550000	44700000
chr15	44900000	45100000
chr15	45100000	45450000
chr15	45450000	45700000
chr15	45700000	46100000
chr15	46100000	46300000
chr15	46300000	47200000
chr15	47200000	48000000
chr15	48000000	48350000
chr15	48350000	48850000
chr15	48850000	49150000
chr15	49150000	49450000
chr15	49450000	50150000
chr15	50150000	50350000
chr15	50350000	50900000
chr15	50900000	51500000
chr15	51600000	51800000
chr15	51800000	52250000
chr15	52250000	52750000
chr15	52750000	53200000
chr15	53200000	53800000
chr15	53800000	55200000
chr15	55200000	55950000
chr15	55950000	56450000
chr15	56450000	56850000
chr15	56850000	57300000
chr15	57300000	57550000
chr15	57550000	58200000
chr15	58200000	58950000
chr15	58950000	59500000
chr15	59700000	60350000
chr15	60350000	60550000
chr15	60550000	60950000
chr15	60950000	61150000
chr15	61150000	61850000
chr15	61850000	62350000
chr15	62350000	62750000
chr15	62750000	63100000
chr15	63100000	63600000
chr15	63600000	64150000
chr15	64150000	64400000
chr15	64400000	64700000
chr15	64700000	65000000
chr15	65000000	65300000
chr15	65400000	65600000
chr15	65600000	65950000
chr15	66250000	66500000
chr15	66500000	66900000
chr15	66900000	67450000
chr15	67450000	67850000
chr15	67850000	68250000
chr15	68250000	68550000
chr15	68550000	68950000
chr15	68950000	69450000
chr15	69450000	70100000
chr15	70100000	70500000
chr15	70500000	70900000
chr15	70900000	71450000
chr15	71450000	71800000
chr15	71800000	72200000
chr15	72200000	72650000
chr15	72650000	73300000
chr15	73300000	73950000
chr15	73950000	74350000
chr15	74350000	74600000
chr15	74600000	74950000
chr15	74950000	75300000
chr15	75300000	75700000
chr15	75700000	76150000
chr15	76150000	77050000
chr15	77050000	77600000
chr15	77600000	77900000
chr15	77900000	78300000
chr15	78300000	78600000
chr15	78600000	78750000
chr15	78750000	79300000
chr15	79300000	79850000
chr15	79850000	80400000
chr15	80400000	81000000
chr15	81000000	81300000
chr15	81300000	81400000
chr15	81400000	82300000
chr15	82600000	83050000
chr15	83050000	83550000
chr15	83550000	84200000
chr15	84500000	84950000
chr15	84950000	85200000
chr15	85200000	85850000
chr15	85850000	86200000
chr15	86200000	86800000
chr15	86900000	87650000
chr15	87650000	88250000
chr15	88250000	88450000
chr15	88450000	88900000
chr15	88900000	89350000
chr15	89350000	89600000
chr15	89600000	90300000
chr15	90300000	90650000
chr15	90650000	90950000
chr15	90950000	91300000
chr15	91300000	92100000
chr15	92100000	92400000
chr15	92400000	92750000
chr15	92750000	93050000
chr15	93050000	94150000
chr15	94150000	94550000
chr15	94550000	95050000
chr15	95050000	95250000
chr15	95250000	96350000
chr15	96350000	96900000
chr15	96900000	97250000
chr15	97250000	97800000
chr15	97800000	98300000
chr15	98450000	99100000
chr15	99100000	99250000
chr15	99250000	99800000
chr15	99800000	100350000
chr15	100350000	100600000
chr15	100600000	100900000
chr15	101000000	101300000
chr15	101300000	101650000
chr15	101650000	102000000
chr16	700000	1100000
chr16	1100000	1250000
chr16	1250000	1800000
chr16	1800000	2150000
chr16	2150000	2550000
chr16	2550000	3000000
chr16	3000000	3500000
chr16	3500000	3950000
chr16	3950000	4300000
chr16	4500000	5100000
chr16	5100000	5650000
chr16	5650000	6100000
chr16	6100000	6700000
chr16	6700000	7000000
chr16	7000000	7800000
chr16	7800000	8200000
chr16	8200000	8550000
chr16	8550000	8850000
chr16	8850000	9150000
chr16	9150000	9650000
chr16	9650000	10200000
chr16	10200000	10500000
chr16	10500000	10950000
chr16	10950000	11350000
chr16	11350000	11850000
chr16	11850000	12100000
chr16	12100000	12350000
chr16	12350000	12850000
chr16	12850000	13450000
chr16	13450000	13900000
chr16	13900000	14300000
chr16	14300000	14450000
chr16	16950000	17550000
chr16	17550000	18100000
chr16	18100000	18300000
chr16	18500000	19050000
chr16	19050000	19550000
chr16	19550000	19900000
chr16	19900000	20350000
chr16	20350000	20800000
chr16	20800000	21150000
chr16	21150000	21400000
chr16	21450000	21850000
chr16	21900000	22200000
chr16	22200000	22450000
chr16	22500000	22600000
chr16	22600000	23150000
chr16	23150000	23450000
chr16	23700000	24050000
chr16	24050000	24500000
chr16	24500000	24850000
chr16	24850000	25250000
chr16	25250000	25850000
chr16	25850000	26600000
chr16	26600000	27100000
chr16	27100000	27500000
chr16	27500000	27950000
chr16	27950000	28250000
chr16	28250000	28400000
chr16	28450000	28650000
chr16	28800000	29050000
chr16	29050000	29450000
chr16	29500000	29700000
chr16	29700000	30050000
chr16	30050000	30200000
chr16	30250000	30400000
chr16	30400000	30700000
chr16	30700000	30950000
chr16	30950000	31450000
chr16	31450000	32000000
chr16	32100000	32150000
chr16	32350000	32650000
chr16	33500000	34300000
chr16	34550000	34850000
chr16	34850000	35000000
chr16	35050000	35450000
chr16	35550000	35900000
chr16	35900000	36400000
chr16	46350000	46950000
chr16	47150000	48150000
chr16	48150000	48650000
chr16	48650000	49400000
chr16	49400000	49950000
chr16	49950000	50350000
chr16	50350000	50800000
chr16	50800000	51800000
chr16	51800000	52000000
chr16	53000000	53550000
chr16	53550000	54250000
chr16	54250000	54950000
chr16	54950000	55450000
chr16	55450000	55850000
chr16	55950000	56350000
chr16	56350000	56950000
chr16	56950000	57300000
chr16	57300000	57550000
chr16	57550000	58000000
chr16	58000000	58300000
chr16	58300000	58500000
chr16	58500000	58800000
chr16	58800000	60250000
chr16	60250000	61000000
chr16	61000000	61650000
chr16	61650000	62150000
chr16	62150000	62850000
chr16	62850000	63350000
chr16	63350000	64050000
chr16	64050000	65150000
chr16	65150000	66350000
chr16	66350000	66900000
chr16	66900000	67200000
chr16	67200000	67550000
chr16	67550000	67950000
chr16	67950000	68250000
chr16	68350000	68550000
chr16	68550000	68850000
chr16	68850000	69200000
chr16	69200000	69300000
chr16	69300000	69750000
chr16	69750000	70100000
chr16	70200000	71400000
chr16	71650000	72100000
chr16	72100000	72500000
chr16	72500000	72800000
chr16	72800000	73200000
chr16	73200000	73550000
chr16	73550000	73950000
chr16	73950000	74300000
chr16	74300000	74650000
chr16	74650000	75150000
chr16	75150000	75650000
chr16	75800000	76250000
chr16	76250000	76650000
chr16	76650000	77200000
chr16	77200000	77600000
chr16	77600000	78100000
chr16	78100000	78500000
chr16	78500000	79250000
chr16	79250000	79600000
chr16	79600000	80500000
chr16	80500000	81050000
chr16	81050000	81350000
chr16	81350000	81750000
chr16	81900000	82250000
chr16	82250000	82650000
chr16	82650000	83450000
chr16	83450000	83900000
chr16	83900000	84200000
chr16	84200000	84500000
chr16	84500000	85100000
chr16	85100000	85800000
chr16	85800000	86050000
chr16	86050000	86550000
chr16	86550000	87300000
chr16	87300000	87750000
chr16	87750000	87950000
chr16	87950000	88450000
chr16	88800000	89200000
chr16	89200000	89550000
chr16	89700000	90150000
chr17	400000	750000
chr17	750000	1000000
chr17	1750000	2050000
chr17	2050000	2350000
chr17	2350000	2750000
chr17	2750000	3050000
chr17	3050000	3700000
chr17	3700000	4150000
chr17	4150000	4550000
chr17	4550000	4950000
chr17	4950000	5500000
chr17	5500000	6450000
chr17	6450000	6650000
chr17	6650000	7000000
chr17	7000000	7200000
chr17	7350000	7600000
chr17	7700000	8050000
chr17	8050000	8400000
chr17	8400000	8900000
chr17	8900000	9550000
chr17	9550000	9900000
chr17	9900000	10300000
chr17	10300000	10650000
chr17	10650000	10850000
chr17	10850000	12000000
chr17	12000000	12150000
chr17	12150000	13000000
chr17	13000000	13600000
chr17	13600000	14300000
chr17	14300000	15200000
chr17	15200000	15550000
chr17	15600000	16000000
chr17	16000000	16400000
chr17	16400000	16700000
chr17	16850000	17300000
chr17	17300000	17650000
chr17	17650000	18100000
chr17	18100000	18400000
chr17	18850000	19050000
chr17	19200000	19800000
chr17	19800000	20350000
chr17	20700000	21100000
chr17	21100000	21800000
chr17	21800000	22000000
chr17	22050000	22400000
chr17	22400000	22750000
chr17	26600000	26900000
chr17	26950000	27650000
chr17	27650000	27750000
chr17	27750000	27900000
chr17	27900000	28350000
chr17	28350000	28600000
chr17	28600000	28950000
chr17	28950000	29300000
chr17	29300000	29550000
chr17	29550000	30100000
chr17	30100000	30850000
chr17	30850000	31400000
chr17	31550000	31900000
chr17	31900000	32050000
chr17	32100000	32350000
chr17	32450000	32750000
chr17	32750000	33000000
chr17	33000000	33750000
chr17	33750000	34200000
chr17	34200000	34400000
chr17	34400000	35150000
chr17	35150000	35600000
chr17	35600000	35800000
chr17	38850000	39200000
chr17	39200000	39500000
chr17	39500000	40000000
chr17	40000000	40300000
chr17	40300000	40600000
chr17	40600000	40850000
chr17	41400000	41700000
chr17	41700000	41950000
chr17	41950000	42550000
chr17	42550000	43000000
chr17	43000000	43250000
chr17	43300000	43500000
chr17	43500000	43850000
chr17	43850000	44200000
chr17	44200000	44350000
chr17	44350000	44750000
chr17	44750000	45350000
chr17	46900000	47050000
chr17	47050000	47650000
chr17	48150000	48650000
chr17	48650000	48900000
chr17	48900000	49250000
chr17	49250000	49550000
chr17	49550000	49850000
chr17	49850000	50100000
chr17	50100000	50350000
chr17	50350000	50750000
chr17	50750000	51300000
chr17	51300000	52150000
chr17	52150000	53000000
chr17	53000000	54900000
chr17	54900000	55350000
chr17	55350000	55500000
chr17	55500000	55850000
chr17	55850000	56800000
chr17	56800000	57100000
chr17	57100000	57800000
chr17	57800000	58200000
chr17	58200000	58500000
chr17	58500000	59100000
chr17	59100000	59600000
chr17	59600000	60000000
chr17	60100000	60700000
chr17	60700000	61000000
chr17	61000000	61400000
chr17	61400000	61850000
chr17	61850000	62250000
chr17	62300000	62400000
chr17	62400000	63000000
chr17	63000000	63400000
chr17	63400000	63850000
chr17	63850000	64300000
chr17	64300000	64450000
chr17	64450000	64800000
chr17	64900000	65200000
chr17	65200000	66200000
chr17	66200000	66700000
chr17	66700000	67350000
chr17	67350000	67700000
chr17	67700000	68050000
chr17	68050000	68500000
chr17	68500000	68750000
chr17	68750000	69250000
chr17	69250000	69550000
chr17	69550000	70300000
chr17	70500000	71100000
chr17	71100000	71600000
chr17	71800000	72100000
chr17	72100000	72550000
chr17	72550000	72850000
chr17	72900000	73200000
chr17	73200000	73400000
chr17	73400000	74200000
chr17	74200000	74650000
chr17	74650000	74900000
chr17	74900000	75250000
chr17	75250000	75850000
chr17	75850000	76300000
chr17	76300000	76750000
chr17	76750000	77100000
chr17	77100000	77250000
chr17	77300000	77500000
chr17	77500000	78050000
chr17	78050000	78250000
chr17	78250000	78450000
chr17	78450000	78850000
chr17	78850000	79000000
chr17	79000000	79400000
chr17	79400000	79700000
chr17	79700000	80400000
chr17	80400000	81000000
chr17	81000000	81550000
chr17	81550000	81750000
chr17	81800000	82200000
chr17	82200000	82650000
chr17	82650000	82950000
chr18	100000	250000
chr18	250000	650000
chr18	650000	850000
chr18	850000	1200000
chr18	1200000	1550000
chr18	1550000	1900000
chr18	1900000	2100000
chr18	2100000	2550000
chr18	2550000	2900000
chr18	2900000	3250000
chr18	3250000	3700000
chr18	3700000	4100000
chr18	4100000	4450000
chr18	4450000	5050000
chr18	5050000	5550000
chr18	5550000	5850000
chr18	5850000	6250000
chr18	6250000	6550000
chr18	6550000	6900000
chr18	7200000	7750000
chr18	7750000	8500000
chr18	8600000	9050000
chr18	9050000	9550000
chr18	9550000	9950000
chr18	9950000	10550000
chr18	10550000	10800000
chr18	10800000	11150000
chr18	11150000	11650000
chr18	11650000	12050000
chr18	12050000	12350000
chr18	12350000	12700000
chr18	12700000	12950000
chr18	12950000	13150000
chr18	13150000	13550000
chr18	13550000	13800000
chr18	13800000	14150000
chr18	14150000	14450000
chr18	14450000	15050000
chr18	15050000	15450000
chr18	15450000	15800000
chr18	20900000	21200000
chr18	21200000	21500000
chr18	21600000	21900000
chr18	21900000	22600000
chr18	22800000	23500000
chr18	23500000	23850000
chr18	23850000	24150000
chr18	24150000	24500000
chr18	24500000	24800000
chr18	24800000	25500000
chr18	25500000	25900000
chr18	25900000	26300000
chr18	26300000	26600000
chr18	26600000	27000000
chr18	27000000	27350000
chr18	27350000	27600000
chr18	27600000	28250000
chr18	28250000	28950000
chr18	28950000	29850000
chr18	29850000	30300000
chr18	30300000	30950000
chr18	30950000	31550000
chr18	31550000	31850000
chr18	31850000	32150000
chr18	32150000	32600000
chr18	32600000	33200000
chr18	33200000	33800000
chr18	33800000	34100000
chr18	34100000	34400000
chr18	34400000	34850000
chr18	34850000	35200000
chr18	35350000	35750000
chr18	35750000	36000000
chr18	36000000	36300000
chr18	36300000	36850000
chr18	36850000	37350000
chr18	37350000	37550000
chr18	37550000	39600000
chr18	39600000	40150000
chr18	40150000	40500000
chr18	40500000	41400000
chr18	41400000	42000000
chr18	42000000	43600000
chr18	43600000	43700000
chr18	43750000	44100000
chr18	44100000	44600000
chr18	44600000	45250000
chr18	45250000	45600000
chr18	45600000	46100000
chr18	46100000	46650000
chr18	46650000	47000000
chr18	47000000	47750000
chr18	47750000	48000000
chr18	48000000	48450000
chr18	48450000	48650000
chr18	48650000	49500000
chr18	49500000	49900000
chr18	49900000	50300000
chr18	50550000	51100000
chr18	51100000	51700000
chr18	51800000	51900000
chr18	51900000	52300000
chr18	52300000	52700000
chr18	52700000	53400000
chr18	53400000	54150000
chr18	54150000	54350000
chr18	54350000	54700000
chr18	54700000	55000000
chr18	55200000	55900000
chr18	55900000	56600000
chr18	56600000	57550000
chr18	57550000	58150000
chr18	58150000	58400000
chr18	58500000	58750000
chr18	58750000	59100000
chr18	59100000	59450000
chr18	59450000	59850000
chr18	59850000	60600000
chr18	60600000	61100000
chr18	61100000	61550000
chr18	61550000	61900000
chr18	61900000	62150000
chr18	62150000	62600000
chr18	62600000	63000000
chr18	63000000	63450000
chr18	63450000	63850000
chr18	64000000	64450000
chr18	64450000	65150000
chr18	65150000	65700000
chr18	65700000	66500000
chr18	66500000	66900000
chr18	66900000	67200000
chr18	67200000	67450000
chr18	67550000	68750000
chr18	68750000	69450000
chr18	69450000	70100000
chr18	70100000	70450000
chr18	70450000	71400000
chr18	71400000	72950000
chr18	73000000	74150000
chr18	74150000	74600000
chr18	74600000	75500000
chr18	75500000	75900000
chr18	75900000	76350000
chr18	76350000	76800000
chr18	76800000	77700000
chr18	77700000	78500000
chr18	78650000	78950000
chr18	79050000	79600000
chr18	79700000	80150000
chr18	80150000	80300000
chr19	500000	1250000
chr19	1250000	1500000
chr19	1500000	1850000
chr19	1850000	2450000
chr19	2450000	2650000
chr19	2650000	2950000
chr19	2950000	3250000
chr19	3250000	3500000
chr19	3500000	4000000
chr19	4000000	4250000
chr19	4250000	4700000
chr19	4800000	5050000
chr19	5050000	5700000
chr19	5700000	6450000
chr19	6450000	7050000
chr19	7050000	7900000
chr19	7900000	8300000
chr19	8300000	8600000
chr19	8600000	9100000
chr19	9100000	9600000
chr19	9600000	9850000
chr19	9850000	10100000
chr19	10100000	10400000
chr19	10400000	10700000
chr19	10700000	10900000
chr19	10900000	11150000
chr19	11150000	11600000
chr19	11600000	12700000
chr19	12700000	12950000
chr19	12950000	13250000
chr19	13250000	13600000
chr19	13600000	13750000
chr19	13750000	14100000
chr19	14100000	14550000
chr19	14550000	15150000
chr19	15150000	15600000
chr19	15600000	16200000
chr19	16200000	16500000
chr19	16500000	16700000
chr19	16700000	17300000
chr19	17300000	17850000
chr19	17850000	18450000
chr19	18450000	19050000
chr19	19050000	19650000
chr19	19650000	19950000
chr19	19950000	20700000
chr19	21000000	21550000
chr19	21550000	21650000
chr19	21800000	21900000
chr19	21900000	22150000
chr19	22300000	23850000
chr19	23850000	24450000
chr19	27200000	27800000
chr19	27800000	27950000
chr19	27950000	28350000
chr19	28350000	28700000
chr19	28700000	28900000
chr19	28900000	29600000
chr19	29750000	30650000
chr19	30650000	32250000
chr19	32250000	32600000
chr19	32600000	32950000
chr19	32950000	33200000
chr19	33200000	33400000
chr19	33400000	33750000
chr19	33750000	34200000
chr19	34300000	34750000
chr19	34750000	35150000
chr19	35250000	35650000
chr19	35650000	36200000
chr19	36300000	36500000
chr19	36500000	37900000
chr19	37900000	38200000
chr19	38200000	38400000
chr19	38400000	38500000
chr19	38500000	38950000
chr19	38950000	39400000
chr19	39400000	39850000
chr19	39850000	40100000
chr19	40100000	40650000
chr19	40650000	41500000
chr19	41650000	42050000
chr19	42050000	42450000
chr19	42550000	42950000
chr19	43550000	43750000
chr19	43750000	44100000
chr19	44100000	44500000
chr19	44500000	44950000
chr19	44950000	45400000
chr19	45400000	45700000
chr19	45900000	46000000
chr19	46000000	46600000
chr19	46600000	47050000
chr19	47050000	47250000
chr19	47250000	47400000
chr19	47400000	47950000
chr19	47950000	48300000
chr19	48300000	48650000
chr19	48650000	49050000
chr19	49050000	49450000
chr19	49450000	49900000
chr19	49900000	50100000
chr19	50100000	50350000
chr19	50350000	51150000
chr19	51300000	51700000
chr19	51800000	52250000
chr19	52250000	53400000
chr19	53400000	53750000
chr19	53750000	54150000
chr19	55050000	55650000
chr19	55650000	56050000
chr19	56050000	56350000
chr19	56350000	56700000
chr19	56700000	57100000
chr19	57100000	58350000
chr19	58350000	58650000
chr1	750000	1350000
chr1	1350000	1700000
chr1	1700000	1900000
chr1	1900000	2200000
chr1	2200000	2450000
chr1	2750000	3450000
chr1	3450000	3900000
chr1	3900000	4650000
chr1	4650000	5500000
chr1	5500000	6000000
chr1	6000000	6500000
chr1	6700000	7200000
chr1	7200000	7650000
chr1	7650000	7950000
chr1	7950000	8350000
chr1	8350000	8850000
chr1	8850000	9250000
chr1	9250000	9600000
chr1	9700000	9900000
chr1	9900000	10200000
chr1	10200000	10500000
chr1	10500000	11000000
chr1	11000000	11350000
chr1	11350000	12100000
chr1	12250000	12950000
chr1	13300000	14000000
chr1	14000000	14750000
chr1	14750000	15100000
chr1	15100000	15500000
chr1	15500000	15750000
chr1	15750000	16050000
chr1	16050000	16600000
chr1	16600000	16800000
chr1	16950000	17450000
chr1	17450000	17650000
chr1	17650000	18600000
chr1	18600000	18900000
chr1	18900000	19250000
chr1	19250000	19700000
chr1	19700000	19900000
chr1	19900000	20200000
chr1	20200000	20500000
chr1	20650000	21200000
chr1	21200000	21650000
chr1	21650000	22000000
chr1	22000000	22400000
chr1	22400000	22650000
chr1	22650000	22950000
chr1	22950000	23300000
chr1	23300000	23500000
chr1	23500000	23750000
chr1	23750000	24150000
chr1	24150000	24400000
chr1	24400000	24650000
chr1	24650000	24850000
chr1	24850000	25250000
chr1	25250000	25800000
chr1	25800000	26500000
chr1	26500000	26900000
[truncated: 3,830 more rows]

## Sheet: S2D
Table S2D. TAD genomic coordinates of Micro-C 2 billion data
chr	start	end
chr10	150000	450000
chr10	450000	800000
chr10	800000	1050000
chr10	1050000	1400000
chr10	1400000	1700000
chr10	1700000	2150000
chr10	2150000	2900000
chr10	2900000	3200000
chr10	3200000	4800000
chr10	4800000	5400000
chr10	5400000	5700000
chr10	5700000	6100000
chr10	6100000	6400000
chr10	6400000	6800000
chr10	6800000	7500000
chr10	7500000	7850000
chr10	7850000	8900000
chr10	8900000	9300000
chr10	9300000	9750000
chr10	9750000	10250000
chr10	10250000	10700000
chr10	10700000	11050000
chr10	11050000	11450000
chr10	11450000	11750000
chr10	11750000	12200000
chr10	12200000	12700000
chr10	12700000	13100000
chr10	13100000	13350000
chr10	13350000	13650000
chr10	13650000	13800000
chr10	13800000	14200000
chr10	14200000	14500000
chr10	14500000	14850000
chr10	14850000	15150000
chr10	15150000	15400000
chr10	15400000	15850000
chr10	15850000	16800000
chr10	16800000	17250000
chr10	17250000	17600000
chr10	17600000	17850000
chr10	17850000	18250000
chr10	18250000	18700000
chr10	18700000	19800000
chr10	19800000	20850000
chr10	20850000	21500000
chr10	21500000	21950000
chr10	21950000	22300000
chr10	22300000	23100000
chr10	23100000	23700000
chr10	23700000	24000000
chr10	24000000	24550000
chr10	24550000	25000000
chr10	25000000	25700000
chr10	25700000	26300000
chr10	26300000	26600000
chr10	26600000	26900000
chr10	26900000	27300000
chr10	27400000	27750000
chr10	27750000	28250000
chr10	28250000	28400000
chr10	28400000	28650000
chr10	28650000	29150000
chr10	29150000	29350000
chr10	29500000	30000000
chr10	30000000	30350000
chr10	30350000	30700000
chr10	30700000	31500000
chr10	31500000	31800000
chr10	31800000	32250000
chr10	32250000	32400000
chr10	32400000	32750000
chr10	32750000	33150000
chr10	33150000	34650000
chr10	34650000	35000000
chr10	35100000	35600000
chr10	35600000	36900000
chr10	36900000	37500000
chr10	37500000	38400000
chr10	38400000	39050000
chr10	39050000	39600000
chr10	39800000	40000000
chr10	41350000	41600000
chr10	41700000	41850000
chr10	41850000	41950000
chr10	42200000	42800000
chr10	42800000	43100000
chr10	43100000	43500000
chr10	43500000	43650000
chr10	43650000	44400000
chr10	44400000	44900000
chr10	45000000	45200000
chr10	45450000	45750000
chr10	45750000	47400000
chr10	47400000	47800000
chr10	48050000	48650000
chr10	48650000	48950000
chr10	48950000	49550000
chr10	49550000	49950000
chr10	49950000	50200000
chr10	50200000	50750000
chr10	50750000	51000000
chr10	51000000	51450000
chr10	51450000	51950000
chr10	51950000	52250000
chr10	52250000	52600000
chr10	52600000	52800000
chr10	52800000	53200000
chr10	53200000	53600000
chr10	53600000	53850000
chr10	53850000	54400000
chr10	54400000	55000000
chr10	55000000	55650000
chr10	55650000	57300000
chr10	57300000	57650000
chr10	57650000	58150000
chr10	58150000	58400000
chr10	58400000	58800000
chr10	58800000	59200000
chr10	59200000	59600000
chr10	59600000	60100000
chr10	60100000	60450000
chr10	60450000	60800000
chr10	60800000	61300000
chr10	61300000	61750000
chr10	61750000	62250000
chr10	62250000	62450000
chr10	62450000	63150000
chr10	63150000	63850000
chr10	63850000	64000000
chr10	64000000	64400000
chr10	64400000	64750000
chr10	64750000	66200000
chr10	66200000	66950000
chr10	66950000	67650000
chr10	67800000	68200000
chr10	68200000	68350000
chr10	68350000	68750000
chr10	68750000	69000000
chr10	69000000	69400000
chr10	69400000	69650000
chr10	69650000	70100000
chr10	70100000	70450000
chr10	70450000	70900000
chr10	70900000	71300000
chr10	71300000	71850000
chr10	71850000	72350000
chr10	72350000	72850000
chr10	72850000	73200000
chr10	73200000	73500000
chr10	73500000	73800000
chr10	73800000	74250000
chr10	74250000	75100000
chr10	75400000	76050000
chr10	76050000	76300000
chr10	76300000	76600000
chr10	76600000	77150000
chr10	77150000	77700000
chr10	77700000	77800000
chr10	77900000	78050000
chr10	78050000	79350000
chr10	79350000	79500000
chr10	79500000	80050000
chr10	80050000	80250000
chr10	80250000	80650000
chr10	80650000	81050000
chr10	81050000	81400000
chr10	81400000	81850000
chr10	81850000	82100000
chr10	82100000	82750000
chr10	82750000	83400000
chr10	83400000	84150000
chr10	84250000	84550000
chr10	84550000	84850000
chr10	84850000	85500000
chr10	85500000	86400000
chr10	86400000	86650000
chr10	86650000	86950000
chr10	86950000	87200000
chr10	87200000	87250000
chr10	87300000	87450000
chr10	87450000	87850000
chr10	87850000	88400000
chr10	88400000	88550000
chr10	88550000	88800000
chr10	88800000	89250000
chr10	89250000	89750000
chr10	89750000	90150000
chr10	90150000	90750000
chr10	90850000	91300000
chr10	91300000	91750000
chr10	91750000	91950000
chr10	91950000	92450000
chr10	92450000	92900000
chr10	92900000	93350000
chr10	93350000	93550000
chr10	93700000	93900000
chr10	93900000	94600000
chr10	94600000	94900000
chr10	94900000	95150000
chr10	95150000	95400000
chr10	95400000	95650000
chr10	95650000	96000000
chr10	96000000	96350000
chr10	96350000	97050000
chr10	97050000	97250000
chr10	97250000	97750000
chr10	97750000	98450000
chr10	98450000	98750000
chr10	98750000	99350000
chr10	99350000	99750000
chr10	99750000	100250000
chr10	100250000	100550000
chr10	100550000	101000000
chr10	101150000	101600000
chr10	101600000	101800000
chr10	101800000	102150000
chr10	102150000	102500000
chr10	102500000	102650000
chr10	102650000	103350000
chr10	103350000	103600000
chr10	103700000	103900000
chr10	103900000	104350000
chr10	104350000	104650000
chr10	104650000	105050000
chr10	105050000	105800000
chr10	105800000	106250000
chr10	106250000	106650000
chr10	106650000	107350000
chr10	107350000	107850000
chr10	107850000	108200000
chr10	108200000	108550000
chr10	108550000	108800000
chr10	108800000	109400000
chr10	109400000	109850000
chr10	109850000	110300000
chr10	110300000	110600000
chr10	110600000	111050000
chr10	111050000	111350000
chr10	111350000	111700000
chr10	111700000	112150000
chr10	112150000	112500000
chr10	112500000	113150000
chr10	113150000	113600000
chr10	113600000	114150000
chr10	114150000	114450000
chr10	114450000	114850000
chr10	114850000	115150000
chr10	115150000	115450000
chr10	115450000	115750000
chr10	115750000	116400000
chr10	116400000	116800000
chr10	116800000	117200000
chr10	117200000	117500000
chr10	117500000	118250000
chr10	118250000	118550000
chr10	118550000	119150000
chr10	119150000	119600000
chr10	119600000	119900000
chr10	119900000	120450000
chr10	120450000	120850000
chr10	120850000	121900000
chr10	121900000	122250000
chr10	122250000	122600000
chr10	122600000	123000000
chr10	123000000	123550000
chr10	123550000	124000000
chr10	124000000	124400000
chr10	124400000	125000000
chr10	125000000	125850000
chr10	125850000	126500000
chr10	126500000	126900000
chr10	126900000	127550000
chr10	127550000	127850000
chr10	127850000	128200000
chr10	128200000	128550000
chr10	128550000	129000000
chr10	129000000	129850000
chr10	129850000	130150000
chr10	130150000	130650000
chr10	130650000	131350000
chr10	131350000	131850000
chr10	131850000	132150000
chr10	132150000	132450000
chr10	132450000	132650000
chr10	132800000	133250000
chr10	133250000	133700000
chr11	150000	500000
chr11	650000	950000
chr11	1150000	1550000
chr11	1700000	1950000
chr11	2000000	2150000
chr11	2150000	2550000
chr11	2550000	2900000
chr11	2900000	2950000
chr11	3050000	3450000
chr11	3450000	3800000
chr11	3800000	4150000
chr11	4150000	4600000
chr11	4600000	5100000
chr11	5100000	5450000
chr11	5450000	5900000
chr11	5900000	6350000
chr11	6350000	6700000
chr11	6700000	7100000
chr11	7100000	7450000
chr11	7450000	7700000
chr11	7700000	7800000
chr11	7950000	8600000
chr11	8600000	8950000
chr11	8950000	9500000
chr11	9500000	9750000
chr11	9750000	10350000
chr11	10350000	10750000
chr11	10750000	11050000
chr11	11050000	11800000
chr11	11800000	12050000
chr11	12050000	12300000
chr11	12300000	12900000
chr11	12900000	13200000
chr11	13200000	13750000
chr11	13750000	14250000
chr11	14250000	14500000
chr11	14500000	14900000
chr11	14900000	15250000
chr11	15250000	15650000
chr11	15650000	16750000
chr11	16750000	17100000
chr11	17200000	17350000
chr11	17350000	17550000
chr11	17550000	18000000
chr11	18100000	18400000
chr11	18400000	18800000
chr11	18800000	19050000
chr11	19050000	19550000
chr11	19550000	19900000
chr11	19900000	20350000
chr11	20350000	20650000
chr11	20650000	21550000
chr11	21550000	22150000
chr11	22150000	22850000
chr11	22850000	23550000
chr11	23550000	24400000
chr11	24400000	25200000
chr11	25300000	26300000
chr11	26300000	26700000
chr11	26700000	27150000
chr11	27150000	27500000
chr11	27500000	28700000
chr11	28700000	29350000
chr11	29350000	30350000
chr11	30350000	30950000
chr11	31050000	31350000
chr11	31350000	32300000
chr11	32300000	32800000
chr11	32800000	33150000
chr11	33150000	33350000
chr11	33350000	33800000
chr11	33800000	34150000
chr11	34150000	34500000
chr11	34500000	34900000
chr11	34900000	35400000
chr11	35400000	36250000
chr11	36250000	36550000
chr11	36550000	36850000
chr11	36850000	37600000
chr11	37600000	37900000
chr11	37900000	38800000
chr11	38800000	39350000
chr11	39350000	40150000
chr11	40150000	40300000
chr11	40300000	41200000
chr11	41200000	42550000
chr11	42550000	43300000
chr11	43300000	43850000
chr11	43850000	44100000
chr11	44100000	44550000
chr11	44550000	44900000
chr11	44900000	45350000
chr11	45350000	45800000
chr11	45800000	46350000
chr11	46350000	46700000
chr11	46850000	47150000
chr11	47150000	47400000
chr11	47400000	47550000
chr11	47550000	47850000
chr11	47850000	48200000
chr11	48200000	49200000
chr11	49200000	49550000
chr11	49550000	50000000
chr11	50000000	50350000
chr11	50350000	50850000
chr11	54250000	54450000
chr11	54500000	55400000
chr11	55400000	55700000
chr11	55900000	56200000
chr11	56350000	56700000
chr11	56850000	57300000
chr11	57300000	57700000
chr11	57700000	58550000
chr11	58550000	59150000
chr11	59150000	59550000
chr11	59550000	59800000
chr11	59800000	60250000
chr11	60250000	60700000
chr11	60700000	61250000
chr11	61400000	61750000
chr11	61750000	62150000
chr11	62150000	62400000
chr11	62400000	62900000
chr11	62900000	63450000
chr11	63450000	63650000
chr11	63750000	64200000
chr11	64200000	64750000
chr11	64750000	65150000
chr11	65150000	65350000
chr11	65350000	65650000
chr11	65650000	66000000
chr11	66000000	66350000
chr11	66350000	66700000
chr11	66700000	66850000
chr11	66850000	67050000
chr11	67050000	67400000
chr11	67400000	67800000
chr11	67800000	68000000
chr11	68000000	68250000
chr11	68250000	69100000
chr11	69100000	69650000
chr11	69650000	69900000
chr11	69900000	70200000
chr11	70200000	70400000
chr11	70400000	70800000
chr11	70800000	71000000
chr11	71050000	71450000
chr11	71600000	71800000
chr11	71800000	72450000
chr11	72450000	72700000
chr11	72800000	73300000
chr11	73300000	73950000
chr11	73950000	74250000
chr11	74250000	74450000
chr11	74600000	74900000
chr11	74900000	75250000
chr11	75400000	75550000
chr11	75550000	75850000
chr11	75850000	76200000
chr11	76200000	76700000
chr11	76700000	77100000
chr11	77100000	77600000
chr11	77600000	78050000
chr11	78050000	78600000
chr11	78600000	79100000
chr11	79100000	79700000
chr11	79700000	80150000
chr11	80150000	81250000
chr11	81250000	81600000
chr11	81600000	82250000
chr11	82250000	82700000
chr11	82700000	83250000
chr11	83250000	83850000
chr11	83850000	84350000
chr11	84350000	84550000
chr11	84550000	84750000
chr11	84750000	85600000
chr11	85600000	86300000
chr11	86300000	86850000
chr11	86850000	87350000
chr11	87350000	88000000
chr11	88000000	88550000
chr11	88550000	89000000
chr11	89000000	89650000
chr11	89650000	89850000
chr11	90000000	90600000
chr11	90600000	90950000
chr11	90950000	91250000
chr11	91250000	92150000
chr11	92150000	92550000
chr11	92550000	92900000
chr11	92900000	93250000
chr11	93250000	93750000
chr11	93750000	94500000
chr11	94500000	95150000
chr11	95150000	95800000
chr11	95800000	96450000
chr11	96450000	99050000
chr11	99050000	99750000
chr11	99750000	100550000
chr11	100550000	100950000
chr11	100950000	101400000
chr11	101400000	101850000
chr11	101850000	102000000
chr11	102000000	102300000
chr11	102300000	102700000
chr11	102700000	103100000
chr11	103100000	103650000
chr11	103650000	104200000
chr11	104200000	104600000
chr11	104600000	104950000
chr11	104950000	105900000
chr11	105900000	106700000
chr11	106700000	107050000
chr11	107050000	107550000
chr11	107550000	108100000
chr11	108100000	108700000
chr11	108700000	109800000
chr11	109800000	110450000
chr11	110450000	111250000
chr11	111250000	111450000
chr11	111450000	111850000
chr11	111850000	112100000
chr11	112100000	112600000
chr11	112600000	113300000
chr11	113300000	113800000
chr11	113800000	114300000
chr11	114300000	114750000
chr11	114750000	115300000
chr11	115300000	116300000
chr11	116300000	116700000
chr11	116700000	117250000
chr11	117250000	117800000
chr11	117800000	118100000
chr11	118100000	118600000
chr11	118600000	119000000
chr11	119000000	119450000
chr11	119450000	120150000
chr11	120300000	120500000
chr11	120500000	120950000
chr11	120950000	121200000
chr11	121200000	121650000
chr11	121650000	122200000
chr11	122200000	122550000
chr11	122550000	122850000
chr11	122850000	123050000
chr11	123050000	123600000
chr11	123600000	124050000
chr11	124050000	124400000
chr11	124400000	124650000
chr11	124650000	124900000
chr11	124900000	125450000
chr11	125450000	125900000
chr11	125900000	126300000
chr11	126300000	127000000
chr11	127000000	127350000
chr11	127350000	128000000
chr11	128150000	128650000
chr11	128650000	128850000
chr11	128850000	129350000
chr11	129350000	129750000
chr11	129750000	130200000
chr11	130200000	130400000
chr11	130400000	130900000
chr11	130900000	131700000
chr11	131700000	132150000
chr11	132150000	133050000
chr11	133050000	133550000
chr11	133550000	133850000
chr11	133850000	134250000
chr11	134250000	134800000
chr12	150000	550000
chr12	550000	950000
chr12	950000	1100000
chr12	1100000	1600000
chr12	1600000	1950000
chr12	1950000	2300000
chr12	2300000	2650000
chr12	2650000	3050000
chr12	3050000	3300000
chr12	3300000	3850000
chr12	3850000	4300000
chr12	4300000	4550000
chr12	4550000	4850000
chr12	4850000	5100000
chr12	5100000	5450000
chr12	5450000	5950000
chr12	5950000	6300000
chr12	6500000	6850000
chr12	6850000	7150000
chr12	7150000	7650000
chr12	7650000	8050000
chr12	8050000	8400000
chr12	8650000	9050000
chr12	9050000	9300000
chr12	9300000	9750000
chr12	9750000	10200000
chr12	10200000	10750000
chr12	10750000	10850000
chr12	11350000	11500000
chr12	11500000	12050000
chr12	12050000	12350000
chr12	12350000	12750000
chr12	12750000	13250000
chr12	13250000	13700000
chr12	13700000	14200000
chr12	14200000	14700000
chr12	14700000	15250000
chr12	15250000	15550000
chr12	15550000	15900000
chr12	15900000	16400000
chr12	16400000	16900000
chr12	16900000	17300000
chr12	17300000	17650000
chr12	17650000	18100000
chr12	18100000	18850000
chr12	18850000	19300000
chr12	19300000	19750000
chr12	19750000	20600000
chr12	20600000	20900000
chr12	20900000	21200000
chr12	21200000	21700000
chr12	21700000	22050000
chr12	22050000	22450000
chr12	22450000	22700000
chr12	22700000	23200000
chr12	23200000	24050000
chr12	24050000	24850000
chr12	24850000	25150000
chr12	25150000	25400000
chr12	25400000	26100000
chr12	26100000	26400000
chr12	26400000	26700000
chr12	26850000	27400000
chr12	27400000	27700000
chr12	27700000	28000000
chr12	28100000	29000000
chr12	29000000	29350000
chr12	29350000	29500000
chr12	29500000	30850000
chr12	30850000	31150000
chr12	31300000	31650000
chr12	31650000	32050000
chr12	32050000	32350000
chr12	32350000	32750000
chr12	32750000	34000000
chr12	34000000	34350000
chr12	34350000	34750000
chr12	37200000	37650000
chr12	37650000	38050000
chr12	38050000	38350000
chr12	38350000	38900000
chr12	38900000	39300000
chr12	39300000	39700000
chr12	39700000	40150000
chr12	40150000	40300000
chr12	40300000	40600000
chr12	40600000	40950000
chr12	40950000	41250000
chr12	41250000	41700000
chr12	41700000	42050000
chr12	42050000	42450000
chr12	42450000	43350000
chr12	43350000	43750000
chr12	43750000	43950000
chr12	43950000	44300000
chr12	44300000	44950000
chr12	45150000	45500000
chr12	45500000	46000000
chr12	46000000	46350000
chr12	46350000	46650000
chr12	46650000	47000000
chr12	47000000	47450000
chr12	47450000	47700000
chr12	47700000	47850000
chr12	47850000	48200000
chr12	48200000	48650000
chr12	48650000	49050000
chr12	49050000	49250000
chr12	49250000	49600000
chr12	49750000	50100000
chr12	50100000	50450000
chr12	50450000	50750000
chr12	50750000	51050000
chr12	51050000	51350000
chr12	51350000	51850000
chr12	52150000	52350000
chr12	52350000	52900000
chr12	53000000	53300000
chr12	53300000	53500000
chr12	53500000	53700000
chr12	53700000	54000000
chr12	54000000	54250000
chr12	54600000	55000000
chr12	55150000	55700000
chr12	55700000	56100000
chr12	56100000	56500000
chr12	56650000	57200000
chr12	57200000	57500000
chr12	57500000	57750000
chr12	57750000	57950000
chr12	58050000	58350000
chr12	58350000	58950000
chr12	59150000	59400000
chr12	59400000	59800000
chr12	59800000	61550000
chr12	61550000	62200000
chr12	62200000	63100000
chr12	63100000	63800000
chr12	63800000	64250000
chr12	64400000	64800000
chr12	64800000	65300000
chr12	65300000	66100000
chr12	66100000	66700000
chr12	66700000	66900000
chr12	66900000	67350000
chr12	67350000	68000000
chr12	68000000	68350000
chr12	68350000	68800000
chr12	68800000	69150000
chr12	69250000	69650000
chr12	69650000	69850000
chr12	69850000	70550000
chr12	70550000	71050000
chr12	71050000	71400000
chr12	71400000	71650000
chr12	71750000	71950000
chr12	71950000	72300000
chr12	72300000	73950000
chr12	73950000	74400000
chr12	74400000	74650000
chr12	74650000	75500000
chr12	75500000	76050000
chr12	76050000	76600000
chr12	76600000	77050000
chr12	77050000	77700000
chr12	77700000	77950000
chr12	77950000	78600000
chr12	78600000	79400000
chr12	79400000	80300000
chr12	80300000	80800000
chr12	80800000	81250000
chr12	81250000	81650000
chr12	81650000	82350000
chr12	82350000	82650000
chr12	82650000	83450000
chr12	83450000	84500000
chr12	84500000	84850000
chr12	84850000	85100000
chr12	85100000	85450000
chr12	85450000	85950000
chr12	85950000	86200000
chr12	86200000	86850000
chr12	86850000	87300000
chr12	87300000	88050000
chr12	88050000	89000000
chr12	89000000	89500000
chr12	89500000	90950000
chr12	90950000	91350000
chr12	91350000	92150000
chr12	92150000	92650000
chr12	92650000	93000000
chr12	93000000	93400000
chr12	93400000	94100000
chr12	94100000	94550000
chr12	94550000	95050000
chr12	95050000	95550000
chr12	95550000	95900000
chr12	95900000	96000000
chr12	96000000	96550000
chr12	96550000	97000000
chr12	97000000	97400000
chr12	97400000	98000000
chr12	98000000	98400000
chr12	98400000	99050000
chr12	99050000	99300000
chr12	99300000	99800000
chr12	99800000	100200000
chr12	100200000	100750000
chr12	100750000	101150000
chr12	101250000	101350000
chr12	101350000	101900000
chr12	101900000	102850000
chr12	102850000	103550000
chr12	103550000	103950000
chr12	103950000	104150000
chr12	104150000	104400000
chr12	104400000	105100000
chr12	105100000	105400000
chr12	105400000	106200000
chr12	106200000	106350000
chr12	106350000	106950000
chr12	107100000	107650000
chr12	107650000	107950000
chr12	107950000	108550000
chr12	108550000	108850000
chr12	108850000	109100000
chr12	109100000	109450000
chr12	109450000	109850000
chr12	109850000	110450000
chr12	110450000	110900000
chr12	110900000	111350000
chr12	111350000	111700000
chr12	111850000	112450000
chr12	112450000	112950000
chr12	113200000	113450000
chr12	113450000	113950000
chr12	113950000	114650000
chr12	114650000	115400000
chr12	115400000	115750000
chr12	115750000	115950000
chr12	115950000	116700000
chr12	116700000	117200000
chr12	117200000	117850000
chr12	117850000	118400000
chr12	118400000	119050000
chr12	119050000	119450000
chr12	119450000	119650000
chr12	119650000	120100000
chr12	120300000	120550000
chr12	120550000	121200000
chr12	121200000	121450000
chr12	121450000	121700000
chr12	121800000	122250000
chr12	122250000	122500000
chr12	122500000	122800000
chr12	122800000	123250000
chr12	123250000	123700000
chr12	123700000	123850000
chr12	123900000	124000000
chr12	124000000	124350000
chr12	124350000	124800000
chr12	124800000	125150000
chr12	125150000	125500000
chr12	125500000	125800000
chr12	125800000	126250000
chr12	126400000	126750000
chr12	126750000	127400000
chr12	127400000	127700000
chr12	127700000	128150000
chr12	128150000	128750000
chr12	128750000	129150000
chr12	129150000	130000000
chr12	130000000	130350000
chr12	130350000	130850000
chr12	130850000	132150000
chr12	132150000	132700000
chr12	132700000	133300000
chr13	18400000	18700000
chr13	18850000	19600000
chr13	19600000	20200000
chr13	20200000	20500000
chr13	20500000	20950000
chr13	20950000	21200000
chr13	21200000	21500000
chr13	21600000	22250000
chr13	22250000	22800000
chr13	22800000	23350000
chr13	23350000	23900000
chr13	23900000	24300000
chr13	24300000	24600000
chr13	24600000	25000000
chr13	25000000	25350000
chr13	25550000	25700000
chr13	25800000	26150000
chr13	26150000	26500000
chr13	26500000	26700000
chr13	26700000	26950000
chr13	26950000	27350000
chr13	27350000	27800000
chr13	27800000	28000000
chr13	28000000	28300000
chr13	28300000	28650000
chr13	28800000	29400000
chr13	29400000	29750000
chr13	29750000	30150000
chr13	30150000	31150000
chr13	31150000	31450000
chr13	31450000	31850000
chr13	31850000	32350000
chr13	32350000	32550000
chr13	32550000	33550000
chr13	33550000	33750000
chr13	33750000	34100000
chr13	34100000	34550000
chr13	34550000	35200000
chr13	35200000	35950000
chr13	35950000	36300000
chr13	36400000	36800000
chr13	36800000	37050000
chr13	37050000	37650000
chr13	37650000	38450000
chr13	38450000	39000000
chr13	39000000	39650000
chr13	39650000	40050000
chr13	40050000	40750000
chr13	40750000	41050000
chr13	41050000	41350000
chr13	41350000	41650000
chr13	41650000	42250000
chr13	42250000	42600000
chr13	42600000	43100000
chr13	43100000	43900000
chr13	43900000	44450000
chr13	44450000	45000000
chr13	45000000	45350000
chr13	45350000	45800000
chr13	45800000	46350000
chr13	46450000	46800000
chr13	46800000	48050000
chr13	48050000	48800000
chr13	48800000	49250000
chr13	49250000	49600000
chr13	49600000	50000000
chr13	50000000	50550000
chr13	50550000	50800000
chr13	50800000	51100000
chr13	51100000	51400000
chr13	51400000	51800000
chr13	51800000	52250000
chr13	52250000	52850000
chr13	52850000	53250000
chr13	53250000	53750000
chr13	53750000	54450000
chr13	54450000	55250000
chr13	55250000	55650000
chr13	55650000	56450000
chr13	56550000	57150000
chr13	57150000	57600000
chr13	57600000	58050000
chr13	58050000	58500000
chr13	58500000	59350000
chr13	59350000	59700000
chr13	59700000	60450000
chr13	60450000	60650000
chr13	60650000	61050000
chr13	61050000	61300000
chr13	61300000	62000000
chr13	62000000	62400000
chr13	62400000	63100000
chr13	63100000	64450000
chr13	64450000	65650000
chr13	65650000	65950000
chr13	65950000	66600000
chr13	66600000	67250000
chr13	67250000	68300000
chr13	68300000	68950000
chr13	68950000	69550000
chr13	69550000	69950000
chr13	69950000	70350000
chr13	70400000	70600000
chr13	70600000	70950000
chr13	70950000	71300000
chr13	71300000	71900000
chr13	71900000	72300000
chr13	72300000	72750000
chr13	72750000	73750000
chr13	73750000	74300000
chr13	74300000	75250000
chr13	75250000	75550000
chr13	75550000	76050000
chr13	76050000	76500000
chr13	76500000	77000000
chr13	77000000	77550000
chr13	77550000	77750000
chr13	77750000	78150000
chr13	78150000	79000000
chr13	79000000	79300000
chr13	79400000	79650000
chr13	79650000	80350000
chr13	80350000	81050000
chr13	81050000	81500000
chr13	81500000	81900000
chr13	81900000	82350000
chr13	82350000	84900000
chr13	84900000	85850000
chr13	85850000	86500000
chr13	86500000	86850000
chr13	86850000	87250000
chr13	87250000	87700000
chr13	87700000	87950000
chr13	87950000	89100000
chr13	89100000	89600000
chr13	89750000	90850000
chr13	90850000	91050000
chr13	91050000	91350000
chr13	91350000	91800000
chr13	91800000	92150000
chr13	92150000	92900000
chr13	92900000	93200000
chr13	93200000	94400000
chr13	94400000	94650000
chr13	94650000	95050000
chr13	95050000	95500000
chr13	95500000	96000000
chr13	96000000	97000000
chr13	97000000	97400000
chr13	97400000	97850000
chr13	97850000	98000000
chr13	98000000	98450000
chr13	98450000	98850000
chr13	98850000	99150000
chr13	99150000	99500000
chr13	99650000	99950000
chr13	99950000	100250000
chr13	100250000	100550000
chr13	100550000	101150000
chr13	101150000	101500000
chr13	101500000	101800000
chr13	101800000	102100000
chr13	102100000	102550000
chr13	102550000	102900000
chr13	102900000	103200000
chr13	103200000	103850000
chr13	103850000	106550000
chr13	106550000	106950000
chr13	106950000	107150000
chr13	107150000	107650000
chr13	107650000	108200000
chr13	108200000	108900000
chr13	108900000	109800000
chr13	109800000	110150000
chr13	110150000	110450000
chr13	110450000	110900000
chr13	110900000	111500000
chr13	111500000	111700000
chr13	111900000	112200000
chr13	112500000	112900000
chr13	112900000	113550000
chr13	113550000	113750000
chr13	113750000	114250000
chr13	114250000	114400000
chr14	19050000	19250000
chr14	19300000	19500000
chr14	19650000	20300000
chr14	20300000	20650000
chr14	20650000	21000000
chr14	21100000	21600000
chr14	22200000	22550000
chr14	22550000	22900000
chr14	22900000	23300000
chr14	23600000	23950000
chr14	24700000	25150000
chr14	25150000	25400000
chr14	25400000	25850000
chr14	25850000	26200000
chr14	26200000	27000000
chr14	27000000	27550000
chr14	27550000	27800000
chr14	27800000	28250000
chr14	28250000	28650000
chr14	28650000	29550000
chr14	29550000	30250000
chr14	30250000	30550000
chr14	30550000	30950000
chr14	30950000	31450000
chr14	31450000	31900000
chr14	31900000	32550000
chr14	32550000	33450000
chr14	33450000	33800000
chr14	33800000	34350000
chr14	34350000	34550000
chr14	34550000	35050000
chr14	35050000	35450000
chr14	35450000	35850000
chr14	35850000	36600000
chr14	36600000	37200000
chr14	37200000	37600000
chr14	37600000	37900000
chr14	37900000	38600000
chr14	38600000	39050000
chr14	39050000	39450000
chr14	39450000	39950000
chr14	39950000	40800000
chr14	40800000	41250000
chr14	41250000	41650000
chr14	41650000	42100000
chr14	42100000	42900000
chr14	42900000	43500000
chr14	43500000	43850000
chr14	43850000	44150000
chr14	44150000	44900000
chr14	44900000	45300000
chr14	45300000	46000000
chr14	46000000	46550000
chr14	46550000	47050000
chr14	47050000	47300000
chr14	47300000	47950000
chr14	47950000	48400000
chr14	48400000	49200000
chr14	49200000	49600000
chr14	49600000	49850000
chr14	49850000	50150000
chr14	50150000	50550000
chr14	50550000	50900000
chr14	50900000	51250000
chr14	51250000	51800000
chr14	51800000	52000000
chr14	52000000	52300000
chr14	52300000	52800000
chr14	52800000	53300000
chr14	53300000	54350000
chr14	54350000	54900000
chr14	55050000	55200000
chr14	55200000	55400000
chr14	55400000	55700000
chr14	55700000	56500000
chr14	56500000	57200000
chr14	57400000	58100000
chr14	58100000	58450000
chr14	58450000	59100000
chr14	59100000	59450000
chr14	59450000	59950000
chr14	59950000	60200000
chr14	60200000	60600000
chr14	60600000	61000000
chr14	61000000	61250000
chr14	61250000	61850000
chr14	61850000	62150000
chr14	62150000	63050000
chr14	63050000	63300000
chr14	63300000	63800000
chr14	63800000	64350000
chr14	64350000	64800000
chr14	64800000	65000000
chr14	65000000	65450000
chr14	65450000	65850000
chr14	65950000	66350000
chr14	66350000	67150000
chr14	67150000	67350000
chr14	67350000	67800000
chr14	67800000	68250000
chr14	68250000	68850000
chr14	68850000	69150000
chr14	69150000	69500000
chr14	69500000	69800000
chr14	69800000	70050000
chr14	70050000	70600000
chr14	70600000	71100000
chr14	71100000	71750000
chr14	71750000	72500000
chr14	72500000	72950000
chr14	72950000	73500000
chr14	73500000	73650000
chr14	73650000	74100000
chr14	74100000	74300000
chr14	74300000	74500000
chr14	74500000	74900000
chr14	74900000	75100000
chr14	75100000	75300000
chr14	75300000	75650000
chr14	75650000	76000000
chr14	76000000	76400000
chr14	76400000	76800000
chr14	76800000	77100000
chr14	77100000	77450000
chr14	77450000	77800000
chr14	77800000	78150000
chr14	78150000	78900000
chr14	78900000	80050000
chr14	80050000	80900000
chr14	80900000	81200000
chr14	81200000	81550000
chr14	81550000	82000000
chr14	82000000	82700000
chr14	82700000	83250000
chr14	83250000	85150000
chr14	85150000	85550000
chr14	85550000	86100000
chr14	86100000	86650000
chr14	86650000	86950000
chr14	86950000	87900000
chr14	87900000	88600000
chr14	88600000	89000000
chr14	89000000	89950000
chr14	89950000	90300000
chr14	90300000	90800000
chr14	90800000	91200000
chr14	91300000	91550000
chr14	91850000	92700000
chr14	92700000	92900000
chr14	94350000	94550000
chr14	94700000	95100000
chr14	95100000	95450000
chr14	95550000	96000000
chr14	96100000	96550000
chr14	96550000	97150000
chr14	97150000	98100000
chr14	98100000	99300000
chr14	99300000	99650000
chr14	99650000	99950000
chr14	99950000	100250000
chr14	100250000	100700000
chr14	100700000	100850000
chr14	100850000	101250000
chr14	101250000	101700000
chr14	101700000	102050000
chr14	102050000	102350000
chr14	102350000	103050000
chr14	103050000	103550000
chr14	103550000	104100000
chr14	104100000	104500000
chr14	104600000	105050000
chr14	105050000	105550000
chr1	750000	1350000
chr1	1350000	1700000
chr1	1700000	1900000
chr1	1900000	2200000
chr1	2200000	2450000
chr1	2750000	3450000
chr1	3450000	3900000
chr1	3900000	4650000
chr1	4650000	5500000
chr1	5500000	6000000
chr1	6000000	6500000
chr1	6700000	7250000
chr1	7250000	7650000
chr1	7650000	7950000
chr1	7950000	8350000
chr1	8350000	8850000
chr1	8850000	9250000
chr1	9250000	9600000
chr1	9700000	9900000
chr1	9900000	10200000
chr1	10200000	10500000
chr1	10500000	11000000
chr1	11000000	11350000
chr1	11350000	11750000
chr1	12100000	12250000
chr1	12250000	12900000
chr1	12900000	12950000
chr1	13450000	13650000
chr1	13650000	14000000
chr1	14000000	14750000
chr1	14750000	15100000
chr1	15100000	15500000
chr1	15500000	15750000
chr1	15750000	16050000
chr1	16050000	16550000
chr1	16550000	16800000
chr1	16850000	16950000
chr1	16950000	17450000
chr1	17450000	17650000
chr1	17650000	17900000
chr1	17900000	18600000
chr1	18600000	18900000
chr1	18900000	19250000
chr1	19250000	19700000
chr1	19700000	19900000
chr1	19900000	20200000
chr1	20200000	20500000
chr1	20650000	21200000
chr1	21200000	21650000
chr1	21650000	22000000
chr1	22000000	22400000
chr1	22400000	22650000
chr1	22650000	22950000
chr1	22950000	23300000
chr1	23300000	23500000
chr1	23500000	23750000
chr1	23750000	24150000
chr1	24150000	24400000
chr1	24400000	24650000
chr1	24650000	24850000
chr1	24850000	25250000
chr1	25250000	25550000
chr1	25550000	25800000
chr1	25800000	26150000
chr1	26150000	26500000
chr1	26500000	26900000
chr1	26900000	27300000
chr1	27300000	27650000
chr1	27650000	28250000
chr1	28250000	28650000
chr1	28650000	29200000
chr1	29200000	29800000
chr1	29800000	30400000
chr1	30450000	30700000
chr1	30700000	30950000
chr1	30950000	31150000
chr1	31150000	31450000
chr1	31450000	31650000
chr1	31650000	32100000
chr1	32200000	32400000
chr1	32400000	32850000
chr1	32850000	33100000
chr1	33100000	33650000
chr1	33650000	34100000
chr1	34100000	34750000
chr1	34750000	35150000
chr1	35150000	35450000
chr1	35450000	35550000
chr1	35550000	35800000
chr1	35800000	36100000
chr1	36100000	36500000
chr1	36500000	37450000
chr1	37450000	37700000
chr1	37700000	38000000
chr1	38000000	38850000
chr1	38850000	39100000
chr1	39100000	39550000
chr1	39550000	39750000
chr1	39750000	40050000
chr1	40050000	40450000
chr1	40450000	41000000
chr1	41000000	41250000
chr1	41250000	41550000
chr1	41550000	42150000
chr1	42150000	42750000
chr1	42750000	43150000
chr1	43150000	43500000
chr1	43500000	43700000
chr1	43700000	44050000
chr1	44050000	44700000
chr1	44700000	45000000
chr1	45000000	45300000
chr1	45300000	45500000
chr1	45600000	46250000
chr1	46400000	46750000
chr1	46750000	47150000
chr1	47150000	47750000
chr1	47750000	48100000
chr1	48100000	48250000
chr1	48250000	48550000
chr1	48550000	48900000
chr1	48900000	49800000
chr1	49800000	50350000
chr1	50350000	50750000
chr1	50750000	51250000
chr1	51250000	51800000
chr1	51800000	52050000
chr1	52050000	52400000
chr1	52400000	52700000
chr1	52700000	53200000
chr1	53200000	53450000
chr1	53450000	53800000
chr1	53800000	54050000
chr1	54050000	54500000
chr1	54500000	54850000
chr1	54850000	55050000
chr1	55050000	55350000
chr1	55350000	56800000
chr1	56800000	57400000
chr1	57400000	58500000
chr1	58500000	58700000
chr1	58700000	59300000
chr1	59300000	59800000
chr1	59950000	60850000
chr1	61050000	61900000
chr1	61900000	62100000
chr1	62100000	62450000
chr1	62450000	62850000
chr1	62850000	63600000
chr1	63600000	64250000
chr1	64250000	64700000
chr1	64700000	65050000
chr1	65050000	65700000
chr1	65700000	65950000
chr1	65950000	66250000
chr1	66250000	66500000
chr1	66500000	66750000
chr1	66750000	67200000
chr1	67200000	67500000
chr1	67500000	67800000
chr1	67800000	68100000
chr1	68100000	68450000
chr1	68450000	69750000
chr1	69750000	70150000
chr1	70150000	70500000
chr1	70500000	71050000
chr1	71050000	71550000
chr1	71550000	72200000
chr1	72200000	72600000
chr1	72600000	73150000
chr1	73150000	73700000
chr1	73700000	74000000
chr1	74000000	74750000
chr1	74750000	75200000
chr1	75200000	75850000
chr1	75850000	76300000
chr1	76300000	77150000
chr1	77150000	78000000
chr1	78100000	78700000
chr1	78700000	79250000
chr1	79250000	79500000
chr1	79500000	80200000
chr1	80200000	81800000
chr1	81800000	82750000
chr1	82750000	83900000
chr1	83900000	84150000
chr1	84150000	84950000
chr1	84950000	85300000
chr1	85300000	85600000
chr1	85600000	86050000
chr1	86050000	86350000
chr1	86350000	86750000
chr1	86750000	87100000
chr1	87100000	88100000
chr1	88100000	88600000
chr1	88600000	88950000
chr1	88950000	89450000
chr1	89450000	89800000
chr1	89800000	90050000
chr1	90050000	90600000
chr1	90600000	91150000
chr1	91150000	91500000
chr1	91500000	91950000
chr1	91950000	92300000
chr1	92300000	92750000
chr1	92850000	93000000
chr1	93000000	93300000
chr1	93300000	93900000
chr1	93900000	94350000
chr1	94500000	94800000
chr1	94800000	95050000
chr1	95050000	95300000
chr1	95300000	95900000
chr1	95900000	96950000
chr1	96950000	97550000
chr1	97550000	98500000
chr1	98500000	98750000
chr1	98750000	99150000
chr1	99150000	99750000
chr1	99750000	100150000
chr1	100150000	100450000
chr1	100450000	100900000
chr1	100900000	101300000
chr1	101450000	102450000
chr1	102450000	103000000
chr1	103000000	104300000
chr1	104300000	104650000
chr1	104650000	105800000
chr1	105800000	106300000
chr1	106300000	107150000
chr1	107150000	107750000
chr1	107750000	108250000
chr1	108450000	108650000
chr1	108650000	108950000
chr1	108950000	109250000
chr1	109250000	109500000
chr1	109500000	110050000
chr1	110050000	110500000
chr1	110500000	111050000
chr1	111050000	111450000
chr1	111450000	111750000
chr1	111750000	112350000
chr1	112350000	112700000
chr1	112700000	113100000
chr1	113100000	113800000
chr1	113950000	114300000
chr1	114300000	114700000
chr1	114700000	115150000
chr1	115150000	115500000
chr1	115600000	115800000
chr1	115800000	116100000
chr1	116100000	116550000
chr1	116550000	117050000
chr1	117050000	117500000
chr1	117500000	117950000
chr1	117950000	118150000
chr1	118150000	119000000
chr1	119000000	119250000
chr1	119250000	119600000
chr1	119700000	119900000
chr1	119900000	120150000
chr1	120150000	120250000
chr1	120300000	120600000
chr1	120750000	120850000
chr1	120850000	121650000
chr1	124900000	125200000
chr1	143450000	143950000
chr1	144850000	145050000
chr1	145100000	145300000
chr1	145400000	145850000
chr1	145850000	146100000
chr1	146300000	147000000
chr1	147000000	147250000
chr1	147250000	147400000
chr1	147400000	147950000
chr1	147950000	148550000
chr1	148900000	149250000
chr1	149550000	149800000
chr1	149800000	150250000
chr1	150250000	150550000
chr1	150550000	151000000
chr1	151000000	151900000
chr1	152050000	152500000
chr1	152500000	152850000
chr1	152850000	153300000
chr1	153300000	153500000
chr1	153500000	153650000
chr1	153650000	153750000
chr1	153850000	153950000
chr1	153950000	154250000
chr1	154250000	154550000
chr1	154550000	154950000
chr1	154950000	155250000
chr1	155300000	155650000
chr1	155650000	156050000
chr1	156050000	156350000
chr1	156350000	156650000
chr1	157150000	157550000
chr1	157550000	157950000
chr1	157950000	158150000
chr1	158150000	158550000
chr1	158550000	159100000
chr1	159250000	159800000
chr1	159900000	160050000
chr1	160050000	160400000
chr1	160400000	160700000
chr1	160700000	161150000
chr1	161150000	161450000
chr1	161450000	161750000
chr1	161750000	162050000
chr1	162050000	162400000
chr1	162400000	162800000
chr1	162800000	163350000
chr1	163350000	163800000
chr1	163800000	164150000
chr1	164150000	164800000
chr1	164800000	165100000
chr1	165100000	165400000
chr1	165400000	165600000
chr1	165600000	165950000
chr1	165950000	166500000
chr1	166500000	166850000
chr1	166850000	167550000
chr1	167550000	167700000
chr1	167700000	168100000
chr1	168100000	168350000
chr1	168350000	168600000
chr1	168600000	169350000
chr1	169350000	169900000
chr1	169900000	170550000
chr1	170650000	170950000
chr1	170950000	171250000
chr1	171600000	172000000
chr1	172000000	172400000
chr1	172400000	172750000
chr1	172750000	173250000
chr1	173250000	173400000
chr1	173400000	173850000
chr1	173850000	174250000
chr1	174250000	174750000
chr1	174750000	175000000
chr1	175000000	175350000
chr1	175350000	176350000
chr1	176350000	176900000
chr1	176900000	177200000
chr1	177200000	177950000
chr1	177950000	178300000
chr1	178300000	178500000
chr1	178500000	179050000
chr1	179050000	179400000
chr1	179400000	179700000
chr1	179850000	180200000
chr1	180200000	180500000
chr1	180500000	180850000
chr1	180850000	181150000
chr1	181150000	181450000
chr1	181450000	182050000
chr1	182050000	182400000
chr1	182400000	182850000
chr1	182850000	183250000
chr1	183250000	183650000
chr1	183650000	183950000
chr1	184050000	184700000
chr1	184700000	185200000
chr1	185200000	185700000
chr1	185700000	186300000
chr1	186300000	187000000
chr1	187000000	189150000
chr1	189150000	189850000
chr1	189850000	190400000
chr1	190400000	190750000
chr1	190750000	191150000
chr1	191150000	191950000
chr1	191950000	192450000
chr1	192450000	193150000
chr1	193150000	194100000
chr1	194100000	194400000
chr1	194400000	195400000
chr1	195400000	195800000
chr1	195800000	196350000
chr1	196350000	196700000
chr1	196700000	197150000
chr1	197150000	197400000
chr1	197500000	197950000
chr1	197950000	198400000
chr1	198700000	199150000
chr1	199150000	199550000
chr1	199550000	200550000
chr1	200550000	200900000
chr1	200900000	201150000
chr1	201150000	201450000
chr1	201450000	201850000
chr1	201850000	202150000
chr1	202150000	202750000
chr1	202750000	203000000
chr1	203000000	203250000
chr1	203250000	203500000
chr1	203500000	203850000
chr1	203850000	204150000
chr1	204150000	204400000
chr1	204500000	204850000
chr1	204950000	205250000
chr1	205250000	205550000
chr1	205550000	206200000
chr1	206200000	206450000
chr1	206450000	206700000
chr1	206700000	207050000
chr1	207050000	207550000
chr1	207550000	207800000
chr1	207800000	208000000
chr1	208000000	208650000
chr1	208650000	209200000
chr1	209200000	209550000
chr1	209550000	209850000
chr1	209850000	210400000
chr1	210400000	211150000
chr1	211150000	211650000
chr1	211650000	212050000
chr1	212050000	212450000
chr1	212450000	213000000
chr1	213100000	214200000
chr1	214200000	214650000
chr1	214650000	215150000
chr1	215150000	215550000
chr1	215650000	216700000
chr1	216700000	217750000
chr1	217750000	218300000
chr1	218300000	219850000
chr1	219850000	220150000
chr1	220150000	220800000
chr1	220800000	221450000
chr1	221450000	222150000
chr1	222150000	222450000
chr1	222450000	222750000
chr1	222750000	223100000
chr1	223100000	223700000
chr1	223700000	224100000
chr1	224100000	224500000
chr1	224500000	224950000
chr1	224950000	225450000
chr1	225450000	226000000
chr1	226000000	226400000
chr1	226400000	226600000
chr1	226600000	227450000
chr1	227450000	227750000
chr1	227750000	228100000
chr1	228100000	228500000
chr1	228600000	229250000
chr1	229250000	229550000
chr1	229650000	230300000
chr1	230300000	230600000
chr1	230600000	231250000
chr1	231250000	231650000
chr1	231650000	232600000
chr1	232600000	233300000
chr1	233300000	233800000
chr1	233800000	234100000
chr1	234100000	234450000
chr1	234450000	234600000
chr1	234600000	235100000
chr1	235100000	235500000
chr1	235500000	236100000
chr1	236100000	236600000
chr1	236600000	236900000
chr1	236900000	237400000
chr1	237400000	237800000
chr1	237800000	238250000
chr1	238250000	238650000
chr1	238650000	239400000
chr1	239400000	240000000
chr1	240000000	240200000
chr1	240200000	240700000
chr1	240700000	241500000
chr1	241500000	241900000
chr1	242000000	242450000
chr1	242450000	243000000
chr1	243850000	244300000
chr1	244300000	244800000
chr1	244800000	245150000
chr1	245150000	245350000
chr1	245700000	246000000
chr1	246000000	246500000
chr1	246500000	246800000
chr1	246800000	247350000
chr1	247350000	247900000
chr1	247900000	248300000
chr1	248300000	248400000
chr1	248500000	248950000
chr15	19750000	20100000
chr15	20100000	20450000
chr15	22550000	23000000
chr15	23300000	23600000
chr15	23600000	23900000
chr15	23900000	24750000
chr15	24850000	25150000
chr15	25150000	25500000
chr15	25500000	25950000
chr15	25950000	26300000
chr15	26300000	26850000
chr15	26850000	27350000
chr15	27350000	27900000
chr15	28100000	28300000
chr15	32850000	33250000
chr15	33250000	33700000
chr15	33700000	34050000
chr15	34050000	34600000
chr15	34600000	35000000
chr15	35000000	35550000
chr15	35550000	36050000
chr15	36050000	36500000
chr15	36500000	36850000
chr15	36850000	37150000
chr15	37150000	37900000
chr15	37900000	38400000
chr15	38400000	38700000
chr15	38700000	39750000
chr15	39750000	40050000
chr15	40050000	40300000
chr15	40300000	40450000
chr15	40450000	40900000
chr15	40900000	41400000
chr15	41400000	41850000
chr15	42150000	42650000
chr15	42650000	43000000
chr15	43000000	43350000
chr15	43350000	43800000
chr15	43800000	44200000
chr15	44200000	44550000
chr15	44550000	44700000
chr15	44900000	45100000
chr15	45100000	45450000
chr15	45450000	45700000
chr15	45700000	46100000
chr15	46100000	46300000
chr15	46300000	47200000
chr15	47200000	48000000
chr15	48000000	48350000
chr15	48350000	48850000
chr15	48850000	49200000
chr15	49200000	49450000
chr15	49450000	50150000
chr15	50150000	50350000
chr15	50350000	50900000
chr15	50900000	51500000
chr15	51600000	51800000
chr15	51800000	52250000
chr15	52250000	52750000
chr15	52750000	53200000
chr15	53200000	53800000
chr15	53800000	55200000
chr15	55200000	55950000
chr15	55950000	56450000
chr15	56450000	56850000
chr15	56850000	57300000
chr15	57300000	57550000
chr15	57550000	58200000
chr15	58200000	58950000
chr15	58950000	59500000
chr15	59700000	60350000
chr15	60350000	60550000
chr15	60550000	60950000
chr15	60950000	61150000
chr15	61150000	61850000
chr15	61850000	62350000
chr15	62350000	62750000
chr15	62750000	63100000
chr15	63100000	63600000
chr15	63600000	64150000
chr15	64150000	64400000
chr15	64400000	64700000
chr15	64700000	65000000
chr15	65000000	65300000
chr15	65400000	65600000
chr15	65600000	65950000
chr15	66250000	66500000
chr15	66500000	66900000
chr15	66900000	67450000
chr15	67450000	67850000
chr15	67850000	68250000
chr15	68250000	68550000
chr15	68550000	68950000
chr15	68950000	69450000
chr15	69450000	70100000
chr15	70100000	70500000
chr15	70500000	70900000
chr15	70900000	71450000
chr15	71450000	71800000
chr15	71800000	72200000
chr15	72200000	72650000
chr15	72650000	73300000
chr15	73300000	73950000
chr15	73950000	74350000
chr15	74350000	74600000
chr15	74600000	74950000
chr15	74950000	75300000
chr15	75300000	75700000
chr15	75700000	76150000
chr15	76150000	77050000
chr15	77050000	77600000
chr15	77600000	77900000
chr15	77900000	78300000
chr15	78300000	78600000
chr15	78600000	78750000
chr15	78750000	79300000
chr15	79300000	79850000
chr15	79850000	80400000
chr15	80400000	81000000
chr15	81000000	81300000
chr15	81300000	81400000
chr15	81400000	82300000
chr15	82600000	83000000
chr15	83000000	83550000
chr15	83550000	84200000
chr15	84500000	84950000
chr15	84950000	85200000
chr15	85200000	85850000
chr15	85850000	86200000
chr15	86200000	86800000
chr15	86900000	87650000
chr15	87650000	88250000
chr15	88250000	88450000
chr15	88450000	88900000
chr15	88900000	89350000
chr15	89350000	89600000
chr15	89600000	90300000
chr15	90300000	90650000
chr15	90650000	90950000
chr15	90950000	91300000
chr15	91300000	91700000
chr15	91700000	92100000
chr15	92100000	92400000
chr15	92400000	92750000
chr15	92750000	93050000
chr15	93050000	94150000
chr15	94150000	94550000
chr15	94550000	95050000
chr15	95050000	95250000
chr15	95250000	96350000
chr15	96350000	96900000
chr15	96900000	97250000
chr15	97250000	97800000
chr15	97800000	98300000
chr15	98450000	99100000
chr15	99100000	99250000
chr15	99250000	99800000
chr15	99800000	100350000
chr15	100350000	100600000
chr15	100600000	100900000
chr15	101000000	101300000
chr15	101300000	101650000
chr15	101650000	102000000
chr16	700000	1100000
chr16	1100000	1250000
chr16	1250000	1800000
chr16	1800000	2150000
chr16	2150000	2550000
chr16	2550000	3000000
chr16	3000000	3500000
chr16	3500000	3950000
chr16	3950000	4300000
chr16	4500000	5100000
chr16	5100000	5650000
chr16	5650000	6050000
chr16	6050000	6700000
chr16	6700000	7000000
chr16	7000000	7700000
chr16	7700000	7800000
chr16	7800000	8200000
chr16	8200000	8550000
chr16	8550000	8850000
chr16	8850000	9150000
chr16	9150000	10200000
chr16	10200000	10500000
chr16	10500000	10950000
chr16	10950000	11350000
chr16	11350000	12100000
chr16	12100000	12300000
chr16	12300000	12900000
chr16	12900000	13450000
chr16	13450000	13900000
chr16	13900000	14300000
chr16	14300000	14450000
chr16	16950000	17550000
chr16	17550000	18100000
chr16	18100000	18300000
chr16	18500000	18750000
chr16	18750000	19050000
chr16	19050000	19550000
chr16	19550000	19900000
chr16	19900000	20350000
chr16	20350000	20800000
chr16	20800000	21150000
chr16	21150000	21400000
chr16	21450000	21850000
chr16	21900000	22200000
chr16	22200000	22450000
chr16	22500000	22600000
chr16	22600000	23150000
chr16	23150000	23450000
chr16	23700000	24050000
chr16	24050000	24500000
chr16	24500000	24850000
chr16	24850000	25250000
chr16	25250000	25850000
chr16	25850000	26600000
chr16	26600000	27100000
chr16	27100000	27500000
chr16	27500000	27950000
chr16	27950000	28250000
chr16	28250000	28400000
chr16	28450000	28650000
chr16	28800000	28950000
chr16	29050000	29450000
chr16	29700000	30050000
chr16	30050000	30200000
chr16	30250000	30400000
chr16	30400000	30700000
chr16	30700000	30950000
chr16	30950000	31450000
chr16	31450000	32000000
chr16	32000000	32150000
chr16	32350000	32550000
chr16	33600000	34300000
chr16	34550000	34850000
chr16	34850000	35000000
chr16	35050000	35550000
chr16	35550000	35900000
chr16	35900000	36400000
chr16	38100000	38300000
chr16	46350000	47050000
chr16	47150000	48150000
chr16	48150000	48650000
chr16	48650000	49400000
chr16	49400000	49950000
chr16	49950000	50350000
chr16	50350000	50800000
chr16	50800000	51800000
chr16	51800000	52000000
chr16	52000000	53000000
chr16	53000000	53550000
chr16	53550000	54250000
chr16	54250000	54950000
chr16	54950000	55450000
chr16	55450000	55850000
chr16	55950000	56350000
chr16	56350000	56950000
chr16	56950000	57300000
chr16	57300000	57550000
chr16	57550000	58000000
chr16	58000000	58300000
chr16	58300000	58500000
chr16	58500000	58800000
chr16	58800000	59700000
chr16	59700000	60250000
chr16	60250000	61000000
chr16	61000000	61650000
chr16	61650000	62150000
chr16	62150000	62900000
chr16	62900000	63350000
chr16	63350000	64050000
chr16	64050000	65150000
chr16	65150000	66350000
chr16	66350000	66900000
chr16	66900000	67200000
chr16	67200000	67550000
chr16	67550000	67950000
chr16	67950000	68250000
chr16	68350000	68550000
chr16	68550000	68850000
chr16	68850000	69150000
chr16	69200000	69300000
chr16	69300000	69750000
chr16	69750000	70100000
chr16	70250000	70900000
chr16	70900000	71400000
chr16	71400000	71650000
chr16	71650000	72100000
chr16	72100000	72500000
chr16	72500000	72800000
chr16	72800000	73200000
chr16	73200000	73550000
chr16	73550000	73950000
chr16	73950000	74300000
chr16	74300000	74650000
chr16	74650000	75150000
chr16	75150000	75450000
chr16	75450000	75800000
chr16	75800000	76250000
chr16	76250000	76650000
chr16	76650000	77200000
chr16	77200000	77600000
chr16	77600000	78100000
chr16	78100000	78500000
chr16	78500000	79600000
chr16	79600000	80500000
chr16	80500000	81050000
chr16	81050000	81350000
chr16	81350000	81750000
chr16	81750000	82250000
chr16	82250000	82650000
chr16	82650000	83200000
chr16	83200000	83450000
chr16	83450000	83900000
chr16	83900000	84200000
chr16	84200000	84500000
chr16	84500000	85100000
chr16	85100000	85800000
chr16	85800000	86050000
[truncated: 3,883 more rows]

## Sheet: S2E
Table S2E. TAD genomic coordinates of Micro-C 3 billion data
chr	start	end
chr10	150000	450000
chr10	450000	800000
chr10	800000	1050000
chr10	1050000	1400000
chr10	1400000	1700000
chr10	1700000	2100000
chr10	2100000	2900000
chr10	2900000	3200000
chr10	3200000	4800000
chr10	4800000	5400000
chr10	5400000	5700000
chr10	5700000	6100000
chr10	6100000	6400000
chr10	6400000	6800000
chr10	6800000	7500000
chr10	7500000	7850000
chr10	7850000	8900000
chr10	8900000	9300000
chr10	9300000	9750000
chr10	9750000	10250000
chr10	10250000	10700000
chr10	10700000	11050000
chr10	11050000	11450000
chr10	11450000	11750000
chr10	11750000	12200000
chr10	12200000	12700000
chr10	12700000	13100000
chr10	13100000	13350000
chr10	13350000	13600000
chr10	13600000	13800000
chr10	13800000	14200000
chr10	14200000	14500000
chr10	14500000	14850000
chr10	14850000	15150000
chr10	15150000	15400000
chr10	15400000	15850000
chr10	15850000	16800000
chr10	16800000	17250000
chr10	17250000	17600000
chr10	17600000	17850000
chr10	17850000	18250000
chr10	18250000	18700000
chr10	18700000	19800000
chr10	19800000	20850000
chr10	20850000	21500000
chr10	21500000	21950000
chr10	21950000	22300000
chr10	22300000	23100000
chr10	23100000	23700000
chr10	23700000	24000000
chr10	24000000	24550000
chr10	24550000	25000000
chr10	25000000	25700000
chr10	25700000	26300000
chr10	26300000	26600000
chr10	26600000	26900000
chr10	26900000	27350000
chr10	27350000	27750000
chr10	27750000	28250000
chr10	28250000	28400000
chr10	28400000	28650000
chr10	28650000	29150000
chr10	29150000	29350000
chr10	29500000	30000000
chr10	30000000	30350000
chr10	30350000	30700000
chr10	30700000	31500000
chr10	31500000	31800000
chr10	31800000	32250000
chr10	32250000	32400000
chr10	32400000	32750000
chr10	32750000	33150000
chr10	33150000	34650000
chr10	34650000	35100000
chr10	35100000	35600000
chr10	35600000	36900000
chr10	36900000	37500000
chr10	37500000	37800000
chr10	37800000	38400000
chr10	38400000	39050000
chr10	39050000	39600000
chr10	39800000	40000000
chr10	40900000	41150000
chr10	41350000	41600000
chr10	41700000	41850000
chr10	41850000	41950000
chr10	42050000	42450000
chr10	42450000	42800000
chr10	42800000	43100000
chr10	43100000	43500000
chr10	43500000	43650000
chr10	43650000	44400000
chr10	44400000	44900000
chr10	44900000	45250000
chr10	45250000	45750000
chr10	45750000	46950000
chr10	46950000	47400000
chr10	47400000	47800000
chr10	47850000	48650000
chr10	48650000	48950000
chr10	48950000	49550000
chr10	49550000	49950000
chr10	49950000	50200000
chr10	50200000	50750000
chr10	50750000	51000000
chr10	51000000	51450000
chr10	51450000	51950000
chr10	51950000	52250000
chr10	52250000	52600000
chr10	52600000	52800000
chr10	52800000	53200000
chr10	53200000	53600000
chr10	53600000	53850000
chr10	53850000	54400000
chr10	54400000	55000000
chr10	55000000	55650000
chr10	55650000	57300000
chr10	57300000	57650000
chr10	57650000	58150000
chr10	58150000	58800000
chr10	58800000	59200000
chr10	59200000	59600000
chr10	59600000	60100000
chr10	60100000	60450000
chr10	60450000	60800000
chr10	60800000	61750000
chr10	61750000	62250000
chr10	62250000	62450000
chr10	62450000	63150000
chr10	63150000	63850000
chr10	63850000	64000000
chr10	64000000	64400000
chr10	64400000	64750000
chr10	64750000	66200000
chr10	66200000	66950000
chr10	66950000	67650000
chr10	67800000	68200000
chr10	68200000	68350000
chr10	68350000	68750000
chr10	68750000	69000000
chr10	69000000	69400000
chr10	69400000	69650000
chr10	69650000	70100000
chr10	70100000	70450000
chr10	70450000	70900000
chr10	70900000	71300000
chr10	71300000	71850000
chr10	71850000	72350000
chr10	72350000	72900000
chr10	72900000	73200000
chr10	73200000	73500000
chr10	73500000	73800000
chr10	73800000	74250000
chr10	74250000	75100000
chr10	75100000	75250000
chr10	75400000	76050000
chr10	76050000	76300000
chr10	76300000	76600000
chr10	76600000	77150000
chr10	77150000	77700000
chr10	77700000	78050000
chr10	78050000	79350000
chr10	79350000	79500000
chr10	79500000	80050000
chr10	80050000	80250000
chr10	80250000	80650000
chr10	80650000	81050000
chr10	81050000	81400000
chr10	81400000	81850000
chr10	81850000	82750000
chr10	82750000	83400000
chr10	83400000	84150000
chr10	84250000	84550000
chr10	84550000	84850000
chr10	84850000	85500000
chr10	85500000	86400000
chr10	86400000	86650000
chr10	86650000	86950000
chr10	86950000	87250000
chr10	87300000	87450000
chr10	87450000	87850000
chr10	87850000	88400000
chr10	88400000	88550000
chr10	88550000	88800000
chr10	88950000	89250000
chr10	89250000	89750000
chr10	89750000	90150000
chr10	90150000	90750000
chr10	90850000	91300000
chr10	91300000	91750000
chr10	91750000	91950000
chr10	91950000	92450000
chr10	92450000	92900000
chr10	92900000	93350000
chr10	93350000	93550000
chr10	93700000	93900000
chr10	93900000	94600000
chr10	94600000	95150000
chr10	95150000	95400000
chr10	95400000	95650000
chr10	95650000	95950000
chr10	95950000	96350000
chr10	96350000	97050000
chr10	97050000	97250000
chr10	97250000	97750000
chr10	97750000	98050000
chr10	98050000	98450000
chr10	98450000	98750000
chr10	98750000	99350000
chr10	99350000	99750000
chr10	99750000	100200000
chr10	100200000	100550000
chr10	100550000	101000000
chr10	101150000	101600000
chr10	101600000	101800000
chr10	101800000	102150000
chr10	102150000	102500000
chr10	102500000	102650000
chr10	102650000	103350000
chr10	103350000	103600000
chr10	103700000	103900000
chr10	103900000	104350000
chr10	104350000	104650000
chr10	104650000	105050000
chr10	105050000	105800000
chr10	105800000	106250000
chr10	106250000	106650000
chr10	106650000	107350000
chr10	107350000	107850000
chr10	107850000	108200000
chr10	108200000	108550000
chr10	108550000	108800000
chr10	108800000	109400000
chr10	109400000	109850000
chr10	109850000	110300000
chr10	110300000	110600000
chr10	110600000	111050000
chr10	111050000	111350000
chr10	111350000	112150000
chr10	112150000	112500000
chr10	112500000	113150000
chr10	113150000	113600000
chr10	113600000	114150000
chr10	114150000	114450000
chr10	114450000	114850000
chr10	114850000	115150000
chr10	115150000	115450000
chr10	115450000	115700000
chr10	115700000	116400000
chr10	116400000	116800000
chr10	116800000	117200000
chr10	117200000	117500000
chr10	117500000	118250000
chr10	118250000	118550000
chr10	118550000	119150000
chr10	119150000	119600000
chr10	119600000	119900000
chr10	119900000	120450000
chr10	120450000	120900000
chr10	120900000	121900000
chr10	121900000	122150000
chr10	122150000	122600000
chr10	122600000	123000000
chr10	123000000	123550000
chr10	123550000	124000000
chr10	124000000	124400000
chr10	124400000	125000000
chr10	125000000	125850000
chr10	125850000	126500000
chr10	126500000	126900000
chr10	126900000	127550000
chr10	127550000	127850000
chr10	127850000	128200000
chr10	128200000	128550000
chr10	128550000	129000000
chr10	129000000	129850000
chr10	129850000	130150000
chr10	130150000	130650000
chr10	130650000	131350000
chr10	131350000	131850000
chr10	131850000	132150000
chr10	132150000	132450000
chr10	132450000	132650000
chr10	132800000	133250000
chr10	133250000	133700000
chr11	150000	500000
chr11	500000	850000
chr11	850000	1100000
chr11	1100000	1600000
chr11	1600000	1950000
chr11	2000000	2150000
chr11	2150000	2550000
chr11	2550000	2900000
chr11	2900000	3450000
chr11	3450000	3800000
chr11	3800000	4150000
chr11	4150000	4600000
chr11	4600000	5050000
chr11	5050000	5450000
chr11	5450000	5900000
chr11	5900000	6350000
chr11	6350000	6700000
chr11	6700000	7100000
chr11	7100000	7450000
chr11	7450000	7700000
chr11	7700000	8000000
chr11	8150000	8600000
chr11	8600000	8950000
chr11	8950000	9500000
chr11	9500000	9750000
chr11	9750000	10350000
chr11	10350000	10750000
chr11	10750000	11050000
chr11	11050000	11800000
chr11	11800000	12050000
chr11	12050000	12300000
chr11	12300000	12900000
chr11	12900000	13200000
chr11	13200000	13750000
chr11	13750000	14250000
chr11	14250000	14500000
chr11	14500000	14900000
chr11	14900000	15250000
chr11	15250000	15650000
chr11	15650000	16750000
chr11	16750000	17100000
chr11	17200000	17350000
chr11	17350000	17550000
chr11	17550000	18000000
chr11	18000000	18400000
chr11	18400000	18800000
chr11	18800000	19050000
chr11	19050000	19550000
chr11	19550000	19900000
chr11	19900000	20350000
chr11	20350000	20650000
chr11	20650000	21550000
chr11	21550000	21850000
chr11	21850000	22150000
chr11	22150000	22850000
chr11	22850000	23550000
chr11	23550000	24400000
chr11	24400000	26300000
chr11	26300000	26700000
chr11	26700000	27150000
chr11	27150000	27500000
chr11	27500000	28700000
chr11	28700000	29350000
chr11	29350000	30350000
chr11	30350000	30950000
chr11	31050000	31350000
chr11	31350000	32300000
chr11	32300000	32800000
chr11	32800000	33150000
chr11	33150000	33350000
chr11	33350000	33800000
chr11	33800000	34150000
chr11	34150000	34500000
chr11	34500000	34900000
chr11	34900000	35400000
chr11	35400000	36250000
chr11	36250000	36550000
chr11	36550000	36850000
chr11	36850000	37900000
chr11	37900000	38800000
chr11	38800000	39350000
chr11	39350000	40150000
chr11	40150000	40300000
chr11	40300000	41200000
chr11	41200000	42550000
chr11	42550000	43300000
chr11	43300000	43850000
chr11	43850000	44100000
chr11	44100000	44550000
chr11	44550000	44900000
chr11	44900000	45350000
chr11	45350000	45800000
chr11	45800000	46350000
chr11	46350000	46700000
chr11	46850000	47150000
chr11	47150000	47400000
chr11	47400000	47550000
chr11	47550000	47850000
chr11	47850000	48200000
chr11	48200000	49200000
chr11	49200000	49550000
chr11	49550000	50000000
chr11	50000000	50350000
chr11	50350000	50850000
chr11	54250000	54450000
chr11	54500000	55400000
chr11	55400000	55700000
chr11	55900000	56500000
chr11	56500000	56800000
chr11	56800000	57300000
chr11	57300000	57700000
chr11	57700000	58550000
chr11	58550000	59150000
chr11	59150000	59500000
chr11	59500000	59800000
chr11	59800000	60250000
chr11	60250000	60700000
chr11	60700000	61250000
chr11	61400000	61750000
chr11	61750000	62150000
chr11	62150000	62400000
chr11	62400000	62900000
chr11	62900000	63450000
chr11	63450000	63650000
chr11	63750000	64200000
chr11	64200000	64750000
chr11	64750000	65150000
chr11	65150000	65350000
chr11	65350000	65650000
chr11	65650000	66000000
chr11	66000000	66350000
chr11	66350000	66700000
chr11	66700000	66850000
chr11	66850000	67050000
chr11	67050000	67400000
chr11	67400000	67800000
chr11	67800000	68000000
chr11	68000000	68250000
chr11	68250000	69100000
chr11	69100000	69650000
chr11	69650000	69900000
chr11	69900000	70200000
chr11	70200000	70400000
chr11	70400000	70800000
chr11	70800000	71000000
chr11	71050000	71450000
chr11	71600000	71800000
chr11	71900000	72450000
chr11	72450000	72700000
chr11	72800000	73300000
chr11	73300000	73950000
chr11	73950000	74250000
chr11	74250000	74450000
chr11	74600000	74900000
chr11	74900000	75250000
chr11	75400000	75550000
chr11	75550000	75850000
chr11	75850000	76200000
chr11	76200000	76700000
chr11	76700000	77100000
chr11	77100000	77600000
chr11	77600000	78050000
chr11	78050000	78600000
chr11	78600000	79100000
chr11	79100000	79700000
chr11	79700000	80150000
chr11	80150000	81250000
chr11	81250000	81600000
chr11	81600000	82250000
chr11	82250000	82700000
chr11	82700000	83250000
chr11	83250000	83850000
chr11	83850000	84350000
chr11	84350000	84550000
chr11	84550000	84750000
chr11	84750000	85600000
chr11	85600000	86300000
chr11	86300000	86850000
chr11	86850000	87350000
chr11	87350000	88000000
chr11	88000000	88550000
chr11	88550000	89000000
chr11	89000000	89650000
chr11	89650000	89850000
chr11	90000000	90600000
chr11	90600000	90950000
chr11	90950000	91250000
chr11	91250000	92150000
chr11	92150000	92550000
chr11	92550000	92900000
chr11	92900000	93250000
chr11	93250000	93750000
chr11	93750000	94500000
chr11	94500000	95150000
chr11	95150000	95800000
chr11	95800000	96450000
chr11	96450000	99050000
chr11	99050000	99750000
chr11	99750000	100550000
chr11	100550000	100950000
chr11	100950000	101400000
chr11	101400000	101850000
chr11	101850000	102000000
chr11	102000000	102300000
chr11	102300000	102700000
chr11	102700000	103100000
chr11	103100000	103650000
chr11	103650000	104200000
chr11	104200000	104600000
chr11	104600000	104950000
chr11	104950000	105900000
chr11	105900000	106700000
chr11	106700000	107050000
chr11	107050000	107550000
chr11	107550000	108000000
chr11	108100000	108700000
chr11	108700000	109800000
chr11	109800000	110450000
chr11	110450000	111250000
chr11	111250000	111450000
chr11	111450000	111850000
chr11	111850000	112100000
chr11	112100000	112600000
chr11	112600000	113300000
chr11	113300000	113800000
chr11	113800000	114300000
chr11	114300000	114750000
chr11	114750000	115300000
chr11	115300000	116300000
chr11	116300000	116750000
chr11	116750000	117250000
chr11	117250000	117800000
chr11	117800000	118100000
chr11	118100000	118600000
chr11	118600000	119000000
chr11	119000000	119450000
chr11	119450000	120150000
chr11	120300000	120500000
chr11	120500000	120950000
chr11	120950000	121200000
chr11	121200000	121650000
chr11	121650000	122200000
chr11	122200000	122550000
chr11	122550000	122850000
chr11	122850000	123050000
chr11	123050000	123600000
chr11	123600000	124050000
chr11	124050000	124400000
chr11	124400000	124650000
chr11	124650000	124900000
chr11	124900000	125450000
chr11	125450000	125900000
chr11	125900000	126300000
chr11	126300000	127000000
chr11	127000000	127350000
chr11	127350000	128000000
chr11	128150000	128650000
chr11	128650000	128850000
chr11	128850000	129350000
chr11	129350000	129750000
chr11	129750000	130200000
chr11	130200000	130400000
chr11	130400000	130900000
chr11	130900000	131700000
chr11	131700000	132150000
chr11	132150000	133050000
chr11	133050000	133550000
chr11	133550000	133850000
chr11	133850000	134250000
chr11	134250000	134750000
chr11	134850000	135100000
chr12	550000	950000
chr12	950000	1100000
chr12	1100000	1600000
chr12	1600000	2000000
chr12	2000000	2300000
chr12	2300000	2650000
chr12	2800000	3050000
chr12	3050000	3300000
chr12	3300000	3850000
chr12	3850000	4300000
chr12	4300000	4550000
chr12	4550000	4850000
chr12	4850000	5100000
chr12	5100000	5450000
chr12	5450000	5950000
chr12	5950000	6300000
chr12	6300000	6500000
chr12	6500000	6850000
chr12	6850000	7150000
chr12	7150000	7650000
chr12	7650000	8050000
chr12	8050000	8400000
chr12	8650000	9050000
chr12	9050000	9300000
chr12	9300000	9750000
chr12	9750000	10200000
chr12	10200000	10750000
chr12	10750000	11200000
chr12	11200000	11500000
chr12	11500000	12050000
chr12	12050000	12350000
chr12	12350000	12750000
chr12	12750000	13250000
chr12	13250000	13700000
chr12	13700000	14200000
chr12	14200000	14700000
chr12	14700000	15250000
chr12	15250000	15550000
chr12	15550000	15900000
chr12	15900000	16400000
chr12	16400000	16900000
chr12	16900000	17300000
chr12	17300000	17650000
chr12	17650000	18100000
chr12	18100000	18850000
chr12	18850000	19300000
chr12	19300000	19750000
chr12	19750000	20600000
chr12	20600000	20900000
chr12	20900000	21200000
chr12	21200000	21700000
chr12	21700000	22050000
chr12	22050000	22450000
chr12	22450000	22700000
chr12	22700000	23200000
chr12	23200000	24050000
chr12	24050000	24850000
chr12	24850000	25150000
chr12	25150000	25400000
chr12	25400000	26100000
chr12	26100000	26400000
chr12	26400000	26700000
chr12	26700000	26850000
chr12	26850000	27400000
chr12	27400000	27700000
chr12	27700000	29000000
chr12	29000000	29350000
chr12	29350000	29500000
chr12	29500000	30850000
chr12	30850000	31250000
chr12	31250000	31650000
chr12	31650000	32050000
chr12	32050000	32350000
chr12	32350000	32750000
chr12	32750000	34000000
chr12	34000000	34350000
chr12	34350000	34750000
chr12	36200000	36400000
chr12	37200000	37650000
chr12	37650000	38050000
chr12	38050000	38350000
chr12	38350000	38900000
chr12	38900000	39300000
chr12	39300000	39700000
chr12	39700000	40150000
chr12	40150000	40300000
chr12	40300000	40600000
chr12	40600000	40950000
chr12	40950000	41250000
chr12	41250000	41700000
chr12	41700000	42050000
chr12	42050000	42450000
chr12	42450000	43350000
chr12	43350000	43750000
chr12	43750000	43950000
chr12	43950000	44300000
chr12	44300000	44950000
chr12	44950000	45100000
chr12	45100000	45500000
chr12	45500000	46000000
chr12	46000000	46350000
chr12	46350000	46650000
chr12	46650000	47000000
chr12	47000000	47450000
chr12	47450000	47700000
chr12	47700000	47850000
chr12	47850000	48200000
chr12	48200000	48650000
chr12	48650000	49050000
chr12	49050000	49250000
chr12	49250000	49600000
chr12	49750000	50100000
chr12	50100000	50450000
chr12	50450000	50750000
chr12	50750000	51050000
chr12	51050000	51350000
chr12	51350000	51850000
chr12	52150000	52350000
chr12	52350000	52900000
chr12	53000000	53300000
chr12	53300000	53500000
chr12	53500000	53700000
chr12	53700000	54000000
chr12	54000000	54250000
chr12	54600000	55000000
chr12	55150000	55700000
chr12	55700000	56100000
chr12	56100000	56500000
chr12	56650000	57200000
chr12	57200000	57500000
chr12	57500000	57750000
chr12	57750000	57950000
chr12	57950000	58350000
chr12	58350000	59150000
chr12	59150000	59400000
chr12	59400000	59800000
chr12	59800000	61550000
chr12	61550000	62200000
chr12	62200000	63100000
chr12	63100000	63800000
chr12	63800000	64250000
chr12	64400000	64800000
chr12	64800000	65300000
chr12	65300000	66100000
chr12	66100000	66700000
chr12	66700000	66900000
chr12	66900000	67350000
chr12	67350000	68000000
chr12	68000000	68350000
chr12	68350000	68850000
chr12	68850000	69150000
chr12	69250000	69650000
chr12	69650000	69850000
chr12	69850000	70550000
chr12	70550000	71050000
chr12	71050000	71400000
chr12	71400000	71650000
chr12	71750000	71950000
chr12	71950000	72300000
chr12	72300000	73950000
chr12	73950000	74400000
chr12	74400000	74650000
chr12	74650000	75500000
chr12	75500000	76050000
chr12	76050000	76600000
chr12	76600000	77050000
chr12	77050000	77700000
chr12	77700000	77950000
chr12	77950000	78600000
chr12	78600000	79400000
chr12	79400000	80300000
chr12	80300000	80800000
chr12	80800000	81250000
chr12	81250000	81650000
chr12	81650000	82350000
chr12	82350000	82650000
chr12	82650000	83450000
chr12	83450000	84500000
chr12	84500000	84850000
chr12	84850000	85100000
chr12	85100000	85450000
chr12	85450000	85950000
chr12	85950000	86200000
chr12	86200000	86850000
chr12	86850000	87300000
chr12	87300000	88050000
chr12	88050000	89000000
chr12	89000000	89500000
chr12	89500000	90950000
chr12	90950000	91350000
chr12	91350000	92150000
chr12	92150000	92650000
chr12	92650000	93000000
chr12	93000000	93400000
chr12	93400000	94100000
chr12	94100000	94550000
chr12	94550000	95050000
chr12	95050000	95550000
chr12	95550000	95900000
chr12	95900000	96000000
chr12	96000000	96550000
chr12	96550000	97000000
chr12	97000000	97400000
chr12	97400000	98000000
chr12	98000000	98400000
chr12	98400000	99050000
chr12	99050000	99350000
chr12	99350000	99800000
chr12	99800000	100200000
chr12	100200000	100750000
chr12	100750000	101400000
chr12	101400000	101900000
chr12	101900000	102850000
chr12	102850000	103550000
chr12	103550000	103950000
chr12	103950000	104150000
chr12	104150000	104400000
chr12	104400000	105100000
chr12	105100000	105400000
chr12	105400000	106200000
chr12	106200000	106350000
chr12	106350000	106950000
chr12	107100000	107650000
chr12	107650000	107950000
chr12	107950000	108550000
chr12	108550000	108850000
chr12	108850000	109100000
chr12	109100000	109450000
chr12	109450000	109850000
chr12	109850000	110050000
chr12	110050000	110450000
chr12	110450000	110900000
chr12	110900000	111350000
chr12	111350000	111700000
chr12	111850000	112450000
chr12	112450000	112950000
chr12	113200000	113450000
chr12	113450000	113950000
chr12	113950000	114650000
chr12	114650000	115400000
chr12	115400000	115750000
chr12	115750000	115950000
chr12	115950000	116700000
chr12	116700000	117200000
chr12	117200000	117850000
chr12	117850000	118400000
chr12	118400000	119050000
chr12	119050000	119450000
chr12	119450000	119650000
chr12	119650000	119950000
chr12	120300000	120550000
chr12	120550000	121200000
chr12	121200000	121450000
chr12	121450000	121700000
chr12	121800000	122250000
chr12	122250000	122500000
chr12	122500000	122800000
chr12	122800000	123250000
chr12	123250000	123600000
chr12	123600000	124050000
chr12	124050000	124350000
chr12	124350000	124800000
chr12	124800000	125150000
chr12	125150000	125500000
chr12	125500000	125800000
chr12	125800000	126050000
chr12	126050000	126750000
chr12	126750000	127400000
chr12	127400000	127700000
chr12	127700000	128150000
chr12	128150000	128750000
chr12	128750000	129200000
chr12	129200000	130000000
chr12	130000000	130350000
chr12	130350000	130750000
chr12	130850000	132150000
chr12	132150000	132700000
chr12	132700000	133300000
chr13	18150000	18350000
chr13	18400000	19600000
chr13	19600000	20200000
chr13	20200000	20500000
chr13	20500000	20950000
chr13	20950000	21200000
chr13	21200000	21500000
chr13	21600000	22250000
chr13	22250000	22800000
chr13	22800000	23350000
chr13	23350000	23900000
chr13	23900000	24300000
chr13	24300000	24600000
chr13	24600000	25000000
chr13	25000000	25500000
chr13	25500000	26150000
chr13	26150000	26500000
chr13	26500000	26700000
chr13	26700000	26950000
chr13	26950000	27350000
chr13	27350000	27800000
chr13	27800000	28000000
chr13	28000000	28300000
chr13	28300000	28650000
chr13	28800000	29400000
chr13	29400000	29750000
chr13	29750000	30150000
chr13	30150000	31150000
chr13	31150000	31450000
chr13	31450000	31850000
chr13	31850000	32350000
chr13	32350000	32550000
chr13	32550000	33550000
chr13	33550000	33750000
chr13	33750000	34100000
chr13	34100000	35200000
chr13	35200000	35950000
chr13	35950000	36300000
chr13	36400000	36800000
chr13	36800000	37050000
chr13	37050000	37650000
chr13	37650000	38450000
chr13	38450000	39000000
chr13	39000000	39650000
chr13	39650000	40050000
chr13	40050000	40750000
chr13	40750000	41050000
chr13	41050000	41350000
chr13	41350000	41650000
chr13	41650000	42250000
chr13	42250000	42600000
chr13	42600000	43100000
chr13	43100000	43900000
chr13	43900000	44450000
chr13	44450000	45000000
chr13	45000000	45350000
chr13	45350000	45800000
chr13	45800000	46350000
chr13	46450000	46800000
chr13	46800000	48050000
chr13	48050000	48600000
chr13	48600000	48800000
chr13	48800000	49250000
chr13	49250000	49600000
chr13	49600000	50000000
chr13	50000000	50550000
chr13	50550000	50800000
chr13	50800000	51100000
chr13	51100000	51800000
chr13	51800000	52250000
chr13	52250000	52850000
chr13	52850000	53250000
chr13	53250000	53750000
chr13	53750000	54200000
chr13	54200000	54450000
chr13	54450000	55250000
chr13	55250000	55750000
chr13	55750000	56550000
chr13	56550000	57150000
chr13	57150000	57600000
chr13	57600000	58050000
chr13	58050000	58500000
chr13	58500000	59350000
chr13	59350000	59700000
chr13	59700000	60450000
chr13	60450000	61300000
chr13	61300000	62000000
chr13	62000000	62400000
chr13	62400000	63100000
chr13	63100000	64450000
chr13	64450000	65650000
chr13	65650000	65950000
chr13	65950000	66600000
chr13	66600000	67250000
chr13	67250000	67550000
chr13	67550000	68300000
chr13	68300000	68950000
chr13	68950000	69550000
chr13	69550000	69950000
chr13	69950000	70600000
chr13	70600000	70950000
chr13	70950000	71300000
chr13	71300000	71900000
chr13	71900000	72300000
chr13	72300000	72750000
chr13	72750000	73050000
chr13	73050000	73750000
chr13	73750000	74300000
chr13	74300000	75250000
chr13	75250000	75550000
chr13	75550000	76500000
chr13	76500000	77000000
chr13	77000000	77550000
chr13	77550000	77750000
chr13	77750000	78150000
chr13	78150000	79000000
chr13	79000000	79400000
chr13	79400000	79650000
chr13	79650000	80350000
chr13	80350000	81050000
chr13	81050000	81500000
chr13	81500000	81900000
chr13	81900000	82350000
chr13	82350000	84900000
chr13	84900000	85850000
chr13	85850000	86450000
chr13	86450000	86850000
chr13	86850000	87250000
chr13	87250000	87700000
chr13	87700000	87950000
chr13	87950000	89100000
chr13	89100000	89700000
chr13	89700000	89950000
chr13	89950000	90850000
chr13	90850000	91050000
chr13	91050000	91350000
chr13	91350000	91800000
chr13	91800000	92150000
chr13	92150000	92900000
chr13	92900000	93200000
chr13	93200000	94400000
chr13	94400000	94650000
chr13	94650000	95050000
chr13	95050000	95500000
chr13	95500000	96000000
chr13	97000000	97400000
chr13	97400000	97850000
chr13	97850000	98000000
chr13	98000000	98450000
chr13	98450000	98850000
chr13	98850000	99150000
chr13	99150000	99500000
chr13	99600000	99950000
chr13	99950000	100250000
chr13	100250000	100550000
chr13	100550000	101150000
chr13	101150000	101500000
chr13	101500000	101800000
chr13	101800000	102100000
chr13	102100000	102550000
chr13	102550000	102900000
chr13	102900000	103200000
chr13	103200000	103850000
chr13	103850000	106550000
chr13	106550000	106950000
chr13	106950000	107150000
chr13	107150000	107650000
chr13	107650000	108200000
chr13	108200000	108900000
chr13	108900000	109800000
chr13	109800000	110150000
chr13	110150000	110450000
chr13	110450000	110900000
chr13	110900000	111500000
chr13	111500000	111750000
chr13	111750000	112450000
chr13	112450000	112900000
chr13	112900000	113500000
chr13	113500000	113800000
chr13	113950000	114250000
chr13	114250000	114400000
chr14	19050000	19250000
chr14	19300000	19500000
chr14	19650000	20300000
chr14	20300000	20650000
chr14	20650000	21000000
chr14	21100000	21600000
chr14	22200000	22550000
chr14	22550000	22900000
chr14	22900000	23300000
chr14	23300000	23600000
chr14	23600000	23950000
chr14	24450000	24700000
chr14	24700000	25150000
chr14	25150000	25400000
chr14	25400000	25850000
chr14	25850000	26200000
chr14	26200000	27000000
chr14	27000000	27550000
chr14	27550000	27800000
chr14	27800000	28250000
chr14	28250000	28650000
chr14	28650000	29550000
chr14	29550000	30250000
chr14	30250000	30550000
chr14	30550000	30950000
chr14	30950000	31450000
chr14	31450000	31900000
chr14	31900000	32550000
chr14	32550000	33450000
chr14	33450000	33800000
chr14	33800000	34350000
chr14	34350000	34550000
chr14	34550000	35050000
chr14	35050000	35450000
chr14	35450000	35850000
chr14	35850000	36600000
chr14	36600000	37200000
chr14	37200000	37600000
chr14	37600000	37900000
chr14	37900000	38600000
chr14	38600000	39050000
chr14	39050000	39450000
chr14	39450000	39950000
chr14	39950000	40800000
chr14	40800000	41250000
chr14	41250000	41650000
chr14	41650000	42100000
chr14	42100000	42900000
chr14	42900000	43500000
chr14	43500000	44150000
chr14	44150000	44900000
chr14	44900000	45300000
chr14	45300000	46000000
chr14	46000000	46550000
chr14	46550000	47050000
chr14	47050000	47300000
chr14	47300000	47950000
chr14	47950000	48400000
chr14	48400000	49200000
chr14	49200000	49600000
chr14	49600000	49850000
chr14	49850000	50150000
chr14	50150000	50550000
chr14	50550000	50950000
chr14	50950000	51250000
chr14	51250000	51800000
chr14	51800000	52000000
chr14	52000000	52300000
chr14	52300000	52800000
chr14	52800000	53300000
chr14	53300000	54350000
chr14	54350000	54900000
chr14	54900000	55200000
chr14	55200000	55400000
chr14	55400000	55700000
chr14	55700000	56500000
chr14	56500000	57200000
chr14	57200000	57400000
chr14	57400000	58100000
chr14	58100000	58450000
chr14	58450000	59100000
chr14	59100000	59450000
chr14	59450000	59950000
chr14	59950000	60200000
chr14	60200000	60600000
chr14	60600000	61000000
chr14	61000000	61250000
chr14	61250000	61850000
chr14	61850000	62150000
chr14	62150000	63050000
chr14	63050000	63300000
chr14	63300000	63800000
chr14	63800000	64350000
chr14	64350000	65000000
chr14	65000000	65450000
chr14	65450000	65850000
chr14	65950000	66350000
chr14	66350000	67150000
chr14	67150000	67350000
chr14	67350000	67800000
chr14	67800000	68250000
chr14	68250000	68850000
chr14	68850000	69150000
chr14	69150000	69500000
chr14	69500000	69800000
chr14	69800000	70050000
chr14	70050000	70600000
chr14	70600000	71100000
chr14	71100000	71750000
chr14	71750000	72500000
chr14	72500000	72950000
chr14	72950000	73500000
chr14	73500000	74100000
chr14	74100000	74300000
chr14	74300000	74500000
chr14	74500000	74900000
chr14	74900000	75100000
chr14	75100000	75300000
chr14	75300000	75650000
chr14	75650000	76000000
chr14	76000000	76400000
chr14	76400000	76800000
chr14	76800000	77100000
chr14	77100000	77450000
chr14	77450000	77800000
chr14	77800000	78150000
chr14	78150000	78900000
chr14	78900000	80050000
chr14	80050000	80900000
chr14	80900000	81200000
chr14	81200000	81550000
chr14	81550000	82000000
chr14	82000000	82700000
chr14	82700000	83250000
chr14	83250000	83500000
chr14	83500000	85150000
chr14	85150000	85550000
chr14	85550000	86100000
chr14	86100000	86950000
chr14	86950000	87700000
chr14	87700000	87900000
chr14	87900000	88600000
chr14	88600000	89000000
chr14	89000000	89950000
chr14	89950000	90300000
chr14	90300000	90800000
chr14	90800000	91300000
chr14	91300000	91450000
chr14	91450000	92000000
chr14	92100000	92700000
chr14	92800000	93200000
chr14	93200000	93650000
chr14	93650000	94000000
chr14	94000000	94400000
chr14	94400000	94700000
chr14	94700000	95100000
chr14	95100000	95450000
chr14	95550000	96000000
chr14	96100000	96550000
chr14	96550000	97150000
chr14	97150000	98100000
chr14	98100000	99300000
chr14	99300000	99650000
chr14	99650000	99950000
chr14	99950000	100250000
chr14	100250000	100700000
chr14	100700000	100850000
chr14	100850000	101250000
chr14	101250000	101700000
chr14	101700000	102050000
chr14	102050000	102350000
chr14	102350000	103050000
chr14	103050000	103550000
chr14	103550000	104100000
chr14	104100000	104650000
chr14	104650000	105050000
chr14	105050000	105550000
chr14	105550000	106000000
chr14	106100000	106400000
chr14	106400000	106600000
chr14	106600000	106900000
chr15	19750000	20100000
chr15	20100000	20450000
chr15	20500000	20750000
chr15	22550000	23050000
chr15	23050000	23250000
chr15	23300000	23900000
chr15	23900000	24750000
chr15	24850000	25150000
chr15	25150000	25500000
chr15	25500000	25950000
chr15	25950000	26300000
chr15	26300000	26850000
chr15	26850000	28150000
chr15	28150000	28350000
chr15	28650000	29100000
chr15	29100000	29650000
chr15	29650000	30250000
chr15	30300000	30500000
chr15	30600000	31200000
chr15	31200000	31500000
chr15	31500000	31950000
chr15	31950000	32350000
chr15	32400000	33000000
chr15	33000000	33250000
chr15	33250000	33700000
chr15	33700000	34050000
chr15	34050000	34600000
chr15	34600000	35000000
chr15	35000000	35500000
chr15	35500000	36050000
chr15	36050000	36500000
chr15	36500000	36850000
chr15	36850000	37150000
chr15	37150000	37900000
chr15	37900000	38400000
chr15	38400000	38700000
chr15	38700000	39750000
chr15	39750000	40050000
chr15	40050000	40300000
chr15	40450000	40900000
chr15	40900000	41400000
chr15	41400000	41850000
chr15	42150000	42650000
chr15	42650000	43000000
chr15	43000000	43350000
chr15	43350000	43800000
chr15	43800000	44200000
chr15	44200000	44550000
chr15	44550000	44950000
chr15	44950000	45150000
chr15	45150000	45450000
chr15	45450000	45700000
chr15	45700000	46100000
chr15	46100000	46300000
chr15	46300000	47200000
chr15	47200000	48000000
chr15	48000000	48350000
chr15	48350000	48850000
chr15	48850000	49200000
chr15	49200000	49450000
chr15	49450000	50150000
chr15	50150000	50350000
chr15	50350000	50900000
chr15	50900000	51500000
chr15	51600000	51800000
chr15	51800000	52250000
chr15	52250000	52750000
chr15	52750000	53200000
chr15	53200000	53800000
chr15	53800000	55200000
chr15	55200000	55950000
chr15	55950000	56450000
chr15	56450000	56850000
chr15	56850000	57300000
chr15	57300000	57550000
chr15	57550000	58200000
chr15	58200000	58950000
chr15	58950000	59500000
chr15	59500000	59700000
chr15	59700000	60350000
chr15	60350000	60550000
chr15	60550000	60950000
chr15	60950000	61150000
chr15	61150000	61850000
chr15	61850000	62350000
chr15	62350000	62750000
chr15	62750000	63100000
chr15	63100000	63600000
chr15	63600000	64150000
chr15	64150000	64400000
chr15	64400000	64700000
chr15	64700000	65000000
chr15	65000000	65300000
chr15	65400000	65600000
chr15	65600000	65900000
chr15	65900000	66300000
chr15	66300000	66500000
chr15	66500000	66900000
chr15	66900000	67450000
chr15	67450000	67850000
chr15	67850000	68250000
chr15	68250000	68550000
chr15	68550000	68950000
chr15	68950000	69450000
chr15	69450000	70100000
chr15	70100000	70500000
chr15	70500000	70900000
chr15	70900000	71450000
chr15	71450000	71800000
chr15	71800000	72200000
chr15	72200000	72650000
chr15	72650000	73300000
chr15	73300000	73950000
chr15	73950000	74350000
chr15	74350000	74600000
chr15	74600000	74950000
chr15	74950000	75300000
chr15	75300000	75700000
chr15	75700000	76150000
chr15	76150000	77050000
chr15	77050000	77600000
chr15	77600000	77900000
chr15	77900000	78300000
chr15	78300000	78600000
chr15	78600000	78750000
chr15	78750000	79300000
chr15	79300000	79850000
chr15	79850000	80400000
chr15	80400000	81000000
chr15	81000000	81300000
chr15	81300000	81400000
chr15	81400000	82250000
chr15	82250000	82350000
chr15	82500000	82800000
chr15	82800000	83000000
chr15	83000000	83550000
chr15	83550000	84200000
chr15	84500000	84950000
chr15	84950000	85200000
chr15	85200000	85850000
chr15	85850000	86200000
chr15	86200000	86900000
chr15	86900000	87650000
chr15	87650000	88250000
chr15	88250000	88450000
chr15	88450000	88900000
chr15	88900000	89300000
chr15	89300000	89600000
chr15	89600000	90300000
chr15	90300000	90650000
chr15	90650000	90950000
chr15	90950000	91300000
chr15	91300000	91700000
chr15	91700000	92100000
chr15	92100000	92400000
chr15	92400000	92750000
chr15	92750000	93050000
chr15	93050000	94150000
chr15	94150000	94550000
chr15	94550000	95050000
chr15	95050000	95250000
chr15	95250000	96350000
chr15	96350000	96900000
chr15	96900000	97250000
chr15	97250000	97800000
chr15	97800000	98300000
chr15	98450000	99100000
chr15	99100000	99250000
chr15	99250000	99800000
chr15	99800000	100350000
chr15	100350000	100600000
chr15	100600000	100900000
chr15	101000000	101300000
chr15	101300000	101650000
chr15	101650000	102000000
chr16	400000	550000
chr16	700000	1100000
chr16	1100000	1250000
chr16	1250000	1800000
chr16	1950000	2200000
chr16	2200000	2550000
chr16	2550000	3000000
chr16	3000000	3500000
chr16	3650000	3950000
chr16	3950000	4450000
chr16	4450000	4700000
chr16	4700000	5100000
chr16	5100000	5650000
chr16	5650000	6100000
chr16	6100000	6700000
chr16	6700000	7000000
chr16	7000000	8200000
chr16	8200000	8550000
chr16	8550000	8850000
chr16	8850000	9150000
chr16	9150000	9650000
chr16	9650000	10200000
chr16	10200000	10500000
chr16	10500000	10750000
chr16	10750000	10950000
chr16	10950000	11350000
chr16	11350000	11850000
chr16	11850000	12100000
chr16	12100000	12900000
chr16	12900000	13450000
chr16	13450000	13900000
chr16	13900000	14300000
chr16	14300000	14700000
chr16	14750000	15350000
chr16	15350000	15750000
chr16	15750000	16300000
chr16	16350000	17150000
chr16	17150000	17550000
chr16	17550000	17900000
chr16	17900000	18100000
chr16	18100000	18300000
chr16	18500000	19050000
chr16	19050000	19550000
chr16	19550000	19900000
chr16	19900000	20350000
chr16	20350000	20800000
chr16	20800000	21150000
chr16	21150000	21400000
chr16	21450000	21850000
chr16	21900000	22200000
chr16	22200000	22450000
chr16	22500000	22600000
chr16	22600000	23150000
chr16	23150000	23450000
chr16	23700000	24050000
chr16	24050000	24500000
chr16	24500000	24850000
chr16	24850000	25250000
chr16	25250000	25850000
chr16	25850000	26600000
chr16	26600000	27100000
chr16	27100000	27500000
chr16	27500000	27950000
chr16	27950000	28250000
chr16	28250000	28350000
chr16	28450000	28650000
chr16	28800000	28950000
chr16	28950000	29450000
chr16	29550000	30050000
chr16	30050000	30200000
chr16	30400000	30700000
chr16	30700000	30950000
chr16	30950000	31450000
chr16	31450000	32000000
chr16	32000000	32150000
chr16	32350000	32550000
chr16	32800000	33100000
chr16	33600000	34300000
chr16	34550000	34850000
chr16	34850000	35000000
chr16	35050000	35550000
chr16	35550000	35900000
chr16	35900000	36400000
chr16	38100000	38300000
chr16	46350000	46550000
chr16	46550000	46950000
chr16	47150000	48150000
chr16	48150000	48650000
chr16	48650000	49400000
chr16	49400000	49950000
chr16	49950000	50350000
chr16	50350000	50800000
chr16	50800000	51800000
chr16	51800000	52000000
chr16	53000000	53550000
chr16	53550000	54250000
chr16	54250000	54950000
chr16	54950000	55450000
chr16	55450000	55850000
chr16	55850000	56350000
chr16	56350000	56950000
chr16	56950000	57300000
chr16	57300000	57550000
chr16	57550000	58000000
chr16	58000000	58300000
chr16	58300000	58500000
chr16	58500000	58800000
chr16	58800000	59700000
chr16	59700000	60250000
chr16	60250000	61000000
chr16	61000000	61650000
chr16	61650000	62150000
chr16	62150000	62900000
chr16	62900000	63350000
chr16	63350000	64050000
chr16	64050000	65150000
chr16	65150000	66350000
chr16	66350000	66900000
chr16	66900000	67250000
chr16	67250000	67550000
chr16	67550000	67950000
chr16	67950000	68250000
chr16	68350000	68550000
chr16	68550000	68850000
chr16	68850000	69150000
chr16	69150000	69350000
chr16	69350000	69750000
chr16	69750000	70100000
chr16	70200000	70900000
chr16	70900000	71400000
chr16	71650000	72100000
chr16	72100000	72500000
chr16	72500000	72800000
chr16	72800000	73200000
chr16	73200000	73550000
chr16	73550000	73950000
chr16	73950000	74300000
chr16	74300000	74650000
chr16	74650000	75150000
chr16	75150000	75450000
chr16	75450000	75650000
chr16	75800000	76250000
chr16	76250000	76650000
chr16	76650000	77200000
chr16	77200000	77600000
chr16	77600000	78100000
chr16	78100000	78500000
chr16	78500000	79600000
chr16	79600000	80500000
chr16	80500000	81050000
chr16	81050000	81350000
chr16	81350000	81750000
chr16	81900000	82250000
chr16	82250000	82650000
chr16	82650000	83200000
chr16	83200000	83450000
chr16	83450000	83900000
chr16	83900000	84200000
chr16	84200000	84500000
chr16	84500000	85100000
chr16	85100000	85800000
chr16	85800000	86050000
chr16	86050000	86550000
chr16	86550000	87300000
chr16	87300000	87750000
chr16	87750000	87950000
chr16	87950000	88450000
chr16	88800000	89200000
chr16	89200000	89550000
chr16	89700000	90150000
chr17	700000	1050000
chr17	1050000	1200000
chr17	1200000	1650000
chr17	1650000	2050000
chr17	2050000	2350000
chr17	2350000	2750000
chr17	2750000	3050000
chr17	3050000	3650000
chr17	3650000	4150000
chr17	4150000	4550000
chr17	4550000	4950000
chr17	4950000	5500000
chr17	5500000	6450000
chr17	6450000	6650000
chr17	6650000	7000000
chr17	7000000	7200000
chr17	7350000	7600000
chr17	7600000	8100000
chr17	8100000	8400000
chr17	8400000	8900000
chr17	8900000	9550000
chr17	9550000	9900000
chr17	9900000	10300000
chr17	10300000	10650000
chr17	10650000	10850000
chr17	10850000	12000000
chr17	12000000	12150000
chr17	12150000	13000000
chr17	13000000	13600000
chr17	13600000	14300000
chr17	14300000	15200000
chr17	15200000	15550000
chr17	15550000	16000000
chr17	16000000	16550000
chr17	16550000	17300000
chr17	17300000	17650000
chr17	17650000	18100000
chr17	18100000	18600000
chr17	18600000	19050000
chr17	19050000	19150000
chr17	19200000	19800000
chr17	19800000	20350000
chr17	20350000	21100000
chr17	21100000	21800000
chr17	21800000	22000000
chr17	22000000	22100000
chr17	22100000	22400000
chr17	22400000	22750000
chr17	26550000	27200000
chr17	27200000	27650000
chr17	27650000	27900000
chr17	27900000	28350000
chr17	28350000	28600000
chr17	28600000	28950000
chr17	28950000	29250000
chr17	29250000	29550000
chr17	29550000	30100000
chr17	30100000	30850000
chr17	30850000	31400000
chr17	31550000	31950000
chr17	31950000	32350000
chr17	32450000	32750000
chr17	32750000	33000000
chr17	33000000	33750000
chr17	33750000	34200000
chr17	34200000	34400000
chr17	34400000	35150000
chr17	35150000	35550000
chr17	35550000	35850000
chr17	35850000	36150000
chr17	36150000	36300000
chr17	36400000	37100000
chr17	37100000	37400000
chr17	37400000	37900000
chr17	38250000	38500000
chr17	38500000	38750000
chr17	38750000	39200000
chr17	39200000	39500000
chr17	39500000	40000000
chr17	40000000	40300000
chr17	40300000	40600000
chr17	40600000	40850000
chr17	40850000	41700000
chr17	41700000	41950000
chr17	41950000	42550000
chr17	42550000	43000000
chr17	43000000	43250000
chr17	43300000	43500000
chr17	43500000	43850000
chr17	43850000	44200000
chr17	44200000	44350000
chr17	44350000	44750000
chr17	44750000	45150000
chr17	45150000	45550000
chr17	45550000	45900000
chr17	45900000	46300000
chr17	46700000	47050000
chr17	47050000	47650000
chr17	48150000	48650000
chr17	48650000	48900000
chr17	48900000	49250000
chr17	49250000	49550000
chr17	49550000	49850000
chr17	49850000	50100000
chr17	50100000	50350000
chr17	50350000	50750000
chr17	50750000	51300000
chr17	51300000	52150000
chr17	52150000	53000000
chr17	53000000	54900000
chr17	54900000	55350000
chr17	55350000	55500000
chr17	55500000	55850000
chr17	55850000	56800000
chr17	56800000	57100000
chr17	57100000	57800000
chr17	57800000	58200000
chr17	58200000	58500000
chr17	58500000	59100000
chr17	59100000	59600000
chr17	59600000	60000000
chr17	60100000	60700000
chr17	60700000	61000000
chr17	61000000	61400000
chr17	61400000	61850000
chr17	61850000	62250000
chr17	62250000	62400000
chr17	62400000	62650000
chr17	62650000	63000000
chr17	63000000	63400000
chr17	63400000	63850000
chr17	63850000	64300000
chr17	64300000	64450000
chr17	64450000	64800000
chr17	64800000	65200000
chr17	65200000	66200000
chr17	66200000	66700000
chr17	66700000	67350000
chr17	67350000	67700000
chr17	67700000	68050000
chr17	68050000	68500000
chr17	68500000	68750000
chr17	68750000	69250000
chr17	69250000	69550000
chr17	69550000	70150000
chr17	70150000	70650000
chr17	70650000	71100000
chr17	71100000	71450000
chr17	71450000	72550000
chr17	72550000	73200000
chr17	73200000	73400000
chr17	73400000	74200000
chr17	74200000	74650000
chr17	74650000	74900000
chr17	74900000	75250000
chr17	75250000	75750000
chr17	75850000	76300000
chr17	76300000	76750000
chr17	76750000	77100000
chr17	77100000	77250000
chr17	77250000	77500000
chr17	77500000	78050000
chr17	78050000	78250000
chr17	78250000	78450000
chr17	78450000	78850000
chr17	78850000	79000000
chr17	79000000	79400000
chr17	79400000	79700000
chr17	79700000	80000000
chr17	80000000	80400000
chr17	80400000	81000000
chr17	81000000	81250000
chr17	81250000	81550000
chr17	81650000	81900000
chr17	81900000	82200000
chr17	82200000	82650000
chr17	82650000	82750000
chr17	82750000	83250000
chr18	100000	250000
chr18	250000	650000
chr18	650000	850000
chr18	850000	1200000
chr18	1200000	1550000
chr18	1550000	1900000
chr18	1900000	2100000
chr18	2100000	2550000
chr18	2550000	2900000
chr18	2900000	3250000
chr18	3250000	3700000
chr18	3700000	4100000
chr18	4100000	4450000
chr18	4450000	5050000
chr18	5050000	5550000
chr18	5550000	5850000
chr18	5850000	6250000
chr18	6250000	6550000
chr18	6550000	6900000
chr18	7050000	7200000
chr18	7200000	7550000
chr18	7550000	8500000
chr18	8600000	9050000
chr18	9050000	9550000
chr18	9550000	9950000
chr18	9950000	10550000
chr18	10550000	10800000
chr18	10800000	11150000
chr18	11150000	11650000
chr18	11650000	12050000
chr18	12050000	12350000
chr18	12350000	12700000
chr18	12700000	12950000
chr18	12950000	13200000
chr18	13200000	13550000
chr18	13550000	13800000
chr18	13800000	14150000
chr18	14150000	14450000
chr18	14450000	15050000
chr18	15050000	15450000
chr18	15450000	15800000
chr18	20900000	21200000
chr18	21200000	21500000
chr18	21500000	21900000
chr18	21900000	22750000
chr18	22750000	23000000
chr18	23000000	23500000
chr18	23500000	23850000
chr18	23850000	24150000
chr18	24150000	24500000
chr18	24500000	24750000
chr18	24750000	25500000
chr18	25500000	25900000
chr18	25900000	26300000
chr18	26300000	26600000
chr18	26600000	27000000
chr18	27000000	27300000
chr18	27300000	27600000
chr18	27600000	28250000
chr18	28250000	28950000
chr18	28950000	29850000
chr18	29850000	30300000
chr18	30300000	30950000
chr18	30950000	31550000
chr18	31550000	31850000
chr18	31850000	32150000
chr18	32150000	32600000
chr18	32600000	33200000
chr18	33200000	33800000
chr18	33800000	34100000
chr18	34100000	34400000
chr18	34400000	34650000
chr18	34650000	34850000
chr18	34850000	35200000
chr18	35200000	35350000
chr18	35350000	35750000
chr18	35750000	36000000
chr18	36000000	36300000
chr18	36300000	36850000
chr18	36850000	37350000
chr18	37350000	37550000
chr18	37550000	39550000
chr18	39550000	40400000
chr18	40400000	41400000
chr18	41400000	42000000
chr18	42000000	43600000
chr18	43600000	44100000
chr18	44100000	44650000
chr18	44650000	45250000
chr18	45250000	45600000
chr18	45600000	46100000
chr18	46100000	46650000
chr18	46650000	47000000
chr18	47000000	47750000
chr18	47750000	48000000
chr18	48000000	48450000
chr18	48450000	48650000
chr18	48650000	49500000
chr18	49500000	49900000
chr18	49900000	50450000
chr18	50450000	50800000
chr18	50800000	51100000
chr18	51100000	51650000
chr18	51650000	52300000
chr18	52300000	52700000
chr18	52700000	53400000
chr18	53400000	54150000
chr18	54150000	54350000
chr18	54350000	54700000
chr18	54700000	55000000
chr18	55000000	55200000
chr18	55350000	55900000
chr18	55900000	56600000
chr18	56600000	57600000
chr18	57600000	58150000
chr18	58150000	58400000
chr18	58500000	58750000
chr18	58750000	59100000
chr18	59100000	59450000
chr18	59450000	59850000
chr18	59950000	60600000
chr18	60600000	61100000
chr18	61100000	61550000
chr18	61550000	61900000
chr18	61900000	62150000
chr18	62150000	62600000
chr18	62600000	63000000
chr18	63000000	63450000
chr18	63450000	63850000
chr18	64000000	64450000
chr18	64450000	65150000
chr18	65150000	65700000
chr18	65700000	66000000
chr18	66000000	66500000
chr18	66500000	66900000
chr18	66900000	67200000
chr18	67200000	67500000
chr18	67500000	68700000
chr18	68700000	69450000
chr18	69450000	70100000
chr18	70100000	70450000
chr18	70450000	71400000
chr18	71400000	72700000
chr18	72700000	73150000
chr18	73150000	74150000
chr18	74150000	74600000
chr18	74600000	75500000
chr18	75500000	75900000
chr18	75900000	76350000
chr18	76350000	76800000
chr18	76800000	77700000
chr18	77700000	78650000
chr18	78650000	78950000
chr18	78950000	79350000
chr18	79350000	79650000
chr18	79650000	80000000
chr18	80000000	80300000
chr19	200000	550000
chr19	550000	1000000
chr19	1000000	1250000
chr19	1250000	1500000
chr19	1500000	1850000
chr19	1850000	2150000
chr19	2150000	2450000
chr19	2450000	2650000
chr19	2650000	3250000
chr19	3250000	3500000
chr19	3500000	4000000
chr19	4000000	4250000
chr19	4250000	4450000
chr19	4450000	4700000
chr19	4800000	5050000
chr19	5050000	5700000
chr19	5700000	5900000
chr19	5900000	6450000
chr19	6450000	6900000
chr19	7050000	7900000
chr19	7900000	8300000
chr19	8300000	8600000
chr19	8600000	9100000
chr19	9100000	9600000
chr19	9600000	9850000
chr19	9850000	10100000
chr19	10100000	10400000
chr19	10400000	10700000
chr19	10700000	10900000
chr19	10900000	11100000
chr19	11100000	11600000
chr19	11600000	12700000
chr19	12700000	12950000
chr19	12950000	13250000
chr19	13250000	13600000
chr19	13600000	13750000
chr19	13750000	14100000
chr19	14100000	14500000
chr19	14500000	15150000
chr19	15150000	15600000
chr19	15600000	16200000
chr19	16200000	16500000
chr19	16500000	16700000
chr19	16700000	17050000
chr19	17050000	17300000
chr19	17300000	17850000
chr19	17850000	18450000
chr19	18450000	19050000
chr19	19050000	19550000
chr19	19650000	19950000
chr19	19950000	21500000
chr19	21500000	21900000
chr19	21900000	23850000
chr19	23850000	24450000
chr19	27200000	27800000
chr19	27800000	27950000
chr19	27950000	28350000
chr19	28350000	28700000
chr19	28700000	28900000
chr19	28900000	29600000
chr19	29700000	30650000
chr19	30650000	32250000
chr19	32250000	32600000
chr19	32600000	32950000
chr19	32950000	33200000
chr19	33200000	33400000
chr19	33400000	33750000
chr19	33750000	34150000
chr19	34150000	34400000
chr19	34400000	34750000
chr19	34750000	35150000
chr19	35250000	35650000
chr19	35650000	36200000
chr19	36300000	36500000
chr19	36500000	37900000
chr19	37900000	38200000
chr19	38200000	38400000
chr19	38400000	38500000
chr19	38500000	38950000
chr19	38950000	39400000
chr19	39400000	39850000
chr19	39850000	40100000
chr19	40100000	40650000
chr19	40650000	41300000
chr19	41300000	41600000
chr19	41600000	41850000
chr19	42050000	42450000
chr19	42550000	42950000
chr19	43350000	43750000
chr19	43750000	44500000
chr19	44500000	44900000
chr19	44900000	45400000
chr19	45400000	45800000
chr19	45900000	46000000
chr19	46000000	46250000
chr19	46250000	46600000
chr19	46600000	47050000
chr19	47050000	47250000
chr19	47400000	47950000
chr19	47950000	48300000
chr19	48300000	48650000
chr19	48650000	49050000
chr19	49050000	49450000
chr19	49450000	49900000
chr19	49900000	50100000
chr19	50100000	50350000
chr19	50350000	51100000
chr19	51100000	51300000
chr19	51300000	51700000
chr19	51800000	52250000
chr19	52250000	53400000
chr19	53400000	53750000
chr19	53750000	54100000
chr19	54100000	54450000
chr19	54450000	55100000
chr19	55100000	55650000
chr19	55650000	56050000
chr19	56050000	56350000
chr19	56350000	56700000
chr19	56700000	57100000
chr19	57100000	57400000
chr19	57400000	58200000
[truncated: 3,896 more rows]

## Sheet: S2F
Table S2F. TAD genomic coordinates of promoter capture Micro-C data
chr	start	end
chr10	150000	1050000
chr10	1050000	1400000
chr10	1400000	1700000
chr10	1700000	3200000
chr10	3200000	4800000
chr10	4800000	5400000
chr10	5400000	6100000
chr10	6100000	6400000
chr10	6400000	6700000
chr10	6700000	7500000
chr10	7500000	7800000
chr10	7800000	8850000
chr10	8950000	9300000
chr10	9300000	9700000
chr10	9700000	9900000
chr10	9900000	10100000
chr10	10100000	11350000
chr10	11350000	11750000
chr10	11750000	12100000
chr10	12200000	12700000
chr10	12700000	13150000
chr10	13150000	13600000
chr10	13600000	13800000
chr10	13800000	14200000
chr10	14200000	14500000
chr10	14500000	14850000
chr10	14850000	15150000
chr10	15150000	15400000
chr10	15400000	15900000
chr10	15900000	16800000
chr10	16800000	17250000
chr10	17250000	17600000
chr10	17600000	17850000
chr10	17850000	18300000
chr10	18300000	18700000
chr10	18700000	19800000
chr10	19800000	20850000
chr10	20850000	21500000
chr10	21500000	21950000
chr10	21950000	22300000
chr10	22300000	23100000
chr10	23100000	24550000
chr10	24550000	25000000
chr10	25000000	25700000
chr10	25700000	26300000
chr10	26300000	26600000
chr10	26600000	26900000
chr10	26900000	27200000
chr10	27400000	27700000
chr10	27700000	28250000
chr10	28250000	28400000
chr10	28400000	28650000
chr10	28650000	29350000
chr10	29500000	30000000
chr10	30000000	30350000
chr10	30350000	30700000
chr10	30700000	31050000
chr10	31050000	31500000
chr10	31500000	31800000
chr10	31800000	32250000
chr10	32250000	32400000
chr10	32400000	33150000
chr10	33150000	34650000
chr10	34650000	35100000
chr10	35100000	35600000
chr10	35600000	36900000
chr10	36900000	37450000
chr10	37450000	39600000
chr10	41700000	41950000
chr10	42050000	42500000
chr10	42500000	42800000
chr10	42800000	43100000
chr10	43100000	43650000
chr10	43650000	44350000
chr10	44350000	44850000
chr10	44850000	45250000
chr10	45250000	45750000
chr10	45750000	46250000
chr10	46250000	46600000
chr10	46950000	47350000
chr10	47350000	47500000
chr10	48100000	48350000
chr10	48350000	48650000
chr10	48650000	48950000
chr10	48950000	49550000
chr10	49550000	50300000
chr10	50300000	50750000
chr10	50750000	51000000
chr10	51000000	51400000
chr10	51400000	52000000
chr10	52000000	52250000
chr10	52250000	52600000
chr10	52600000	52800000
chr10	52800000	53200000
chr10	53200000	53600000
chr10	53600000	53850000
chr10	53850000	54400000
chr10	54400000	54950000
chr10	55050000	55550000
chr10	55550000	57300000
chr10	57300000	58150000
chr10	58150000	58750000
chr10	58750000	59200000
chr10	59200000	59600000
chr10	59600000	60100000
chr10	60100000	60450000
chr10	60450000	60800000
chr10	60800000	61750000
chr10	61750000	62250000
chr10	62250000	62450000
chr10	62550000	63150000
chr10	63150000	63850000
chr10	64000000	64400000
chr10	64400000	64750000
chr10	64750000	66200000
chr10	66200000	66950000
chr10	66950000	67800000
chr10	67800000	68350000
chr10	68350000	68950000
chr10	68950000	69100000
chr10	69100000	69400000
chr10	69400000	69500000
chr10	69500000	69650000
chr10	69650000	69950000
chr10	69950000	70100000
chr10	70100000	70400000
chr10	70400000	70800000
chr10	70900000	71300000
chr10	71300000	71800000
chr10	71800000	72350000
chr10	72350000	72850000
chr10	72850000	73200000
chr10	73200000	73500000
chr10	73500000	73750000
chr10	73750000	74250000
chr10	74250000	75250000
chr10	75350000	76050000
chr10	76050000	76300000
chr10	76300000	76550000
chr10	76550000	77150000
chr10	77150000	77700000
chr10	77700000	78050000
chr10	78050000	79250000
chr10	79250000	80250000
chr10	80250000	80600000
chr10	80700000	81050000
chr10	81050000	81850000
chr10	81850000	82150000
chr10	82150000	82750000
chr10	82750000	83400000
chr10	83400000	84150000
chr10	84150000	84550000
chr10	84550000	84850000
chr10	84850000	85550000
chr10	85550000	86400000
chr10	86400000	86700000
chr10	86700000	87250000
chr10	87300000	87450000
chr10	87450000	87850000
chr10	87850000	88550000
chr10	88550000	88850000
chr10	88850000	89250000
chr10	89250000	89600000
chr10	89600000	89750000
chr10	89750000	90700000
chr10	90900000	91300000
chr10	91300000	91750000
chr10	91750000	91950000
chr10	91950000	92450000
chr10	92450000	92900000
chr10	92900000	93350000
chr10	93350000	93550000
chr10	93550000	93650000
chr10	93800000	94600000
chr10	94600000	94800000
chr10	94800000	95100000
chr10	95100000	95400000
chr10	95400000	95650000
chr10	95650000	95950000
chr10	95950000	96350000
chr10	96350000	97050000
chr10	97050000	97250000
chr10	97400000	97750000
chr10	97750000	98100000
chr10	98100000	98400000
chr10	98400000	98800000
chr10	98800000	99350000
chr10	99350000	99750000
chr10	99750000	100250000
chr10	100250000	100550000
chr10	100550000	101050000
chr10	101050000	101550000
chr10	101550000	101800000
chr10	101800000	102100000
chr10	102100000	102500000
chr10	102500000	102650000
chr10	102650000	103350000
chr10	103350000	103600000
chr10	103700000	103900000
chr10	103900000	104300000
chr10	104300000	104650000
chr10	104650000	105050000
chr10	105050000	105700000
chr10	105700000	105900000
chr10	105900000	106250000
chr10	106250000	106650000
chr10	106650000	107300000
chr10	107300000	107800000
chr10	107800000	108150000
chr10	108150000	108800000
chr10	108800000	109350000
chr10	109350000	109850000
chr10	109850000	110300000
chr10	110300000	110600000
chr10	110600000	111050000
chr10	111050000	111400000
chr10	111400000	112150000
chr10	112150000	112500000
chr10	112500000	113600000
chr10	113600000	114100000
chr10	114100000	114450000
chr10	114450000	114850000
chr10	114850000	115150000
chr10	115150000	115400000
chr10	115400000	115650000
chr10	115650000	116400000
chr10	116400000	116800000
chr10	116800000	117200000
chr10	117200000	117500000
chr10	117500000	118250000
chr10	118250000	118550000
chr10	118550000	119150000
chr10	119150000	119550000
chr10	119550000	119900000
chr10	119900000	120400000
chr10	120400000	120900000
chr10	120900000	121900000
chr10	121900000	122600000
chr10	122750000	123000000
chr10	123000000	123550000
chr10	123550000	124000000
chr10	124000000	124400000
chr10	124500000	125000000
chr10	125000000	125850000
chr10	125850000	127500000
chr10	127500000	127850000
chr10	127850000	128250000
chr10	128250000	128600000
chr10	128600000	129000000
chr10	129000000	130200000
chr10	130200000	131350000
chr10	131350000	131850000
chr10	131850000	132150000
chr10	132150000	132450000
chr10	132450000	132650000
chr10	132650000	132800000
chr10	132800000	133250000
chr10	133250000	133700000
chr11	150000	550000
chr11	550000	800000
chr11	800000	1100000
chr11	1100000	1650000
chr11	1650000	2150000
chr11	2150000	2450000
chr11	2450000	2550000
chr11	2550000	2950000
chr11	2950000	3250000
chr11	3300000	3400000
chr11	3400000	3800000
chr11	3800000	4150000
chr11	4150000	4600000
chr11	4600000	5100000
chr11	5100000	5450000
chr11	5450000	5900000
chr11	5900000	6350000
chr11	6350000	6750000
chr11	6750000	7050000
chr11	7050000	7700000
chr11	7700000	8000000
chr11	8000000	8200000
chr11	8200000	8650000
chr11	8650000	8950000
chr11	8950000	9500000
chr11	9500000	9750000
chr11	9750000	10350000
chr11	10350000	10750000
chr11	10750000	11800000
chr11	11800000	12050000
chr11	12050000	12300000
chr11	12300000	12900000
chr11	12900000	13200000
chr11	13200000	13750000
chr11	13750000	14250000
chr11	14250000	14450000
chr11	14450000	14950000
chr11	14950000	15300000
chr11	15300000	15650000
chr11	15650000	16700000
chr11	16700000	17100000
chr11	17100000	17350000
chr11	17350000	17550000
chr11	17550000	18750000
chr11	18750000	19050000
chr11	19050000	19550000
chr11	19550000	19900000
chr11	19900000	20350000
chr11	20350000	20650000
chr11	20650000	20950000
chr11	20950000	21500000
chr11	21500000	22150000
chr11	22300000	22850000
chr11	22850000	23550000
chr11	23550000	24400000
chr11	24400000	26250000
chr11	26250000	26750000
chr11	26750000	27150000
chr11	27150000	27550000
chr11	27550000	28550000
chr11	28550000	28750000
chr11	28750000	29300000
chr11	29400000	30350000
chr11	30350000	30950000
chr11	30950000	31250000
chr11	31250000	32300000
chr11	32300000	32750000
chr11	32750000	33150000
chr11	33150000	33350000
chr11	33350000	33800000
chr11	33800000	34150000
chr11	34150000	34500000
chr11	34500000	34900000
chr11	34900000	35450000
chr11	35450000	36250000
chr11	36250000	36550000
chr11	36550000	36800000
chr11	36800000	37800000
chr11	37800000	38800000
chr11	38800000	39350000
chr11	39350000	40300000
chr11	40300000	41200000
chr11	41200000	42550000
chr11	42550000	43300000
chr11	43300000	43850000
chr11	43850000	44050000
chr11	44050000	44550000
chr11	44550000	44900000
chr11	44900000	45100000
chr11	45100000	45350000
chr11	45350000	45800000
chr11	45800000	46350000
chr11	46350000	46800000
chr11	46800000	47150000
chr11	47150000	47400000
chr11	47400000	47550000
chr11	47850000	48150000
chr11	48150000	49150000
chr11	49150000	49550000
chr11	49550000	50050000
chr11	50050000	50850000
chr11	54500000	55000000
chr11	55000000	55400000
chr11	55400000	55700000
chr11	55700000	55950000
chr11	55950000	56500000
chr11	56500000	56800000
chr11	56800000	57300000
chr11	57300000	57700000
chr11	57700000	58550000
chr11	58550000	59150000
chr11	59150000	59550000
chr11	59550000	59800000
chr11	59800000	60250000
chr11	60250000	60650000
chr11	60650000	61300000
chr11	61300000	61800000
chr11	61800000	62150000
chr11	62150000	62400000
chr11	62400000	62750000
chr11	62900000	63650000
chr11	63750000	64250000
chr11	64250000	64800000
chr11	64800000	65150000
chr11	65150000	65350000
chr11	65350000	65650000
chr11	65650000	66000000
chr11	66000000	66300000
chr11	66300000	66700000
chr11	66700000	66850000
chr11	66850000	67050000
chr11	67050000	67400000
chr11	67500000	67800000
chr11	67800000	68000000
chr11	68000000	68250000
chr11	68250000	69100000
chr11	69100000	69700000
chr11	69700000	69900000
chr11	69900000	70200000
chr11	70200000	70400000
chr11	70400000	70800000
chr11	70800000	71000000
chr11	71050000	71600000
chr11	71600000	71800000
chr11	71800000	72450000
chr11	72450000	72800000
chr11	72800000	73300000
chr11	73300000	73950000
chr11	73950000	74250000
chr11	74250000	74600000
chr11	74600000	74900000
chr11	74900000	75250000
chr11	75400000	75550000
chr11	75550000	75850000
chr11	75850000	76200000
chr11	76200000	76700000
chr11	76700000	77150000
chr11	77150000	77600000
chr11	77600000	78100000
chr11	78100000	78600000
chr11	78600000	79150000
chr11	79150000	79700000
chr11	79700000	80150000
chr11	80150000	81250000
chr11	81250000	81650000
chr11	81650000	82250000
chr11	82250000	82700000
chr11	82700000	83250000
chr11	83250000	83800000
chr11	83800000	84550000
chr11	84550000	84750000
chr11	84750000	85600000
chr11	85600000	86350000
chr11	86350000	86900000
chr11	86900000	87350000
chr11	87450000	88550000
chr11	88550000	89000000
chr11	89000000	89650000
chr11	89650000	89800000
chr11	89800000	89850000
chr11	90050000	91250000
chr11	91250000	92100000
chr11	92100000	92900000
chr11	92900000	93250000
chr11	93250000	93750000
chr11	93750000	94500000
chr11	94500000	94950000
chr11	94950000	95150000
chr11	95150000	95750000
chr11	95750000	96450000
chr11	96450000	99050000
chr11	99050000	99750000
chr11	99750000	100550000
chr11	100550000	100950000
chr11	100950000	101400000
chr11	101400000	101850000
chr11	101850000	102000000
chr11	102000000	102300000
chr11	102300000	102700000
chr11	102700000	103050000
chr11	103050000	103700000
chr11	103700000	104200000
chr11	104200000	104650000
chr11	104650000	106600000
chr11	106600000	107050000
chr11	107050000	107550000
chr11	107550000	107800000
chr11	107800000	108100000
chr11	108100000	108700000
chr11	108700000	110450000
chr11	110450000	111250000
chr11	111250000	111550000
chr11	111550000	111850000
chr11	111850000	112100000
chr11	112100000	112600000
chr11	112600000	113300000
chr11	113300000	113800000
chr11	113800000	114300000
chr11	114300000	114750000
chr11	114750000	115300000
chr11	115300000	116300000
chr11	116300000	116700000
chr11	116700000	117250000
chr11	117350000	117800000
chr11	117800000	118150000
chr11	118150000	118650000
chr11	118650000	119050000
chr11	119050000	119400000
chr11	119500000	120150000
chr11	120150000	120300000
chr11	120300000	120500000
chr11	120500000	120950000
chr11	120950000	121200000
chr11	121200000	121650000
chr11	121650000	122250000
chr11	122250000	122550000
chr11	122550000	122850000
chr11	122850000	123050000
chr11	123050000	123600000
chr11	123600000	124050000
chr11	124050000	124400000
chr11	124400000	124650000
chr11	124650000	124850000
chr11	124850000	125450000
chr11	125450000	125900000
chr11	125900000	126300000
chr11	126300000	127050000
chr11	127050000	127450000
chr11	127450000	127850000
chr11	128000000	128150000
chr11	128150000	128650000
chr11	128650000	128850000
chr11	128850000	129350000
chr11	129350000	129750000
chr11	129850000	130200000
chr11	130200000	130400000
chr11	130400000	130900000
chr11	130900000	131700000
chr11	131700000	132100000
chr11	132100000	133050000
chr11	133050000	133900000
chr11	133900000	134200000
chr11	134200000	135100000
chr12	550000	950000
chr12	950000	1100000
chr12	1100000	1600000
chr12	1600000	1950000
chr12	1950000	2300000
chr12	2300000	2650000
chr12	2650000	2850000
chr12	2850000	3050000
chr12	3050000	3300000
chr12	3300000	3850000
chr12	3850000	4300000
chr12	4300000	4850000
chr12	4850000	5150000
chr12	5150000	5450000
chr12	5450000	5900000
chr12	5900000	6350000
chr12	6350000	6500000
chr12	6500000	6850000
chr12	6850000	7150000
chr12	7150000	7650000
chr12	7650000	8050000
chr12	8050000	8400000
chr12	8400000	8500000
chr12	8500000	9100000
chr12	9100000	9750000
chr12	9750000	10200000
chr12	10200000	10750000
chr12	10750000	11200000
chr12	11200000	11500000
chr12	11500000	12050000
chr12	12050000	12350000
chr12	12350000	12750000
chr12	12750000	13250000
chr12	13250000	13650000
chr12	13650000	14200000
chr12	14200000	14700000
chr12	14700000	15250000
chr12	15250000	15550000
chr12	15550000	15900000
chr12	15900000	16400000
chr12	16400000	16900000
chr12	16900000	17650000
chr12	17650000	18050000
chr12	18050000	18800000
chr12	18800000	19700000
chr12	19700000	20400000
chr12	20400000	20600000
chr12	20600000	20900000
chr12	20900000	21200000
chr12	21200000	21700000
chr12	21700000	22000000
chr12	22000000	22500000
chr12	22500000	22650000
chr12	22650000	24100000
chr12	24100000	24850000
chr12	24850000	25150000
chr12	25150000	25400000
chr12	25400000	26100000
chr12	26100000	26700000
chr12	26700000	27400000
chr12	27400000	27750000
chr12	27750000	29000000
chr12	29000000	29350000
chr12	29350000	29550000
chr12	29550000	30850000
chr12	30850000	31250000
chr12	31250000	31650000
chr12	31650000	32050000
chr12	32050000	32350000
chr12	32350000	32750000
chr12	32750000	33650000
chr12	33650000	34000000
chr12	34000000	34850000
chr12	37250000	38000000
chr12	38000000	38350000
chr12	38350000	38850000
chr12	38850000	39300000
chr12	39300000	39700000
chr12	39700000	40150000
chr12	40150000	40300000
chr12	40300000	40600000
chr12	40600000	40950000
chr12	40950000	41250000
chr12	41250000	42050000
chr12	42050000	42400000
chr12	42400000	43350000
chr12	43350000	44000000
chr12	44000000	44950000
chr12	44950000	45100000
chr12	45100000	46000000
chr12	46000000	46350000
chr12	46350000	46650000
chr12	46650000	47000000
chr12	47000000	47400000
chr12	47400000	47650000
chr12	47850000	48150000
chr12	48150000	48650000
chr12	48650000	48850000
chr12	48850000	49050000
chr12	49050000	49250000
chr12	49250000	49650000
chr12	49650000	50100000
chr12	50100000	50450000
chr12	50450000	50750000
chr12	50750000	51050000
chr12	51050000	51350000
chr12	51350000	51850000
chr12	51850000	52150000
chr12	52150000	52350000
chr12	52350000	52900000
chr12	53000000	53300000
chr12	53300000	53500000
chr12	53500000	53700000
chr12	53700000	54000000
chr12	54000000	54250000
chr12	54600000	55150000
chr12	55150000	55700000
chr12	55700000	56050000
chr12	56050000	56500000
chr12	56650000	57200000
chr12	57200000	57500000
chr12	57500000	57800000
chr12	57800000	57950000
chr12	57950000	58350000
chr12	58350000	59150000
chr12	59150000	59400000
chr12	59400000	59850000
chr12	59850000	62250000
chr12	62250000	63100000
chr12	63100000	63800000
chr12	63800000	64400000
chr12	64400000	64800000
chr12	64800000	65300000
chr12	65300000	66100000
chr12	66100000	66700000
chr12	66700000	66900000
chr12	66900000	67350000
chr12	67350000	68000000
chr12	68000000	68300000
chr12	68300000	68850000
chr12	68850000	69250000
chr12	69250000	69650000
chr12	69650000	69900000
chr12	69900000	70550000
chr12	70550000	71050000
chr12	71050000	71400000
chr12	71400000	71950000
chr12	71950000	73950000
chr12	73950000	74650000
chr12	74650000	75500000
chr12	75500000	76050000
chr12	76050000	76600000
chr12	76600000	77050000
chr12	77050000	77700000
chr12	77700000	77950000
chr12	77950000	78150000
chr12	78150000	79400000
chr12	79400000	80200000
chr12	80200000	80800000
chr12	80800000	81300000
chr12	81300000	81650000
chr12	81650000	82350000
chr12	82350000	82650000
chr12	82650000	84500000
chr12	84500000	85050000
chr12	85050000	85500000
chr12	85500000	85900000
chr12	85900000	87300000
chr12	87300000	87850000
chr12	87850000	88050000
chr12	88050000	89000000
chr12	89000000	89450000
chr12	89550000	90950000
chr12	90950000	91400000
chr12	91400000	92150000
chr12	92150000	92650000
chr12	92650000	93400000
chr12	93400000	94100000
chr12	94100000	94500000
chr12	94500000	95050000
chr12	95050000	95600000
chr12	95600000	95900000
chr12	95900000	96550000
chr12	96550000	97000000
chr12	97000000	97400000
chr12	97400000	98000000
chr12	98000000	98400000
chr12	98400000	99050000
chr12	99050000	99800000
chr12	99800000	100250000
chr12	100250000	100750000
chr12	100750000	101400000
chr12	101400000	101900000
chr12	101900000	102900000
chr12	102900000	103550000
chr12	103550000	103950000
chr12	103950000	104150000
chr12	104150000	104400000
chr12	104400000	105050000
chr12	105050000	105400000
chr12	105400000	106200000
chr12	106200000	106350000
chr12	106350000	106950000
chr12	106950000	107650000
chr12	107650000	107950000
chr12	107950000	108550000
chr12	108550000	108850000
chr12	108850000	109100000
chr12	109100000	109450000
chr12	109450000	109850000
chr12	109850000	110450000
chr12	110450000	110900000
chr12	110900000	111350000
chr12	111350000	111700000
chr12	111800000	112450000
chr12	112450000	112850000
chr12	112850000	113000000
chr12	113000000	113200000
chr12	113200000	113450000
chr12	113450000	113950000
chr12	113950000	114650000
chr12	114650000	115950000
chr12	115950000	116700000
chr12	116700000	117000000
chr12	117000000	117150000
chr12	117150000	117850000
chr12	117850000	118100000
chr12	118100000	118400000
chr12	118400000	119050000
chr12	119050000	119450000
chr12	119450000	119650000
chr12	119650000	120100000
chr12	120100000	120300000
chr12	120300000	120600000
chr12	120600000	121050000
chr12	121250000	121450000
chr12	121450000	121700000
chr12	121700000	121900000
chr12	121900000	122200000
chr12	122200000	122550000
chr12	122550000	122800000
chr12	122800000	123250000
chr12	123250000	123600000
chr12	123600000	124000000
chr12	124000000	124350000
chr12	124350000	124800000
chr12	124950000	125200000
chr12	125200000	125450000
chr12	125450000	126050000
chr12	126050000	126750000
chr12	126750000	127400000
chr12	127400000	127700000
chr12	127700000	128100000
chr12	128100000	128650000
chr12	128650000	130000000
chr12	130000000	130400000
chr12	130400000	130750000
chr12	130750000	132100000
chr12	132100000	132800000
chr12	132800000	133300000
chr13	18400000	19450000
chr13	19450000	19600000
chr13	19600000	20050000
chr13	20050000	20150000
chr13	20150000	20450000
chr13	20450000	20950000
chr13	20950000	21500000
chr13	21500000	22800000
chr13	22800000	23400000
chr13	23400000	23900000
chr13	23900000	24300000
chr13	24300000	24600000
chr13	24600000	24700000
chr13	24700000	25000000
chr13	25000000	25400000
chr13	25400000	25500000
chr13	25500000	26100000
chr13	26100000	26500000
chr13	26500000	26700000
chr13	26700000	26950000
chr13	26950000	27350000
chr13	27350000	27800000
chr13	27800000	28000000
chr13	28000000	28300000
chr13	28300000	28700000
chr13	28800000	29450000
chr13	29450000	29750000
chr13	29750000	30150000
chr13	30150000	31150000
chr13	31150000	31450000
chr13	31450000	31850000
chr13	31850000	32350000
chr13	32350000	33550000
chr13	33550000	34100000
chr13	34100000	35200000
chr13	35200000	35950000
chr13	35950000	36250000
chr13	36250000	36800000
chr13	36800000	37050000
chr13	37050000	37650000
chr13	37650000	38450000
chr13	38450000	38800000
chr13	38800000	39000000
chr13	39000000	39700000
chr13	39700000	40750000
chr13	40750000	41100000
chr13	41100000	41350000
chr13	41350000	41650000
chr13	41650000	42100000
chr13	42100000	42250000
chr13	42250000	42600000
chr13	42600000	43100000
chr13	43100000	43900000
chr13	43900000	44450000
chr13	44450000	45000000
chr13	45000000	45350000
chr13	45350000	46450000
chr13	46450000	46850000
chr13	46850000	47300000
chr13	47300000	47800000
chr13	47800000	48050000
chr13	48050000	48600000
chr13	48600000	48800000
chr13	48800000	49300000
chr13	49300000	49650000
chr13	49650000	49950000
chr13	49950000	50550000
chr13	50550000	50800000
chr13	50800000	51100000
chr13	51100000	51800000
chr13	51800000	52250000
chr13	52250000	53250000
chr13	53250000	53850000
chr13	53850000	54450000
chr13	54450000	55350000
chr13	55350000	55650000
chr13	55650000	57150000
chr13	57150000	57600000
chr13	57600000	58050000
chr13	58050000	58350000
chr13	58350000	58600000
chr13	58600000	58900000
chr13	58900000	59350000
chr13	59350000	59850000
chr13	59850000	60450000
chr13	60450000	61050000
chr13	61050000	61400000
chr13	61400000	61700000
chr13	61700000	62000000
chr13	62000000	62350000
chr13	62350000	63050000
chr13	63050000	65650000
chr13	65650000	65900000
chr13	65900000	67250000
chr13	67250000	67600000
chr13	67600000	69550000
chr13	69550000	69850000
chr13	69850000	70600000
chr13	70600000	70950000
chr13	70950000	71400000
chr13	71400000	71900000
chr13	71900000	72350000
chr13	72350000	72750000
chr13	72750000	73050000
chr13	73050000	73750000
chr13	73750000	74250000
chr13	74250000	74850000
chr13	74850000	75300000
chr13	75300000	75600000
chr13	75600000	76500000
chr13	76500000	77000000
chr13	77000000	77550000
chr13	77550000	77800000
chr13	77800000	78150000
chr13	78150000	78700000
chr13	78700000	79050000
chr13	79050000	79300000
chr13	79300000	79650000
chr13	79650000	80350000
chr13	80350000	81000000
chr13	81000000	81550000
chr13	81550000	82350000
chr13	82350000	83800000
chr13	83800000	84900000
chr13	84900000	85850000
chr13	85850000	86850000
chr13	86850000	87250000
chr13	87250000	89050000
chr13	89050000	89700000
chr13	89700000	89950000
chr13	89950000	90850000
chr13	90850000	91050000
chr13	91050000	91350000
chr13	91350000	91800000
chr13	91800000	92200000
chr13	92200000	92900000
chr13	92900000	93250000
chr13	93250000	94400000
chr13	94400000	94650000
chr13	94650000	95050000
chr13	95050000	95450000
chr13	95450000	96000000
chr13	96000000	97050000
chr13	97050000	97400000
chr13	97400000	97800000
chr13	97800000	98000000
chr13	98000000	98450000
chr13	98450000	99150000
chr13	99150000	99550000
chr13	99650000	100250000
chr13	100250000	100550000
chr13	100550000	101150000
chr13	101150000	101500000
chr13	101500000	101850000
chr13	101850000	102550000
chr13	102550000	102850000
chr13	102850000	103800000
chr13	103800000	106550000
chr13	106550000	107200000
chr13	107200000	107650000
chr13	107650000	108250000
chr13	108250000	108900000
chr13	108900000	109800000
chr13	109800000	110150000
chr13	110150000	110450000
chr13	110450000	110950000
chr13	110950000	111500000
chr13	111500000	111750000
chr13	111750000	112050000
chr13	112050000	112450000
chr13	112450000	112900000
chr13	112900000	113450000
chr13	113450000	114250000
chr13	114250000	114400000
chr14	19650000	20300000
chr14	20300000	20700000
chr14	20700000	21000000
chr14	21150000	21450000
chr14	21450000	21900000
chr14	21900000	22050000
chr14	22050000	22550000
chr14	22550000	22950000
chr14	22950000	23600000
chr14	23600000	24200000
chr14	24200000	24450000
chr14	24450000	24700000
chr14	24700000	25150000
chr14	25150000	25400000
chr14	25400000	25850000
chr14	25850000	27000000
chr14	27000000	27550000
chr14	27550000	28300000
chr14	28300000	28650000
chr14	28650000	29550000
chr14	29550000	30250000
chr14	30250000	30500000
chr14	30600000	31450000
chr14	31450000	31900000
chr14	31900000	32550000
chr14	32550000	33000000
chr14	33000000	33800000
chr14	33800000	34300000
chr14	34300000	34550000
chr14	34550000	35050000
chr14	35050000	35450000
chr14	35450000	35850000
chr14	35850000	36600000
chr14	36600000	36950000
chr14	36950000	37200000
chr14	37200000	37600000
chr14	37600000	37900000
chr14	37900000	38600000
chr14	38600000	39050000
chr14	39050000	39450000
chr14	39450000	40000000
chr14	40000000	41250000
chr14	41250000	43500000
chr14	43500000	44900000
chr14	44900000	45300000
chr14	45300000	46000000
chr14	46000000	46350000
chr14	46350000	46550000
chr14	46550000	48450000
chr14	48450000	49200000
chr14	49200000	49600000
chr14	49600000	49850000
chr14	49850000	50550000
chr14	50550000	50900000
chr14	50900000	51250000
chr14	51250000	51800000
chr14	51800000	51950000
chr14	51950000	52300000
chr14	52300000	52750000
chr14	52750000	53350000
chr14	53350000	54350000
chr14	54450000	54800000
chr14	54800000	55450000
chr14	55450000	55700000
chr14	55700000	56500000
chr14	56500000	57200000
chr14	57200000	57350000
chr14	57350000	58100000
chr14	58100000	58450000
chr14	58450000	59000000
chr14	59100000	59450000
chr14	59450000	59950000
chr14	59950000	60200000
chr14	60200000	60600000
chr14	60600000	61000000
chr14	61000000	61250000
chr14	61250000	61850000
chr14	61850000	62150000
chr14	62150000	63350000
chr14	63350000	63800000
chr14	63800000	64350000
chr14	64350000	65000000
chr14	65150000	65450000
chr14	65450000	65850000
chr14	65850000	65950000
chr14	65950000	66350000
chr14	66350000	67150000
chr14	67150000	67400000
chr14	67400000	67800000
chr14	67800000	68250000
chr14	68250000	68850000
chr14	68850000	69150000
chr14	69150000	69500000
chr14	69500000	69750000
chr14	69750000	70050000
chr14	70050000	70600000
chr14	70600000	70800000
chr14	70800000	71100000
chr14	71100000	71750000
chr14	71750000	72500000
chr14	72500000	72950000
chr14	72950000	73500000
chr14	73500000	74050000
chr14	74050000	74300000
chr14	74300000	74500000
chr14	74500000	74900000
chr14	74900000	75100000
chr14	75100000	75700000
chr14	75700000	76000000
chr14	76000000	76400000
chr14	76400000	76650000
chr14	76650000	76850000
chr14	76850000	77100000
chr14	77100000	77750000
chr14	77750000	78900000
chr14	78900000	80850000
chr14	80850000	81200000
chr14	81200000	81550000
chr14	81550000	82000000
chr14	82000000	82700000
chr14	82700000	83200000
chr14	83200000	83500000
chr14	83500000	85150000
chr14	85150000	85550000
chr14	85550000	86100000
chr14	86100000	87000000
chr14	87000000	87700000
chr14	87700000	87900000
chr14	87900000	88600000
chr14	88600000	89050000
chr14	89050000	89950000
chr14	89950000	90300000
chr14	90300000	90800000
chr14	90800000	91200000
chr14	91300000	91450000
chr14	91450000	91900000
chr14	92100000	92800000
chr14	92800000	93250000
chr14	93250000	93600000
chr14	93600000	94000000
chr14	94000000	94350000
chr14	94350000	94650000
chr14	94650000	95100000
chr14	95100000	95550000
chr14	95550000	96000000
chr14	96000000	96300000
chr14	96300000	96550000
chr14	96550000	99300000
chr14	99300000	99650000
chr14	99650000	99950000
chr14	99950000	100250000
chr14	100250000	100700000
chr14	100700000	101650000
chr14	101650000	102000000
chr14	102000000	102350000
chr14	102350000	103050000
chr14	103050000	103350000
chr14	103550000	104050000
chr14	104050000	104750000
chr14	104750000	105050000
chr14	105050000	105500000
chr14	105500000	106000000
chr14	106100000	106400000
chr14	106400000	106600000
chr14	106600000	106900000
chr15	19750000	20050000
chr15	20100000	20450000
chr15	22550000	22650000
chr15	22650000	23050000
chr15	23200000	23250000
chr15	23300000	23600000
chr15	23600000	23900000
chr15	23900000	24750000
chr15	24750000	25500000
chr15	25500000	25950000
chr15	25950000	26300000
chr15	26300000	26900000
chr15	26900000	28050000
chr15	28200000	28350000
chr15	28650000	29100000
chr15	29100000	29650000
chr15	29650000	30100000
chr15	30600000	30700000
chr15	30700000	31200000
chr15	31200000	31500000
chr15	31500000	31950000
chr15	31950000	32250000
chr15	32600000	33000000
chr15	33000000	33250000
chr15	33250000	33700000
chr15	33700000	34050000
chr15	34050000	34600000
chr15	34600000	35050000
chr15	35050000	35500000
chr15	35500000	36300000
chr15	36300000	36500000
chr15	36500000	36850000
chr15	36850000	37150000
chr15	37150000	37600000
chr15	37600000	37950000
chr15	37950000	38400000
chr15	38400000	38700000
chr15	38700000	39750000
chr15	39750000	40200000
chr15	40300000	40900000
chr15	40900000	41400000
chr15	41400000	41800000
chr15	41800000	42000000
chr15	42150000	42500000
chr15	42500000	42700000
chr15	42700000	43350000
chr15	43350000	43750000
chr15	43850000	44250000
chr15	44250000	44550000
chr15	44550000	45150000
chr15	45150000	45450000
chr15	45450000	45650000
chr15	45650000	46300000
chr15	46300000	47150000
chr15	47150000	48000000
chr15	48000000	48300000
chr15	48300000	48850000
chr15	48850000	49200000
chr15	49200000	49450000
chr15	49450000	50150000
chr15	50150000	50350000
chr15	50350000	50900000
chr15	50900000	51150000
chr15	51150000	51400000
chr15	51500000	51800000
chr15	51800000	52250000
chr15	52250000	52750000
chr15	52750000	53300000
chr15	53300000	53800000
chr15	53800000	55150000
chr15	55150000	55450000
chr15	55450000	55950000
chr15	55950000	56500000
chr15	56500000	56800000
chr15	56800000	57350000
chr15	57350000	57550000
chr15	57550000	58200000
chr15	58200000	58950000
chr15	58950000	59500000
chr15	59650000	60350000
chr15	60350000	60550000
chr15	60550000	60950000
chr15	60950000	61100000
chr15	61100000	61850000
chr15	61850000	62350000
chr15	62350000	62750000
chr15	62750000	63100000
chr15	63100000	63600000
chr15	63600000	64100000
chr15	64100000	64400000
chr15	64400000	64700000
chr15	64700000	65000000
chr15	65000000	65300000
chr15	65400000	65600000
chr15	65600000	65900000
chr15	65900000	66300000
chr15	66300000	66500000
chr15	66500000	66900000
chr15	66900000	67450000
chr15	67450000	67850000
chr15	67850000	68250000
chr15	68250000	68550000
chr15	68550000	68950000
chr15	68950000	69450000
chr15	69450000	70100000
chr15	70100000	70550000
chr15	70550000	70900000
chr15	70900000	71450000
chr15	71450000	71800000
chr15	71800000	72200000
chr15	72200000	72650000
chr15	72650000	73100000
chr15	73100000	73300000
chr15	73300000	73950000
chr15	73950000	74100000
chr15	74100000	74350000
chr15	74350000	74650000
chr15	74650000	74950000
chr15	74950000	75300000
chr15	75300000	75700000
chr15	75700000	76150000
chr15	76150000	77050000
chr15	77050000	77600000
chr15	77600000	77900000
chr15	77900000	78300000
chr15	78300000	78600000
chr15	78600000	78750000
chr15	78850000	79200000
chr15	79200000	79300000
chr15	79300000	80200000
chr15	80450000	80950000
chr15	80950000	81250000
chr15	81250000	81400000
chr15	81400000	82050000
chr15	82050000	82350000
chr15	82350000	82500000
chr15	82500000	82800000
chr15	82800000	83050000
chr15	83050000	83550000
chr15	83550000	84200000
chr15	84500000	84950000
chr15	84950000	85250000
chr15	85250000	85750000
chr15	85850000	86200000
chr15	86200000	86800000
chr15	86800000	88300000
chr15	88300000	88450000
chr15	88450000	88900000
chr15	88900000	89300000
chr15	89300000	89600000
chr15	89600000	90150000
chr15	90150000	90250000
chr15	90250000	90600000
chr15	90600000	90950000
chr15	90950000	91300000
chr15	91300000	92100000
chr15	92100000	92750000
chr15	92750000	93050000
chr15	93050000	94150000
chr15	94150000	94550000
chr15	94650000	95000000
chr15	95000000	95250000
chr15	95250000	96300000
chr15	96300000	96950000
chr15	96950000	97250000
chr15	97250000	97800000
chr15	97800000	98300000
chr15	98300000	98450000
chr15	98450000	99050000
chr15	99250000	99750000
chr15	99750000	99950000
chr15	99950000	100300000
chr15	100300000	100650000
chr15	100650000	101000000
chr15	101000000	101300000
chr15	101300000	101650000
chr15	101650000	102000000
chr16	700000	1100000
chr16	1100000	1250000
chr16	1250000	1800000
chr16	1950000	2200000
chr16	2200000	2550000
chr16	2650000	3000000
chr16	3150000	3550000
chr16	3550000	3950000
chr16	3950000	4450000
chr16	4450000	4700000
chr16	4700000	5100000
chr16	5100000	5700000
chr16	5700000	6000000
chr16	6000000	6650000
chr16	6650000	7250000
chr16	7250000	7850000
chr16	7850000	8200000
chr16	8200000	8550000
chr16	8550000	8850000
chr16	8850000	9150000
chr16	9150000	10200000
chr16	10200000	10500000
chr16	10500000	10950000
chr16	10950000	11350000
chr16	11350000	11900000
chr16	11900000	12100000
chr16	12100000	12850000
chr16	12850000	13900000
chr16	13900000	14250000
chr16	14250000	14700000
chr16	14800000	15750000
chr16	15750000	16200000
chr16	16200000	16300000
chr16	16500000	16700000
chr16	16750000	17500000
chr16	17500000	18250000
chr16	18700000	19100000
chr16	19100000	19550000
chr16	19550000	19900000
chr16	19900000	20300000
chr16	20300000	20400000
chr16	20400000	20800000
chr16	20800000	21150000
chr16	21150000	21400000
chr16	21450000	21550000
chr16	21550000	21850000
chr16	21900000	22200000
chr16	22300000	22450000
chr16	22500000	23100000
chr16	23100000	23550000
chr16	23550000	24050000
chr16	24050000	24500000
chr16	24500000	24850000
chr16	24850000	25250000
chr16	25250000	25800000
chr16	25800000	26550000
chr16	26550000	27100000
chr16	27100000	27450000
chr16	27450000	27950000
chr16	27950000	28350000
chr16	28450000	28650000
chr16	28800000	28950000
chr16	28950000	29450000
chr16	29550000	30050000
chr16	30050000	30200000
chr16	30300000	30400000
chr16	30400000	30700000
chr16	30700000	30950000
chr16	30950000	31450000
chr16	31450000	32650000
chr16	33450000	33950000
chr16	33950000	34300000
chr16	34550000	35000000
chr16	35050000	35550000
chr16	35550000	35900000
chr16	35900000	36350000
chr16	46350000	46950000
chr16	46950000	48200000
chr16	48200000	48650000
chr16	48650000	49400000
chr16	49400000	49900000
chr16	49900000	50350000
chr16	50350000	50650000
chr16	50650000	50850000
chr16	50850000	51800000
chr16	51800000	52050000
chr16	52050000	53000000
chr16	53000000	53550000
chr16	53550000	54250000
chr16	54250000	54950000
chr16	54950000	55450000
chr16	55450000	55850000
chr16	55850000	56300000
chr16	56300000	56950000
chr16	56950000	57500000
chr16	57500000	58000000
chr16	58000000	58300000
chr16	58300000	58500000
chr16	58500000	58800000
chr16	58800000	60400000
chr16	60400000	62150000
chr16	62150000	63350000
chr16	63350000	64100000
chr16	64100000	65150000
chr16	65150000	66300000
chr16	66300000	66900000
chr16	66900000	67200000
chr16	67200000	67500000
chr16	67500000	67950000
chr16	67950000	68250000
chr16	68350000	68500000
chr16	68500000	68850000
chr16	68850000	69150000
chr16	69150000	69350000
chr16	69350000	69800000
chr16	69800000	70100000
chr16	70200000	70650000
chr16	70650000	71000000
chr16	71000000	71150000
chr16	71150000	71350000
chr16	71350000	72100000
chr16	72100000	72450000
chr16	72450000	72800000
chr16	72800000	73550000
chr16	73550000	74300000
chr16	74300000	74650000
chr16	74650000	75150000
chr16	75150000	75450000
chr16	75450000	75800000
chr16	75800000	76250000
chr16	76250000	76600000
chr16	76600000	77200000
chr16	77200000	77650000
chr16	77650000	78000000
chr16	78000000	80500000
chr16	80500000	81050000
chr16	81050000	81350000
chr16	81350000	81750000
chr16	81750000	82250000
chr16	82250000	82650000
chr16	82650000	83200000
chr16	83200000	83950000
chr16	83950000	84200000
chr16	84200000	84500000
chr16	84500000	85100000
chr16	85100000	85750000
chr16	85750000	86050000
chr16	86050000	86550000
chr16	86550000	87300000
chr16	87300000	87650000
chr16	87750000	87950000
chr16	87950000	88450000
chr16	88850000	89200000
chr16	89200000	89700000
chr16	89700000	90050000
chr16	90050000	90250000
chr17	700000	1050000
chr17	1050000	1700000
chr17	1700000	2050000
chr17	2050000	2350000
chr17	2350000	2750000
chr17	2750000	3050000
chr17	3050000	3650000
chr17	3650000	4100000
chr17	4100000	4450000
chr17	4450000	4950000
chr17	5100000	5550000
chr17	5550000	6450000
chr17	6450000	7000000
chr17	7000000	7300000
chr17	7300000	7600000
chr17	7700000	8100000
chr17	8100000	8400000
chr17	8400000	8900000
chr17	8900000	9550000
chr17	9550000	9800000
chr17	9900000	10300000
chr17	10300000	10600000
chr17	10600000	11950000
chr17	11950000	13050000
chr17	13050000	13600000
chr17	13600000	14350000
chr17	14350000	15150000
chr17	15150000	15550000
chr17	15550000	16000000
chr17	16000000	16400000
chr17	16400000	17300000
chr17	17300000	17650000
chr17	17650000	18100000
chr17	18100000	19050000
chr17	19200000	19500000
chr17	19500000	19800000
chr17	19800000	21100000
chr17	21100000	22000000
chr17	22000000	22400000
chr17	22400000	22750000
chr17	26600000	27200000
chr17	27200000	27650000
chr17	27650000	28350000
chr17	28350000	28700000
chr17	28700000	29250000
chr17	29250000	29550000
chr17	29550000	30100000
chr17	30100000	30850000
chr17	30850000	31400000
chr17	31550000	31850000
chr17	31850000	32400000
chr17	32400000	32750000
chr17	32750000	32950000
chr17	32950000	33750000
chr17	33750000	34200000
chr17	34200000	34400000
chr17	34400000	35100000
chr17	35100000	35550000
chr17	35550000	35850000
chr17	35850000	36150000
chr17	36150000	36250000
chr17	36350000	37100000
chr17	37100000	37450000
chr17	37450000	37900000
chr17	38250000	38800000
chr17	38800000	39200000
chr17	39200000	39500000
chr17	39500000	40000000
chr17	40000000	40300000
chr17	40300000	40600000
chr17	40600000	40850000
chr17	40850000	41350000
chr17	41350000	41700000
chr17	41700000	41900000
chr17	41900000	42550000
chr17	42550000	43050000
chr17	43050000	43250000
chr17	43300000	43500000
chr17	43500000	43800000
chr17	43800000	44150000
chr17	44150000	44750000
chr17	44750000	45200000
chr17	45200000	45600000
chr17	45600000	45900000
chr17	45900000	46300000
chr17	46700000	47050000
chr17	47150000	47650000
chr17	47800000	48000000
chr17	48000000	48650000
chr17	48650000	48900000
chr17	48900000	49250000
chr17	49250000	49550000
chr17	49550000	49800000
chr17	49800000	50100000
chr17	50100000	50350000
chr17	50350000	50800000
chr17	50800000	51300000
chr17	51300000	52200000
chr17	52200000	54950000
chr17	54950000	55850000
chr17	55850000	56800000
chr17	56800000	57150000
chr17	57150000	57800000
chr17	57800000	58200000
chr17	58200000	58500000
chr17	58500000	59200000
chr17	59200000	59600000
chr17	59600000	60100000
chr17	60100000	60700000
chr17	60700000	61000000
chr17	61000000	61400000
chr17	61400000	62250000
chr17	62250000	62500000
chr17	62500000	62650000
chr17	62650000	63000000
chr17	63000000	63400000
chr17	63400000	63850000
chr17	63850000	64300000
chr17	64450000	64800000
chr17	64800000	65200000
chr17	65200000	66200000
chr17	66200000	66700000
chr17	66700000	67350000
chr17	67350000	67700000
chr17	67700000	68050000
chr17	68050000	68500000
chr17	68500000	68750000
chr17	68750000	69300000
chr17	69300000	69550000
chr17	69550000	70150000
chr17	70150000	70650000
chr17	70650000	71100000
chr17	71100000	72550000
chr17	72550000	73200000
chr17	73200000	74200000
chr17	74200000	74650000
chr17	74650000	74900000
chr17	74900000	75250000
chr17	75250000	75900000
chr17	75900000	76300000
chr17	76500000	76750000
chr17	76750000	77300000
chr17	77300000	77500000
chr17	77500000	78050000
chr17	78050000	78250000
chr17	78250000	78450000
chr17	78450000	78850000
chr17	78850000	79000000
chr17	79000000	79400000
chr17	79400000	79750000
chr17	79750000	80000000
chr17	80000000	80450000
chr17	80450000	80950000
chr17	80950000	81600000
chr17	81600000	81900000
chr17	81900000	82200000
chr17	82200000	82750000
chr17	82750000	83250000
chr18	850000	1200000
chr18	1200000	1600000
chr18	1600000	1900000
chr18	1900000	2550000
chr18	2550000	2900000
chr18	2900000	3250000
chr18	3250000	3700000
chr18	3700000	4100000
chr18	4100000	4500000
chr18	4500000	5050000
chr18	5050000	5500000
chr18	5500000	5850000
chr18	5850000	6550000
chr18	6550000	6900000
chr18	6900000	7050000
chr18	7200000	8500000
chr18	8500000	9050000
chr18	9050000	9550000
chr18	9550000	9950000
chr18	9950000	10550000
chr18	10550000	11200000
chr18	11200000	11600000
chr18	11600000	12050000
chr18	12050000	12350000
chr18	12350000	12700000
chr18	12700000	12950000
chr18	12950000	13200000
chr18	13200000	13550000
chr18	13550000	13800000
chr18	13800000	14150000
chr18	14150000	14500000
chr18	14500000	15450000
chr18	20900000	21200000
chr18	21200000	21500000
chr18	21500000	21850000
chr18	21850000	22700000
chr18	22700000	23050000
chr18	23050000	23500000
chr18	23500000	23800000
chr18	23800000	24150000
chr18	24150000	24500000
chr18	24500000	24800000
chr18	24800000	25500000
chr18	25500000	25900000
chr18	25900000	26300000
chr18	26300000	26600000
chr18	26600000	27000000
chr18	27000000	27300000
chr18	27300000	27650000
chr18	27650000	28200000
chr18	28200000	28950000
chr18	28950000	29850000
chr18	29850000	30300000
chr18	30300000	30950000
chr18	30950000	31550000
chr18	31550000	32150000
chr18	32150000	32550000
chr18	32550000	33000000
chr18	33000000	33200000
chr18	33200000	33800000
chr18	33800000	34100000
chr18	34100000	34850000
chr18	34850000	35200000
chr18	35200000	35350000
chr18	35350000	35750000
chr18	35750000	36000000
chr18	36000000	36850000
chr18	36850000	37350000
chr18	37350000	38400000
chr18	38400000	40450000
chr18	40450000	42000000
chr18	42000000	43600000
chr18	43600000	44100000
chr18	44100000	44650000
chr18	44650000	45550000
chr18	45550000	46100000
chr18	46100000	46700000
chr18	46700000	47000000
chr18	47000000	47350000
chr18	47350000	47750000
chr18	47750000	48050000
chr18	48050000	48450000
chr18	48450000	48650000
chr18	48650000	49500000
chr18	49500000	49900000
chr18	49900000	50350000
chr18	50450000	50800000
chr18	50800000	51100000
chr18	51100000	51650000
chr18	51650000	52300000
chr18	52300000	52700000
chr18	52700000	52950000
chr18	52950000	53450000
chr18	53450000	54150000
chr18	54150000	54400000
chr18	54400000	54650000
chr18	54650000	55000000
chr18	55000000	56600000
chr18	56600000	57600000
chr18	57600000	57900000
chr18	57900000	58400000
chr18	58500000	58800000
chr18	58800000	59100000
chr18	59100000	59450000
chr18	59450000	59850000
chr18	59850000	60600000
chr18	60600000	61100000
chr18	61100000	61550000
chr18	61550000	62150000
chr18	62150000	62600000
chr18	62600000	63000000
chr18	63000000	63500000
chr18	63500000	64000000
chr18	64000000	64450000
chr18	64450000	65200000
chr18	65200000	65450000
chr18	65450000	65700000
chr18	65700000	66550000
chr18	66550000	67200000
chr18	67200000	67500000
chr18	67500000	68650000
chr18	68750000	69450000
chr18	69450000	70100000
chr18	70100000	70450000
chr18	70450000	71400000
chr18	71400000	72700000
chr18	72700000	74200000
chr18	74200000	74550000
chr18	74550000	76350000
chr18	76350000	76800000
chr18	76800000	77700000
chr18	77700000	78650000
chr18	78650000	78950000
chr18	78950000	79350000
chr18	79350000	79650000
chr18	79650000	80000000
chr18	80000000	80300000
chr19	200000	550000
chr19	550000	1050000
chr19	1050000	1250000
chr19	1250000	1500000
chr19	1500000	1850000
chr19	1850000	2450000
chr19	2450000	2950000
chr19	2950000	3250000
chr19	3250000	3500000
chr19	3500000	3950000
chr19	3950000	4250000
chr19	4250000	4450000
chr19	4550000	4800000
chr19	4800000	5150000
chr19	5150000	5700000
chr19	5700000	5950000
chr19	5950000	6450000
chr19	6450000	7050000
chr19	7050000	7900000
chr19	7900000	8300000
chr19	8300000	8600000
chr19	8600000	9150000
chr19	9150000	9600000
chr19	9600000	9850000
chr19	9850000	10100000
chr19	10100000	10400000
chr19	10400000	10900000
chr19	10900000	11150000
chr19	11150000	11500000
chr19	11600000	12700000
chr19	12700000	12850000
chr19	12950000	13250000
chr19	13250000	13600000
chr19	13600000	13750000
chr19	13750000	13850000
chr19	13850000	14100000
chr19	14100000	14500000
chr19	14500000	15150000
chr19	15150000	15600000
chr19	15600000	16200000
chr19	16200000	16500000
chr19	16500000	16650000
chr19	16650000	17300000
chr19	17300000	17850000
chr19	17850000	18450000
chr19	18450000	18900000
chr19	19150000	19550000
chr19	19550000	20000000
chr19	20000000	21500000
chr19	21500000	21900000
chr19	21900000	24450000
chr19	27200000	27950000
chr19	27950000	28350000
chr19	28350000	28900000
chr19	28900000	29250000
chr19	29250000	29550000
chr19	29550000	29750000
chr19	29750000	30700000
chr19	30700000	32250000
chr19	32250000	32600000
chr19	32600000	33000000
chr19	33000000	33200000
chr19	33200000	33400000
chr19	33400000	33750000
chr19	33750000	34100000
chr19	34100000	34400000
chr19	34500000	34700000
chr19	34700000	35250000
chr19	35250000	35650000
chr19	35650000	36200000
chr19	36300000	37900000
chr19	37900000	38400000
chr19	38400000	38500000
chr19	38500000	38950000
chr19	38950000	39400000
chr19	39400000	39800000
chr19	39800000	40100000
chr19	40100000	40650000
chr19	40650000	41300000
chr19	41300000	41600000
chr19	41600000	41850000
chr19	42100000	42450000
chr19	42550000	42900000
chr19	42900000	43250000
chr19	43250000	43450000
chr19	43450000	43550000
chr19	43550000	43700000
chr19	43700000	44550000
chr19	44650000	44900000
chr19	44900000	45400000
chr19	45400000	45800000
chr19	45800000	46550000
chr19	46550000	46700000
chr19	46700000	47050000
chr19	47050000	47250000
chr19	47250000	47450000
chr19	47450000	47800000
chr19	47950000	48300000
chr19	48300000	48650000
chr19	48650000	49100000
chr19	49100000	49500000
chr19	49500000	49900000
chr19	49900000	50100000
chr19	50100000	50350000
chr19	50350000	51100000
chr19	51100000	51300000
chr19	51300000	51700000
chr19	51800000	52250000
chr19	52250000	53400000
chr19	53400000	53800000
chr19	53800000	54150000
chr19	54150000	54450000
chr19	54450000	55100000
chr19	55100000	55650000
chr19	55650000	56050000
chr19	56050000	56350000
chr19	56350000	57100000
chr19	57100000	57400000
chr19	57400000	58200000
chr19	58200000	58500000
chr19	58500000	58650000
chr1	750000	900000
chr1	900000	1300000
chr1	1300000	1600000
chr1	1600000	1950000
chr1	1950000	2150000
chr1	2150000	2400000
chr1	2400000	2700000
chr1	2750000	3450000
chr1	3450000	3900000
chr1	3900000	4500000
chr1	4600000	4950000
chr1	4950000	5450000
chr1	5450000	6000000
chr1	6000000	6250000
chr1	6250000	6650000
chr1	6650000	7250000
chr1	7250000	7650000
chr1	7650000	7750000
chr1	7750000	7950000
chr1	7950000	8400000
chr1	8400000	8850000
chr1	8850000	9100000
chr1	9250000	9600000
chr1	9700000	10500000
chr1	10500000	10600000
chr1	10600000	11000000
chr1	11000000	11350000
chr1	11350000	12100000
chr1	12250000	12800000
chr1	12800000	12900000
chr1	13300000	13650000
chr1	13650000	14050000
chr1	14050000	14750000
chr1	14750000	15100000
chr1	15100000	15500000
chr1	15500000	15750000
chr1	15750000	16050000
chr1	16050000	16550000
chr1	16550000	16800000
chr1	16950000	17400000
chr1	17400000	18600000
chr1	18600000	18900000
chr1	18900000	19250000
chr1	19250000	19650000
chr1	19650000	19900000
chr1	19900000	20200000
chr1	20200000	20500000
chr1	20650000	21200000
chr1	21200000	21650000
chr1	21650000	22050000
chr1	22050000	22400000
chr1	22400000	22650000
chr1	22650000	22950000
chr1	22950000	23300000
chr1	23300000	23500000
chr1	23500000	23750000
chr1	23750000	24150000
chr1	24150000	24400000
chr1	24400000	24650000
chr1	24650000	24850000
chr1	24850000	25200000
chr1	25200000	25550000
chr1	25550000	25850000
chr1	25850000	26500000
chr1	26500000	26950000
chr1	26950000	27300000
chr1	27300000	27700000
chr1	27700000	28000000
chr1	28000000	28250000
chr1	28250000	28600000
chr1	28600000	29200000
chr1	29200000	30100000
chr1	30100000	30700000
chr1	30700000	31150000
chr1	31150000	31550000
chr1	31650000	32050000
chr1	32150000	32400000
chr1	32400000	32850000
chr1	32850000	33100000
chr1	33100000	33650000
chr1	33650000	34150000
chr1	34150000	34800000
chr1	34800000	35150000
chr1	35150000	35800000
chr1	35800000	36100000
chr1	36100000	36450000
chr1	36450000	37400000
chr1	37400000	37700000
chr1	37700000	38000000
chr1	38000000	38850000
chr1	38850000	39100000
chr1	39100000	39750000
chr1	39750000	40050000
chr1	40050000	40550000
chr1	40550000	41000000
chr1	41000000	41250000
chr1	41250000	41550000
chr1	41550000	42100000
chr1	42100000	42500000
chr1	42500000	42750000
chr1	42750000	43150000
chr1	43150000	43500000
chr1	43500000	43700000
chr1	43700000	44000000
chr1	44000000	44700000
chr1	44700000	45000000
chr1	45000000	45300000
chr1	45300000	45600000
chr1	45600000	46250000
chr1	46250000	46600000
chr1	46750000	47150000
chr1	47150000	47400000
chr1	47400000	47750000
chr1	47750000	48100000
chr1	48250000	48550000
chr1	48550000	48850000
chr1	48850000	50350000
chr1	50350000	50700000
chr1	50700000	51250000
chr1	51250000	51800000
chr1	51800000	52050000
chr1	52050000	52400000
chr1	52400000	52700000
chr1	52700000	53200000
chr1	53200000	53850000
chr1	53850000	54100000
chr1	54100000	54500000
chr1	54500000	55050000
chr1	55050000	55350000
[truncated: 3,537 more rows]
