# Supplementary material for: Characterizing chromatin interactions of regulatory elements and nucleosome positions, using Hi-C, Micro-C, and promoter capture Micro-C
Source: Epigenetics Chromatin. 2022 Dec 21;15:41. doi: 10.1186/s13072-022-00473-4 (PMC9768916; doi:10.1186/s13072-022-00473-4)
Supplement: Supplementary file 4 — Additional file 4: Table S3. Chromatin loops identified from this study. (A) summary table of loops called using Mustache (B) summary table of loops called using SIP (C) summary table of loops called using HiCCUPS (D) summary table of loops called using Chicago (E) summary table of neoloops and structural variants called using NeoLoopFinder (F) genomic coordinates of loops found from Hi-C 1 billion data (G) genomic coordinates of loops found from Micro-C 1 billion data (H) genomic coordinates of loops found from Micro-C 2 billion data (I) genomic coordinates of loops found from Micro-C 3 billion data (J) genomic coordinates of loops found from promoter capture Micro-C data (K) genomic coordinates of structural variants and neoloops found from Hi-C 1 billion data (L) genomic coordinates of structural variants and neoloops found from Micro-C 1 billion data (M) genomic coordinates of structural variants and neoloops found from Micro-C 2 billion data (N) genomic coordinates of structural variants and neoloops found from Micro-C 3 billion data. [file 13072_2022_473_MOESM4_ESM.xlsx]

## Sheet: S3A
Table S3A. Summary table of loops called using Mustache
	50kb resolution	25kb resolution	10kb resolution	5kb resolution	2kb resolution	1kb resolution
Hi-C 1 Billion data	6141	13216	25377	22945	4429	199
Micro-C 1 Billion data	6407	12890	25502	28390	7744	909
Micro-C 2 Billion data	7538	16024	33137	53880	40533	27554
Micro-C 3 Billion data	7918	17103	32304	60592	56622	54506

## Sheet: S3B
Table S3B. Summary table of loops called using SIP
	50kb resolution	25kb resolution	10kb resolution	5kb resolution	2kb resolution	1kb resolution
Hi-C 1 Billion data	1499	5072	15512	12706	940	0
Micro-C 1 Billion data	1526	4854	14580	12140	766	0
Micro-C 2 Billion data	1563	5134	15729	18657	5673	295
Micro-C 3 Billion data	1562	5155	14267	22186	9315	1053

## Sheet: S3C
Table S3C. Summary table of loops called using HiCCUPS
	25kb resolution	10kb resolution	5kb resolution	2kb resolution	1kb resolution
Hi-C 1 Billion data	40251	40557	29328	0	0
Micro-C 1 Billion data	30548	23419	8671	67	0
Micro-C 2 Billion data	49161	51098	26896	4695	407
Micro-C 3 Billion data	56632	58891	45158	12411	77

## Sheet: S3D
Table S3D. Summary table of loops called using Chicago
	10kb resolution	5kb resolution	2kb resolution	1kb resolution
Promoter capture Micro-C data	39553	73765	238435	49536

## Sheet: S3E
Table S3E. Summary table of neoloops and structural variants called using NeoLoopFinder
Neoloops
	25kb resolution	10kb resolution	5kb resolution
Hi-C 1 Billion data	2764	2682	755
Micro-C 1 Billion data	2099	3383	932
Micro-C 2 Billion data	3276	6008	2700
Micro-C 3 Billion data	3790	6964	3790
Structural Variants
	Hi-C 1 Billion data	Micro-C 1 Billion data	Micro-C 2 Billion data	Micro-C 3 Billion data
Interchromosomal (at 10kb resolution)	13	14	16	17
Intrachromosomal (at 10kb resolution)	28	26	31	26
Interchromosomal (at 5kb resolution)	13	13	18	16
Intrachromosomal (5kb resolution)	28	26	31	30

## Sheet: S3F
Table S3F. genomic coordinates of loops found from Hi-C 1 billion data
chr	start1	end1	chr	start2	end2
chr1	1115000	1120000	chr1	1270000	1275000
chr1	1120000	1125000	chr1	1230000	1235000
chr1	1745000	1750000	chr1	1900000	1905000
chr1	1780000	1785000	chr1	1895000	1900000
chr1	1955000	1960000	chr1	2040000	2045000
chr1	2195000	2200000	chr1	2380000	2385000
chr1	3005000	3010000	chr1	3415000	3420000
chr1	3015000	3020000	chr1	3310000	3315000
chr1	3060000	3065000	chr1	3280000	3285000
chr1	3060000	3065000	chr1	3400000	3405000
chr1	3060000	3065000	chr1	3425000	3430000
chr1	3445000	3450000	chr1	3615000	3620000
chr1	3490000	3495000	chr1	3615000	3620000
chr1	3515000	3520000	chr1	3615000	3620000
chr1	3555000	3560000	chr1	3615000	3620000
chr1	3630000	3635000	chr1	3705000	3710000
chr1	4650000	4655000	chr1	4820000	4825000
chr1	4660000	4665000	chr1	4770000	4775000
chr1	5050000	5055000	chr1	5150000	5155000
chr1	5505000	5510000	chr1	5750000	5755000
chr1	5510000	5515000	chr1	5615000	5620000
chr1	5515000	5520000	chr1	5590000	5595000
chr1	5515000	5520000	chr1	5705000	5710000
chr1	5600000	5605000	chr1	5740000	5745000
chr1	5635000	5640000	chr1	5745000	5750000
chr1	5635000	5640000	chr1	5825000	5830000
chr1	5640000	5645000	chr1	5900000	5905000
chr1	5745000	5750000	chr1	5895000	5900000
chr1	6050000	6055000	chr1	6165000	6170000
chr1	6110000	6115000	chr1	6175000	6180000
chr1	6245000	6250000	chr1	6400000	6405000
chr1	6245000	6250000	chr1	6475000	6480000
chr1	6250000	6255000	chr1	6335000	6340000
chr1	6355000	6360000	chr1	6400000	6405000
chr1	6410000	6415000	chr1	6480000	6485000
chr1	6715000	6720000	chr1	7205000	7210000
chr1	6720000	6725000	chr1	7065000	7070000
chr1	6720000	6725000	chr1	6890000	6895000
chr1	6790000	6795000	chr1	7210000	7215000
chr1	6795000	6800000	chr1	6995000	7000000
chr1	6795000	6800000	chr1	7070000	7075000
chr1	7000000	7005000	chr1	7210000	7215000
chr1	7035000	7040000	chr1	7205000	7210000
chr1	7070000	7075000	chr1	7210000	7215000
chr1	7225000	7230000	chr1	7640000	7645000
chr1	7315000	7320000	chr1	7525000	7530000
chr1	7450000	7455000	chr1	7640000	7645000
chr1	7530000	7535000	chr1	7635000	7640000
chr1	7665000	7670000	chr1	7750000	7755000
chr1	7665000	7670000	chr1	7900000	7905000
chr1	7780000	7785000	chr1	7955000	7960000
chr1	7795000	7800000	chr1	7900000	7905000
chr1	7975000	7980000	chr1	8020000	8025000
chr1	7980000	7985000	chr1	8315000	8320000
chr1	7980000	7985000	chr1	8335000	8340000
chr1	8020000	8025000	chr1	8310000	8315000
chr1	8030000	8035000	chr1	8245000	8250000
chr1	8035000	8040000	chr1	8175000	8180000
chr1	8065000	8070000	chr1	8305000	8310000
chr1	8070000	8075000	chr1	8180000	8185000
chr1	8075000	8080000	chr1	8255000	8260000
chr1	8175000	8180000	chr1	8310000	8315000
chr1	8175000	8180000	chr1	8260000	8265000
chr1	8190000	8195000	chr1	8235000	8240000
chr1	8415000	8420000	chr1	8485000	8490000
chr1	8415000	8420000	chr1	8845000	8850000
chr1	8555000	8560000	chr1	8845000	8850000
chr1	8560000	8565000	chr1	8670000	8675000
chr1	8560000	8565000	chr1	8720000	8725000
chr1	8915000	8920000	chr1	8995000	9000000
chr1	8915000	8920000	chr1	9100000	9105000
chr1	9025000	9030000	chr1	9085000	9090000
chr1	9110000	9115000	chr1	9195000	9200000
chr1	9115000	9120000	chr1	9465000	9470000
chr1	9120000	9125000	chr1	9235000	9240000
chr1	9280000	9285000	chr1	9575000	9580000
chr1	9285000	9290000	chr1	9490000	9495000
chr1	9285000	9290000	chr1	9540000	9545000
chr1	9290000	9295000	chr1	9450000	9455000
chr1	9295000	9300000	chr1	9400000	9405000
chr1	9495000	9500000	chr1	9570000	9575000
chr1	9630000	9635000	chr1	9685000	9690000
chr1	9745000	9750000	chr1	9860000	9865000
chr1	9785000	9790000	chr1	9860000	9865000
chr1	9875000	9880000	chr1	9935000	9940000
chr1	9875000	9880000	chr1	10150000	10155000
chr1	9880000	9885000	chr1	10020000	10025000
chr1	9950000	9955000	chr1	10030000	10035000
chr1	9950000	9955000	chr1	10105000	10110000
chr1	9950000	9955000	chr1	10145000	10150000
chr1	9955000	9960000	chr1	10330000	10335000
chr1	10045000	10050000	chr1	10105000	10110000
chr1	10375000	10380000	chr1	10425000	10430000
chr1	10505000	10510000	chr1	12075000	12080000
chr1	10510000	10515000	chr1	10670000	10675000
chr1	10510000	10515000	chr1	10790000	10795000
chr1	10510000	10515000	chr1	10865000	10870000
chr1	10510000	10515000	chr1	10935000	10940000
chr1	10510000	10515000	chr1	11990000	11995000
chr1	10510000	10515000	chr1	12020000	12025000
chr1	10515000	10520000	chr1	10635000	10640000
chr1	10660000	10665000	chr1	12025000	12030000
chr1	10685000	10690000	chr1	10790000	10795000
chr1	10690000	10695000	chr1	10860000	10865000
chr1	10795000	10800000	chr1	10860000	10865000
chr1	11025000	11030000	chr1	11090000	11095000
chr1	11095000	11100000	chr1	11215000	11220000
chr1	11235000	11240000	chr1	11645000	11650000
chr1	11270000	11275000	chr1	11645000	11650000
chr1	11375000	11380000	chr1	11465000	11470000
chr1	11380000	11385000	chr1	11630000	11635000
chr1	11420000	11425000	chr1	11610000	11615000
chr1	11455000	11460000	chr1	11635000	11640000
chr1	11660000	11665000	chr1	11720000	11725000
chr1	11840000	11845000	chr1	11895000	11900000
chr1	12115000	12120000	chr1	12270000	12275000
chr1	12120000	12125000	chr1	12205000	12210000
chr1	12275000	12280000	chr1	12655000	12660000
chr1	12315000	12320000	chr1	12655000	12660000
chr1	12355000	12360000	chr1	12620000	12625000
chr1	12405000	12410000	chr1	12620000	12625000
chr1	12485000	12490000	chr1	12615000	12620000
chr1	13460000	13465000	chr1	13545000	13550000
chr1	13660000	13665000	chr1	13810000	13815000
chr1	13665000	13670000	chr1	13950000	13955000
chr1	13825000	13830000	chr1	13955000	13960000
chr1	14095000	14100000	chr1	14590000	14595000
chr1	14115000	14120000	chr1	14530000	14535000
chr1	14390000	14395000	chr1	14540000	14545000
chr1	14420000	14425000	chr1	14490000	14495000
chr1	14610000	14615000	chr1	14725000	14730000
chr1	14615000	14620000	chr1	14690000	14695000
chr1	14770000	14775000	chr1	15035000	15040000
chr1	14825000	14830000	chr1	15040000	15045000
chr1	14920000	14925000	chr1	15025000	15030000
chr1	15135000	15140000	chr1	15295000	15300000
chr1	15150000	15155000	chr1	15270000	15275000
chr1	15155000	15160000	chr1	15215000	15220000
chr1	15325000	15330000	chr1	15425000	15430000
chr1	15530000	15535000	chr1	15620000	15625000
chr1	15795000	15800000	chr1	15920000	15925000
chr1	15800000	15805000	chr1	15995000	16000000
chr1	16000000	16005000	chr1	16065000	16070000
chr1	16075000	16080000	chr1	16235000	16240000
chr1	16080000	16085000	chr1	16185000	16190000
chr1	16200000	16205000	chr1	16360000	16365000
chr1	16240000	16245000	chr1	16355000	16360000
chr1	16955000	16960000	chr1	17020000	17025000
chr1	17060000	17065000	chr1	17115000	17120000
chr1	17060000	17065000	chr1	17235000	17240000
chr1	17125000	17130000	chr1	17235000	17240000
chr1	17125000	17130000	chr1	17335000	17340000
chr1	17495000	17500000	chr1	17615000	17620000
chr1	17920000	17925000	chr1	18095000	18100000
chr1	17920000	17925000	chr1	18575000	18580000
chr1	18110000	18115000	chr1	18230000	18235000
chr1	18310000	18315000	chr1	18565000	18570000
chr1	18375000	18380000	chr1	18455000	18460000
chr1	18595000	18600000	chr1	18820000	18825000
chr1	18600000	18605000	chr1	18680000	18685000
chr1	18600000	18605000	chr1	18875000	18880000
chr1	18695000	18700000	chr1	18815000	18820000
chr1	18905000	18910000	chr1	19090000	19095000
chr1	18955000	18960000	chr1	19075000	19080000
chr1	19120000	19125000	chr1	19165000	19170000
chr1	19310000	19315000	chr1	19650000	19655000
chr1	19340000	19345000	chr1	19650000	19655000
chr1	19390000	19395000	chr1	19580000	19585000
chr1	19395000	19400000	chr1	19645000	19650000
chr1	19485000	19490000	chr1	19645000	19650000
chr1	19660000	19665000	chr1	19705000	19710000
chr1	19770000	19775000	chr1	19875000	19880000
chr1	19915000	19920000	chr1	20150000	20155000
chr1	19965000	19970000	chr1	20095000	20100000
chr1	19975000	19980000	chr1	20150000	20155000
chr1	20095000	20100000	chr1	20150000	20155000
chr1	20215000	20220000	chr1	20430000	20435000
chr1	20215000	20220000	chr1	20490000	20495000
chr1	20240000	20245000	chr1	20345000	20350000
chr1	20520000	20525000	chr1	20635000	20640000
chr1	20775000	20780000	chr1	21180000	21185000
chr1	20800000	20805000	chr1	20860000	20865000
chr1	20985000	20990000	chr1	21180000	21185000
chr1	21230000	21235000	chr1	21365000	21370000
chr1	21510000	21515000	chr1	21655000	21660000
chr1	22105000	22110000	chr1	22410000	22415000
chr1	22125000	22130000	chr1	22280000	22285000
chr1	22425000	22430000	chr1	22640000	22645000
chr1	22690000	22695000	chr1	22915000	22920000
chr1	22700000	22705000	chr1	22880000	22885000
chr1	22745000	22750000	chr1	22885000	22890000
chr1	22975000	22980000	chr1	23090000	23095000
chr1	22975000	22980000	chr1	23180000	23185000
chr1	23010000	23015000	chr1	23175000	23180000
chr1	23100000	23105000	chr1	23180000	23185000
chr1	23340000	23345000	chr1	23405000	23410000
chr1	23540000	23545000	chr1	23685000	23690000
chr1	23545000	23550000	chr1	23635000	23640000
chr1	23805000	23810000	chr1	23920000	23925000
chr1	23980000	23985000	chr1	24020000	24025000
chr1	24075000	24080000	chr1	24145000	24150000
chr1	24150000	24155000	chr1	24390000	24395000
chr1	24195000	24200000	chr1	24390000	24395000
chr1	24200000	24205000	chr1	24350000	24355000
chr1	24310000	24315000	chr1	24385000	24390000
chr1	24410000	24415000	chr1	24635000	24640000
chr1	24545000	24550000	chr1	24635000	24640000
chr1	24685000	24690000	chr1	24830000	24835000
chr1	24845000	24850000	chr1	25100000	25105000
chr1	24850000	24855000	chr1	25205000	25210000
chr1	24930000	24935000	chr1	25100000	25105000
chr1	25115000	25120000	chr1	25205000	25210000
chr1	26035000	26040000	chr1	26155000	26160000
chr1	26100000	26105000	chr1	26150000	26155000
chr1	26170000	26175000	chr1	26230000	26235000
chr1	26495000	26500000	chr1	26560000	26565000
chr1	26600000	26605000	chr1	26790000	26795000
chr1	26600000	26605000	chr1	26870000	26875000
chr1	26610000	26615000	chr1	26680000	26685000
chr1	26680000	26685000	chr1	26790000	26795000
chr1	26995000	27000000	chr1	27095000	27100000
chr1	27045000	27050000	chr1	27280000	27285000
chr1	27045000	27050000	chr1	27090000	27095000
chr1	27105000	27110000	chr1	27195000	27200000
chr1	27105000	27110000	chr1	27280000	27285000
chr1	27195000	27200000	chr1	27280000	27285000
chr1	27300000	27305000	chr1	27390000	27395000
chr1	27360000	27365000	chr1	27605000	27610000
chr1	27385000	27390000	chr1	27660000	27665000
chr1	27395000	27400000	chr1	27605000	27610000
chr1	27550000	27555000	chr1	27600000	27605000
chr1	27610000	27615000	chr1	27660000	27665000
chr1	27670000	27675000	chr1	27720000	27725000
chr1	27670000	27675000	chr1	27830000	27835000
chr1	27725000	27730000	chr1	27830000	27835000
chr1	27855000	27860000	chr1	27975000	27980000
chr1	28090000	28095000	chr1	28205000	28210000
chr1	28245000	28250000	chr1	28510000	28515000
chr1	28250000	28255000	chr1	28370000	28375000
chr1	28355000	28360000	chr1	28585000	28590000
chr1	28360000	28365000	chr1	28545000	28550000
chr1	28405000	28410000	chr1	28510000	28515000
chr1	28440000	28445000	chr1	28495000	28500000
chr1	28645000	28650000	chr1	28740000	28745000
chr1	28650000	28655000	chr1	28865000	28870000
chr1	28785000	28790000	chr1	28840000	28845000
chr1	28785000	28790000	chr1	28870000	28875000
chr1	28785000	28790000	chr1	29030000	29035000
chr1	28880000	28885000	chr1	29030000	29035000
chr1	28880000	28885000	chr1	29135000	29140000
chr1	28880000	28885000	chr1	29195000	29200000
chr1	28910000	28915000	chr1	29165000	29170000
chr1	29235000	29240000	chr1	29460000	29465000
chr1	29235000	29240000	chr1	29405000	29410000
chr1	29240000	29245000	chr1	29345000	29350000
chr1	29340000	29345000	chr1	29695000	29700000
chr1	29510000	29515000	chr1	29840000	29845000
chr1	29695000	29700000	chr1	30070000	30075000
chr1	29795000	29800000	chr1	30085000	30090000
chr1	29920000	29925000	chr1	29990000	29995000
chr1	30000000	30005000	chr1	30070000	30075000
chr1	30720000	30725000	chr1	30775000	30780000
chr1	30725000	30730000	chr1	30915000	30920000
chr1	30795000	30800000	chr1	30910000	30915000
chr1	31175000	31180000	chr1	31415000	31420000
chr1	31175000	31180000	chr1	31545000	31550000
chr1	31180000	31185000	chr1	31335000	31340000
chr1	31185000	31190000	chr1	31260000	31265000
chr1	31185000	31190000	chr1	31295000	31300000
chr1	31395000	31400000	chr1	31545000	31550000
chr1	31460000	31465000	chr1	31545000	31550000
chr1	31560000	31565000	chr1	31795000	31800000
chr1	31565000	31570000	chr1	31630000	31635000
chr1	31660000	31665000	chr1	31745000	31750000
chr1	31660000	31665000	chr1	31790000	31795000
chr1	31660000	31665000	chr1	31965000	31970000
chr1	31670000	31675000	chr1	31995000	32000000
chr1	31760000	31765000	chr1	31965000	31970000
chr1	31765000	31770000	chr1	32015000	32020000
chr1	31810000	31815000	chr1	31960000	31965000
chr1	32100000	32105000	chr1	32180000	32185000
chr1	32225000	32230000	chr1	32320000	32325000
chr1	32245000	32250000	chr1	32315000	32320000
chr1	32400000	32405000	chr1	32615000	32620000
chr1	32400000	32405000	chr1	32670000	32675000
chr1	32445000	32450000	chr1	32505000	32510000
chr1	32445000	32450000	chr1	32620000	32625000
chr1	32515000	32520000	chr1	32775000	32780000
chr1	32710000	32715000	chr1	32770000	32775000
chr1	32875000	32880000	chr1	33085000	33090000
chr1	32930000	32935000	chr1	33060000	33065000
chr1	32935000	32940000	chr1	33005000	33010000
chr1	33090000	33095000	chr1	33360000	33365000
chr1	33105000	33110000	chr1	33455000	33460000
chr1	33110000	33115000	chr1	33295000	33300000
chr1	33120000	33125000	chr1	33355000	33360000
chr1	33220000	33225000	chr1	33450000	33455000
chr1	33295000	33300000	chr1	33460000	33465000
chr1	33365000	33370000	chr1	33460000	33465000
chr1	33470000	33475000	chr1	33610000	33615000
chr1	33480000	33485000	chr1	33545000	33550000
chr1	33635000	33640000	chr1	34015000	34020000
chr1	34115000	34120000	chr1	34595000	34600000
chr1	34455000	34460000	chr1	34745000	34750000
chr1	34460000	34465000	chr1	34595000	34600000
chr1	34550000	34555000	chr1	34675000	34680000
chr1	34785000	34790000	chr1	34850000	34855000
chr1	34860000	34865000	chr1	35165000	35170000
chr1	34860000	34865000	chr1	35025000	35030000
chr1	34860000	34865000	chr1	35125000	35130000
chr1	35195000	35200000	chr1	35395000	35400000
chr1	35195000	35200000	chr1	35360000	35365000
chr1	35195000	35200000	chr1	35555000	35560000
chr1	35195000	35200000	chr1	35725000	35730000
chr1	35200000	35205000	chr1	35445000	35450000
chr1	35450000	35455000	chr1	35560000	35565000
chr1	35450000	35455000	chr1	35725000	35730000
chr1	35570000	35575000	chr1	35635000	35640000
chr1	35570000	35575000	chr1	35720000	35725000
chr1	35640000	35645000	chr1	35710000	35715000
chr1	35855000	35860000	chr1	36075000	36080000
chr1	35930000	35935000	chr1	36080000	36085000
chr1	36095000	36100000	chr1	36420000	36425000
chr1	36100000	36105000	chr1	36190000	36195000
chr1	36100000	36105000	chr1	36360000	36365000
chr1	36105000	36110000	chr1	36290000	36295000
chr1	36145000	36150000	chr1	36415000	36420000
chr1	36150000	36155000	chr1	36370000	36375000
chr1	36155000	36160000	chr1	36285000	36290000
chr1	36220000	36225000	chr1	36285000	36290000
chr1	36295000	36300000	chr1	36420000	36425000
chr1	36545000	36550000	chr1	37435000	37440000
chr1	36575000	36580000	chr1	37440000	37445000
chr1	36605000	36610000	chr1	37035000	37040000
chr1	36700000	36705000	chr1	37030000	37035000
chr1	36700000	36705000	chr1	37315000	37320000
chr1	37450000	37455000	chr1	37680000	37685000
chr1	37455000	37460000	chr1	37595000	37600000
chr1	37500000	37505000	chr1	37680000	37685000
chr1	37555000	37560000	chr1	37680000	37685000
chr1	37570000	37575000	chr1	37745000	37750000
chr1	37600000	37605000	chr1	37680000	37685000
chr1	37695000	37700000	chr1	37855000	37860000
chr1	37815000	37820000	chr1	37975000	37980000
chr1	37890000	37895000	chr1	37980000	37985000
chr1	38000000	38005000	chr1	38840000	38845000
chr1	38030000	38035000	chr1	38835000	38840000
chr1	38035000	38040000	chr1	38370000	38375000
chr1	38035000	38040000	chr1	38535000	38540000
chr1	38040000	38045000	chr1	38585000	38590000
chr1	38040000	38045000	chr1	38490000	38495000
chr1	38055000	38060000	chr1	38145000	38150000
chr1	38125000	38130000	chr1	38835000	38840000
chr1	38505000	38510000	chr1	38820000	38825000
chr1	38525000	38530000	chr1	38825000	38830000
chr1	38600000	38605000	chr1	38820000	38825000
chr1	38865000	38870000	chr1	38980000	38985000
chr1	38870000	38875000	chr1	39055000	39060000
chr1	39095000	39100000	chr1	39420000	39425000
chr1	39100000	39105000	chr1	39255000	39260000
chr1	39100000	39105000	chr1	39380000	39385000
chr1	39105000	39110000	chr1	39185000	39190000
chr1	39190000	39195000	chr1	39255000	39260000
chr1	39270000	39275000	chr1	39375000	39380000
chr1	39600000	39605000	chr1	39715000	39720000
chr1	39600000	39605000	chr1	39795000	39800000
chr1	39605000	39610000	chr1	39655000	39660000
chr1	39810000	39815000	chr1	39970000	39975000
chr1	39815000	39820000	chr1	40025000	40030000
chr1	39815000	39820000	chr1	39900000	39905000
chr1	39910000	39915000	chr1	39975000	39980000
chr1	39920000	39925000	chr1	40030000	40035000
chr1	39970000	39975000	chr1	40035000	40040000
chr1	40075000	40080000	chr1	40335000	40340000
chr1	40080000	40085000	chr1	40145000	40150000
chr1	40080000	40085000	chr1	40405000	40410000
chr1	40145000	40150000	chr1	40335000	40340000
chr1	40145000	40150000	chr1	40420000	40425000
chr1	40330000	40335000	chr1	40405000	40410000
chr1	40595000	40600000	chr1	40665000	40670000
chr1	40595000	40600000	chr1	40955000	40960000
chr1	40600000	40605000	chr1	40845000	40850000
chr1	40775000	40780000	chr1	40950000	40955000
chr1	40775000	40780000	chr1	40845000	40850000
chr1	40845000	40850000	chr1	40950000	40955000
chr1	41040000	41045000	chr1	41235000	41240000
chr1	41045000	41050000	chr1	41115000	41120000
chr1	41115000	41120000	chr1	41235000	41240000
chr1	41270000	41275000	chr1	41425000	41430000
chr1	41325000	41330000	chr1	41415000	41420000
chr1	41435000	41440000	chr1	41480000	41485000
chr1	41570000	41575000	chr1	42085000	42090000
chr1	41570000	41575000	chr1	42130000	42135000
chr1	41570000	41575000	chr1	41795000	41800000
chr1	41575000	41580000	chr1	41865000	41870000
chr1	41585000	41590000	chr1	41960000	41965000
chr1	41660000	41665000	chr1	41785000	41790000
chr1	41695000	41700000	chr1	42040000	42045000
chr1	41810000	41815000	chr1	42030000	42035000
chr1	41815000	41820000	chr1	42115000	42120000
chr1	42140000	42145000	chr1	42750000	42755000
chr1	42145000	42150000	chr1	42575000	42580000
chr1	42145000	42150000	chr1	42680000	42685000
chr1	42150000	42155000	chr1	42465000	42470000
chr1	42150000	42155000	chr1	42635000	42640000
chr1	42150000	42155000	chr1	42545000	42550000
chr1	42155000	42160000	chr1	42500000	42505000
chr1	42190000	42195000	chr1	42325000	42330000
chr1	42340000	42345000	chr1	42460000	42465000
chr1	42340000	42345000	chr1	42655000	42660000
chr1	42345000	42350000	chr1	42720000	42725000
chr1	42385000	42390000	chr1	42450000	42455000
chr1	42575000	42580000	chr1	42730000	42735000
chr1	42775000	42780000	chr1	43075000	43080000
chr1	42815000	42820000	chr1	43085000	43090000
chr1	42845000	42850000	chr1	43065000	43070000
chr1	42910000	42915000	chr1	43140000	43145000
chr1	42915000	42920000	chr1	43070000	43075000
chr1	43230000	43235000	chr1	43405000	43410000
chr1	43235000	43240000	chr1	43355000	43360000
chr1	43240000	43245000	chr1	43295000	43300000
chr1	43275000	43280000	chr1	43350000	43355000
chr1	43525000	43530000	chr1	43645000	43650000
chr1	43525000	43530000	chr1	43755000	43760000
chr1	43565000	43570000	chr1	43640000	43645000
chr1	43710000	43715000	chr1	43935000	43940000
chr1	43760000	43765000	chr1	43975000	43980000
chr1	43765000	43770000	chr1	43930000	43935000
chr1	43765000	43770000	chr1	44035000	44040000
chr1	44000000	44005000	chr1	44040000	44045000
chr1	44155000	44160000	chr1	44530000	44535000
chr1	44205000	44210000	chr1	44650000	44655000
chr1	44220000	44225000	chr1	44590000	44595000
chr1	44375000	44380000	chr1	44445000	44450000
chr1	44380000	44385000	chr1	44590000	44595000
chr1	44670000	44675000	chr1	44710000	44715000
chr1	44725000	44730000	chr1	44815000	44820000
chr1	44735000	44740000	chr1	44775000	44780000
chr1	44790000	44795000	chr1	44990000	44995000
chr1	44810000	44815000	chr1	45305000	45310000
chr1	44830000	44835000	chr1	45000000	45005000
chr1	44960000	44965000	chr1	45290000	45295000
chr1	45010000	45015000	chr1	45340000	45345000
chr1	45010000	45015000	chr1	45490000	45495000
chr1	45015000	45020000	chr1	45295000	45300000
chr1	45020000	45025000	chr1	45135000	45140000
chr1	45020000	45025000	chr1	45220000	45225000
chr1	45065000	45070000	chr1	45140000	45145000
chr1	45065000	45070000	chr1	45230000	45235000
chr1	45220000	45225000	chr1	45290000	45295000
chr1	45355000	45360000	chr1	45575000	45580000
chr1	45360000	45365000	chr1	45490000	45495000
chr1	45365000	45370000	chr1	45435000	45440000
chr1	45510000	45515000	chr1	45570000	45575000
chr1	45640000	45645000	chr1	45875000	45880000
chr1	45655000	45660000	chr1	46020000	46025000
chr1	45685000	45690000	chr1	46180000	46185000
chr1	46030000	46035000	chr1	46225000	46230000
chr1	46035000	46040000	chr1	46175000	46180000
chr1	46130000	46135000	chr1	46175000	46180000
chr1	46450000	46455000	chr1	46530000	46535000
chr1	46475000	46480000	chr1	46525000	46530000
chr1	46620000	46625000	chr1	46720000	46725000
chr1	47110000	47115000	chr1	47160000	47165000
chr1	47190000	47195000	chr1	47260000	47265000
chr1	47390000	47395000	chr1	47715000	47720000
chr1	47435000	47440000	chr1	47710000	47715000
chr1	47525000	47530000	chr1	47715000	47720000
chr1	47735000	47740000	chr1	47990000	47995000
chr1	47735000	47740000	chr1	48055000	48060000
chr1	47995000	48000000	chr1	48060000	48065000
chr1	48095000	48100000	chr1	48235000	48240000
chr1	48100000	48105000	chr1	48205000	48210000
chr1	48105000	48110000	chr1	48495000	48500000
chr1	48560000	48565000	chr1	48690000	48695000
chr1	48565000	48570000	chr1	48815000	48820000
chr1	48675000	48680000	chr1	48875000	48880000
chr1	48680000	48685000	chr1	48815000	48820000
chr1	48680000	48685000	chr1	48905000	48910000
chr1	49480000	49485000	chr1	49560000	49565000
chr1	50365000	50370000	chr1	50600000	50605000
chr1	50370000	50375000	chr1	50435000	50440000
chr1	50370000	50375000	chr1	50710000	50715000
chr1	50390000	50395000	chr1	50600000	50605000
chr1	50620000	50625000	chr1	50705000	50710000
chr1	50750000	50755000	chr1	51050000	51055000
chr1	50770000	50775000	chr1	50970000	50975000
chr1	50775000	50780000	chr1	50925000	50930000
chr1	50865000	50870000	chr1	51050000	51055000
chr1	50875000	50880000	chr1	51180000	51185000
chr1	50915000	50920000	chr1	51050000	51055000
chr1	50920000	50925000	chr1	51135000	51140000
chr1	51085000	51090000	chr1	51185000	51190000
chr1	51205000	51210000	chr1	51290000	51295000
chr1	51335000	51340000	chr1	51770000	51775000
chr1	51630000	51635000	chr1	51765000	51770000
chr1	51895000	51900000	chr1	52000000	52005000
chr1	52065000	52070000	chr1	52370000	52375000
chr1	52075000	52080000	chr1	52670000	52675000
chr1	52130000	52135000	chr1	52350000	52355000
chr1	52135000	52140000	chr1	52295000	52300000
chr1	52180000	52185000	chr1	52250000	52255000
chr1	52405000	52410000	chr1	52670000	52675000
chr1	52700000	52705000	chr1	53185000	53190000
chr1	52730000	52735000	chr1	53175000	53180000
chr1	52790000	52795000	chr1	53185000	53190000
chr1	52840000	52845000	chr1	53180000	53185000
chr1	52885000	52890000	chr1	53180000	53185000
chr1	52920000	52925000	chr1	53180000	53185000
chr1	53015000	53020000	chr1	53175000	53180000
chr1	53275000	53280000	chr1	53390000	53395000
chr1	53485000	53490000	chr1	53680000	53685000
chr1	53485000	53490000	chr1	53750000	53755000
chr1	53490000	53495000	chr1	53590000	53595000
chr1	53855000	53860000	chr1	54055000	54060000
chr1	53870000	53875000	chr1	53955000	53960000
chr1	54060000	54065000	chr1	54530000	54535000
chr1	54065000	54070000	chr1	54205000	54210000
chr1	54065000	54070000	chr1	54405000	54410000
chr1	54065000	54070000	chr1	54490000	54495000
chr1	54065000	54070000	chr1	54790000	54795000
chr1	54120000	54125000	chr1	54490000	54495000
chr1	54195000	54200000	chr1	54490000	54495000
chr1	54210000	54215000	chr1	54400000	54405000
chr1	54410000	54415000	chr1	54485000	54490000
chr1	54675000	54680000	chr1	54795000	54800000
chr1	54830000	54835000	chr1	55000000	55005000
chr1	54885000	54890000	chr1	54990000	54995000
chr1	54890000	54895000	chr1	54935000	54940000
chr1	54945000	54950000	chr1	55005000	55010000
chr1	55070000	55075000	chr1	55275000	55280000
chr1	55095000	55100000	chr1	55270000	55275000
chr1	55135000	55140000	chr1	55275000	55280000
chr1	55285000	55290000	chr1	56810000	56815000
chr1	55375000	55380000	chr1	56585000	56590000
chr1	55690000	55695000	chr1	56580000	56585000
chr1	55870000	55875000	chr1	56580000	56585000
chr1	56250000	56255000	chr1	56580000	56585000
chr1	56275000	56280000	chr1	56570000	56575000
chr1	56375000	56380000	chr1	56575000	56580000
chr1	56410000	56415000	chr1	56575000	56580000
chr1	56480000	56485000	chr1	56565000	56570000
chr1	56590000	56595000	chr1	56705000	56710000
chr1	56590000	56595000	chr1	56805000	56810000
chr1	56595000	56600000	chr1	56645000	56650000
chr1	56750000	56755000	chr1	56810000	56815000
chr1	56830000	56835000	chr1	56965000	56970000
chr1	58075000	58080000	chr1	58150000	58155000
chr1	58520000	58525000	chr1	58650000	58655000
chr1	58530000	58535000	chr1	59755000	59760000
chr1	58545000	58550000	chr1	58650000	58655000
chr1	58685000	58690000	chr1	59815000	59820000
chr1	58690000	58695000	chr1	59760000	59765000
chr1	58700000	58705000	chr1	58770000	58775000
chr1	58735000	58740000	chr1	59710000	59715000
chr1	58740000	58745000	chr1	59755000	59760000
chr1	58765000	58770000	chr1	59760000	59765000
chr1	58780000	58785000	chr1	59065000	59070000
chr1	58780000	58785000	chr1	59215000	59220000
chr1	58780000	58785000	chr1	59285000	59290000
chr1	59070000	59075000	chr1	59290000	59295000
chr1	59115000	59120000	chr1	59695000	59700000
chr1	59165000	59170000	chr1	59285000	59290000
chr1	59295000	59300000	chr1	59695000	59700000
chr1	59295000	59300000	chr1	59750000	59755000
chr1	59460000	59465000	chr1	59680000	59685000
chr1	59465000	59470000	chr1	59535000	59540000
chr1	59535000	59540000	chr1	59585000	59590000
chr1	59880000	59885000	chr1	59945000	59950000
chr1	59970000	59975000	chr1	60840000	60845000
chr1	59975000	59980000	chr1	60125000	60130000
chr1	59975000	59980000	chr1	60270000	60275000
chr1	59980000	59985000	chr1	60180000	60185000
chr1	59985000	59990000	chr1	60080000	60085000
chr1	60275000	60280000	chr1	60720000	60725000
chr1	60275000	60280000	chr1	60845000	60850000
chr1	60290000	60295000	chr1	60400000	60405000
chr1	60295000	60300000	chr1	60685000	60690000
chr1	60490000	60495000	chr1	60560000	60565000
chr1	60850000	60855000	chr1	61035000	61040000
chr1	60855000	60860000	chr1	60960000	60965000
chr1	60960000	60965000	chr1	61540000	61545000
chr1	60970000	60975000	chr1	61500000	61505000
chr1	60975000	60980000	chr1	61450000	61455000
chr1	60975000	60980000	chr1	61040000	61045000
chr1	60975000	60980000	chr1	61345000	61350000
chr1	60975000	60980000	chr1	61585000	61590000
chr1	60975000	60980000	chr1	61635000	61640000
chr1	60975000	60980000	chr1	61845000	61850000
chr1	61045000	61050000	chr1	61450000	61455000
chr1	61050000	61055000	chr1	61275000	61280000
chr1	61050000	61055000	chr1	61340000	61345000
chr1	61055000	61060000	chr1	61635000	61640000
chr1	61075000	61080000	chr1	61225000	61230000
chr1	61080000	61085000	chr1	61130000	61135000
chr1	61080000	61085000	chr1	61185000	61190000
chr1	61080000	61085000	chr1	61260000	61265000
chr1	61080000	61085000	chr1	61335000	61340000
chr1	61130000	61135000	chr1	61330000	61335000
chr1	61195000	61200000	chr1	61325000	61330000
chr1	61225000	61230000	chr1	61330000	61335000
chr1	61340000	61345000	chr1	61445000	61450000
chr1	61350000	61355000	chr1	61855000	61860000
chr1	61455000	61460000	chr1	61590000	61595000
chr1	62130000	62135000	chr1	62410000	62415000
chr1	62175000	62180000	chr1	62405000	62410000
chr1	62175000	62180000	chr1	62330000	62335000
chr1	62180000	62185000	chr1	62290000	62295000
chr1	62210000	62215000	chr1	62405000	62410000
chr1	62245000	62250000	chr1	62385000	62390000
chr1	62300000	62305000	chr1	62400000	62405000
chr1	62325000	62330000	chr1	62385000	62390000
chr1	62440000	62445000	chr1	62760000	62765000
chr1	62465000	62470000	chr1	62835000	62840000
chr1	62495000	62500000	chr1	62750000	62755000
chr1	62530000	62535000	chr1	62740000	62745000
chr1	62535000	62540000	chr1	62690000	62695000
chr1	62595000	62600000	chr1	62670000	62675000
chr1	62600000	62605000	chr1	62750000	62755000
chr1	62955000	62960000	chr1	63440000	63445000
chr1	62960000	62965000	chr1	63150000	63155000
chr1	62965000	62970000	chr1	63315000	63320000
chr1	63065000	63070000	chr1	63450000	63455000
chr1	63185000	63190000	chr1	63535000	63540000
chr1	63190000	63195000	chr1	63300000	63305000
chr1	63320000	63325000	chr1	63530000	63535000
chr1	63325000	63330000	chr1	63440000	63445000
chr1	63365000	63370000	chr1	63430000	63435000
chr1	63560000	63565000	chr1	64245000	64250000
chr1	63615000	63620000	chr1	63675000	63680000
chr1	63615000	63620000	chr1	64245000	64250000
chr1	63620000	63625000	chr1	64135000	64140000
chr1	63675000	63680000	chr1	64240000	64245000
chr1	63680000	63685000	chr1	64025000	64030000
chr1	63685000	63690000	chr1	63855000	63860000
chr1	63685000	63690000	chr1	63920000	63925000
chr1	63705000	63710000	chr1	63770000	63775000
chr1	63770000	63775000	chr1	64240000	64245000
chr1	63775000	63780000	chr1	63925000	63930000
chr1	63775000	63780000	chr1	64135000	64140000
chr1	63785000	63790000	chr1	64115000	64120000
chr1	63855000	63860000	chr1	64140000	64145000
chr1	63920000	63925000	chr1	64235000	64240000
chr1	63930000	63935000	chr1	64135000	64140000
chr1	64140000	64145000	chr1	64240000	64245000
chr1	64160000	64165000	chr1	64235000	64240000
chr1	64270000	64275000	chr1	64580000	64585000
chr1	64270000	64275000	chr1	64610000	64615000
chr1	64275000	64280000	chr1	64370000	64375000
chr1	64275000	64280000	chr1	64550000	64555000
chr1	64375000	64380000	chr1	64815000	64820000
chr1	64380000	64385000	chr1	64580000	64585000
chr1	64440000	64445000	chr1	64665000	64670000
chr1	64485000	64490000	chr1	64545000	64550000
chr1	64685000	64690000	chr1	64820000	64825000
chr1	64740000	64745000	chr1	64820000	64825000
chr1	65055000	65060000	chr1	65255000	65260000
chr1	65060000	65065000	chr1	65205000	65210000
chr1	65060000	65065000	chr1	65685000	65690000
chr1	65065000	65070000	chr1	65145000	65150000
chr1	65230000	65235000	chr1	65430000	65435000
chr1	65235000	65240000	chr1	65685000	65690000
chr1	65430000	65435000	chr1	65685000	65690000
chr1	65440000	65445000	chr1	65615000	65620000
chr1	65945000	65950000	chr1	66450000	66455000
chr1	65955000	65960000	chr1	66240000	66245000
chr1	65960000	65965000	chr1	66505000	66510000
chr1	66250000	66255000	chr1	66440000	66445000
chr1	66250000	66255000	chr1	66500000	66505000
chr1	66250000	66255000	chr1	66725000	66730000
chr1	66260000	66265000	chr1	66340000	66345000
chr1	66295000	66300000	chr1	66435000	66440000
chr1	66505000	66510000	chr1	66725000	66730000
chr1	66760000	66765000	chr1	67210000	67215000
chr1	66765000	66770000	chr1	66920000	66925000
chr1	66765000	66770000	chr1	67145000	67150000
chr1	66990000	66995000	chr1	67210000	67215000
chr1	66995000	67000000	chr1	67150000	67155000
chr1	67140000	67145000	chr1	67205000	67210000
chr1	67150000	67155000	chr1	67505000	67510000
chr1	67225000	67230000	chr1	67500000	67505000
chr1	67345000	67350000	chr1	67495000	67500000
chr1	67420000	67425000	chr1	67495000	67500000
chr1	67525000	67530000	chr1	67695000	67700000
chr1	67535000	67540000	chr1	67760000	67765000
chr1	67560000	67565000	chr1	67685000	67690000
chr1	67565000	67570000	chr1	67640000	67645000
chr1	67615000	67620000	chr1	67675000	67680000
chr1	67685000	67690000	chr1	67755000	67760000
chr1	67765000	67770000	chr1	67845000	67850000
chr1	67765000	67770000	chr1	68110000	68115000
chr1	67845000	67850000	chr1	68310000	68315000
chr1	67850000	67855000	chr1	68005000	68010000
chr1	67850000	67855000	chr1	68105000	68110000
chr1	67850000	67855000	chr1	68335000	68340000
chr1	68120000	68125000	chr1	68330000	68335000
chr1	68120000	68125000	chr1	68440000	68445000
chr1	68345000	68350000	chr1	68435000	68440000
chr1	68450000	68455000	chr1	69740000	69745000
chr1	68475000	68480000	chr1	68575000	68580000
chr1	68490000	68495000	chr1	68545000	68550000
chr1	68650000	68655000	chr1	69740000	69745000
chr1	68820000	68825000	chr1	69735000	69740000
chr1	69380000	69385000	chr1	69690000	69695000
chr1	69905000	69910000	chr1	69965000	69970000
chr1	70030000	70035000	chr1	70505000	70510000
chr1	70130000	70135000	chr1	70500000	70505000
chr1	70245000	70250000	chr1	70495000	70500000
chr1	70255000	70260000	chr1	70410000	70415000
chr1	70320000	70325000	chr1	70425000	70430000
chr1	70350000	70355000	chr1	70410000	70415000
chr1	70525000	70530000	chr1	71045000	71050000
chr1	70530000	70535000	chr1	70620000	70625000
chr1	70535000	70540000	chr1	70660000	70665000
chr1	70540000	70545000	chr1	70895000	70900000
chr1	70685000	70690000	chr1	71045000	71050000
chr1	70695000	70700000	chr1	70890000	70895000
chr1	70735000	70740000	chr1	71045000	71050000
chr1	70925000	70930000	chr1	70990000	70995000
chr1	70935000	70940000	chr1	71030000	71035000
chr1	71080000	71085000	chr1	71485000	71490000
chr1	71085000	71090000	chr1	71515000	71520000
chr1	71105000	71110000	chr1	71175000	71180000
chr1	71115000	71120000	chr1	71540000	71545000
chr1	71200000	71205000	chr1	71525000	71530000
chr1	71240000	71245000	chr1	71515000	71520000
chr1	71305000	71310000	chr1	71490000	71495000
chr1	71335000	71340000	chr1	71505000	71510000
chr1	71585000	71590000	chr1	72040000	72045000
chr1	71830000	71835000	chr1	71980000	71985000
chr1	72255000	72260000	chr1	72355000	72360000
chr1	72290000	72295000	chr1	72355000	72360000
chr1	74240000	74245000	chr1	74475000	74480000
chr1	74770000	74775000	chr1	75200000	75205000
chr1	75050000	75055000	chr1	75200000	75205000
chr1	75255000	75260000	chr1	75630000	75635000
chr1	75720000	75725000	chr1	75790000	75795000
chr1	75990000	75995000	chr1	76140000	76145000
chr1	76150000	76155000	chr1	77140000	77145000
chr1	76160000	76165000	chr1	76865000	76870000
chr1	76165000	76170000	chr1	76240000	76245000
chr1	76320000	76325000	chr1	76745000	76750000
chr1	76325000	76330000	chr1	77125000	77130000
chr1	76340000	76345000	chr1	76865000	76870000
chr1	76605000	76610000	chr1	76685000	76690000
chr1	76895000	76900000	chr1	77115000	77120000
chr1	77150000	77155000	chr1	77310000	77315000
chr1	77150000	77155000	chr1	77530000	77535000
chr1	77155000	77160000	chr1	77415000	77420000
chr1	77155000	77160000	chr1	77680000	77685000
chr1	77175000	77180000	chr1	77270000	77275000
chr1	77295000	77300000	chr1	77540000	77545000
chr1	77540000	77545000	chr1	77675000	77680000
chr1	77970000	77975000	chr1	78105000	78110000
chr1	78000000	78005000	chr1	78105000	78110000
chr1	78130000	78135000	chr1	78670000	78675000
chr1	78135000	78140000	chr1	78605000	78610000
chr1	78140000	78145000	chr1	78345000	78350000
chr1	78140000	78145000	chr1	78495000	78500000
chr1	78140000	78145000	chr1	78545000	78550000
chr1	78150000	78155000	chr1	78225000	78230000
chr1	78220000	78225000	chr1	78495000	78500000
chr1	78495000	78500000	chr1	78605000	78610000
chr1	78500000	78505000	chr1	78545000	78550000
chr1	78615000	78620000	chr1	78670000	78675000
chr1	78685000	78690000	chr1	78840000	78845000
chr1	78835000	78840000	chr1	79250000	79255000
chr1	78840000	78845000	chr1	79195000	79200000
chr1	78845000	78850000	chr1	79055000	79060000
chr1	78845000	78850000	chr1	79105000	79110000
chr1	78855000	78860000	chr1	78980000	78985000
chr1	78920000	78925000	chr1	79185000	79190000
chr1	78965000	78970000	chr1	79195000	79200000
chr1	79260000	79265000	chr1	79350000	79355000
chr1	79260000	79265000	chr1	79485000	79490000
chr1	80210000	80215000	chr1	81085000	81090000
chr1	80215000	80220000	chr1	80780000	80785000
chr1	80595000	80600000	chr1	80725000	80730000
chr1	81410000	81415000	chr1	81755000	81760000
chr1	81550000	81555000	chr1	81760000	81765000
chr1	81555000	81560000	chr1	81680000	81685000
chr1	81595000	81600000	chr1	81755000	81760000
chr1	82120000	82125000	chr1	82220000	82225000
chr1	82840000	82845000	chr1	82955000	82960000
chr1	83925000	83930000	chr1	84120000	84125000
chr1	84135000	84140000	chr1	84755000	84760000
chr1	84140000	84145000	chr1	84430000	84435000
chr1	84140000	84145000	chr1	84490000	84495000
chr1	84140000	84145000	chr1	84540000	84545000
chr1	84200000	84205000	chr1	84415000	84420000
chr1	84300000	84305000	chr1	84415000	84420000
chr1	84435000	84440000	chr1	84540000	84545000
chr1	84440000	84445000	chr1	84615000	84620000
chr1	84440000	84445000	chr1	84760000	84765000
chr1	84500000	84505000	chr1	84765000	84770000
chr1	84545000	84550000	chr1	84760000	84765000
chr1	84620000	84625000	chr1	84930000	84935000
chr1	84625000	84630000	chr1	84755000	84760000
chr1	84770000	84775000	chr1	84930000	84935000
chr1	84780000	84785000	chr1	84825000	84830000
chr1	84780000	84785000	chr1	84895000	84900000
chr1	84945000	84950000	chr1	85250000	85255000
chr1	84955000	84960000	chr1	85075000	85080000
chr1	85020000	85025000	chr1	85250000	85255000
chr1	85030000	85035000	chr1	85100000	85105000
chr1	85110000	85115000	chr1	85250000	85255000
chr1	85120000	85125000	chr1	85205000	85210000
chr1	85305000	85310000	chr1	85580000	85585000
chr1	85305000	85310000	chr1	85690000	85695000
chr1	85310000	85315000	chr1	85460000	85465000
chr1	85310000	85315000	chr1	85500000	85505000
chr1	85315000	85320000	chr1	85390000	85395000
chr1	85345000	85350000	chr1	85455000	85460000
chr1	85350000	85355000	chr1	85500000	85505000
chr1	85575000	85580000	chr1	85690000	85695000
chr1	85610000	85615000	chr1	85695000	85700000
chr1	85610000	85615000	chr1	85880000	85885000
chr1	85705000	85710000	chr1	85880000	85885000
chr1	85770000	85775000	chr1	85880000	85885000
chr1	85895000	85900000	chr1	86015000	86020000
chr1	86380000	86385000	chr1	86505000	86510000
chr1	86380000	86385000	chr1	86745000	86750000
chr1	86385000	86390000	chr1	86700000	86705000
chr1	86425000	86430000	chr1	86505000	86510000
chr1	86465000	86470000	chr1	86745000	86750000
chr1	86510000	86515000	chr1	86740000	86745000
chr1	86515000	86520000	chr1	86695000	86700000
chr1	86530000	86535000	chr1	86600000	86605000
chr1	86705000	86710000	chr1	86775000	86780000
chr1	86740000	86745000	chr1	87090000	87095000
chr1	86780000	86785000	chr1	86960000	86965000
chr1	86780000	86785000	chr1	87080000	87085000
chr1	86785000	86790000	chr1	87020000	87025000
chr1	86825000	86830000	chr1	86910000	86915000
chr1	86830000	86835000	chr1	86965000	86970000
chr1	86830000	86835000	chr1	87025000	87030000
chr1	86830000	86835000	chr1	87080000	87085000
chr1	86860000	86865000	chr1	87075000	87080000
chr1	86870000	86875000	chr1	86965000	86970000
chr1	86910000	86915000	chr1	87070000	87075000
chr1	86965000	86970000	chr1	87025000	87030000
chr1	86970000	86975000	chr1	87075000	87080000
chr1	87125000	87130000	chr1	87325000	87330000
chr1	87130000	87135000	chr1	87280000	87285000
chr1	87295000	87300000	chr1	87950000	87955000
chr1	87295000	87300000	chr1	88065000	88070000
chr1	87295000	87300000	chr1	87775000	87780000
chr1	87300000	87305000	chr1	87705000	87710000
chr1	87305000	87310000	chr1	88005000	88010000
chr1	87320000	87325000	chr1	87740000	87745000
chr1	87320000	87325000	chr1	87950000	87955000
chr1	87325000	87330000	chr1	87855000	87860000
chr1	87325000	87330000	chr1	87810000	87815000
chr1	87325000	87330000	chr1	87895000	87900000
chr1	87330000	87335000	chr1	87520000	87525000
chr1	87330000	87335000	chr1	87680000	87685000
chr1	87335000	87340000	chr1	87385000	87390000
chr1	87335000	87340000	chr1	87465000	87470000
chr1	87600000	87605000	chr1	87805000	87810000
chr1	87790000	87795000	chr1	87950000	87955000
chr1	87830000	87835000	chr1	87940000	87945000
chr1	87965000	87970000	chr1	88025000	88030000
chr1	88010000	88015000	chr1	88080000	88085000
chr1	88185000	88190000	chr1	88300000	88305000
chr1	88240000	88245000	chr1	88375000	88380000
chr1	88605000	88610000	chr1	88880000	88885000
chr1	88650000	88655000	chr1	88875000	88880000
chr1	88655000	88660000	chr1	88730000	88735000
chr1	88740000	88745000	chr1	88870000	88875000
chr1	88795000	88800000	chr1	88875000	88880000
chr1	88930000	88935000	chr1	89380000	89385000
chr1	88940000	88945000	chr1	89455000	89460000
chr1	88965000	88970000	chr1	89385000	89390000
chr1	88990000	88995000	chr1	89455000	89460000
chr1	89000000	89005000	chr1	89270000	89275000
chr1	89000000	89005000	chr1	89355000	89360000
chr1	89085000	89090000	chr1	89370000	89375000
chr1	89105000	89110000	chr1	89170000	89175000
chr1	89370000	89375000	chr1	89445000	89450000
chr1	89470000	89475000	chr1	89515000	89520000
chr1	89480000	89485000	chr1	89595000	89600000
chr1	89480000	89485000	chr1	89760000	89765000
chr1	89520000	89525000	chr1	89595000	89600000
chr1	89625000	89630000	chr1	89765000	89770000
chr1	89675000	89680000	chr1	89755000	89760000
chr1	89805000	89810000	chr1	89950000	89955000
chr1	89825000	89830000	chr1	89880000	89885000
chr1	89855000	89860000	chr1	89970000	89975000
chr1	89895000	89900000	chr1	89960000	89965000
chr1	90120000	90125000	chr1	90530000	90535000
chr1	90120000	90125000	chr1	90575000	90580000
chr1	90720000	90725000	chr1	90960000	90965000
chr1	90720000	90725000	chr1	91160000	91165000
chr1	91025000	91030000	chr1	91150000	91155000
chr1	91165000	91170000	chr1	91275000	91280000
chr1	91280000	91285000	chr1	91395000	91400000
chr1	91280000	91285000	chr1	91500000	91505000
chr1	91405000	91410000	chr1	91495000	91500000
chr1	91510000	91515000	chr1	92290000	92295000
chr1	91520000	91525000	chr1	91930000	91935000
chr1	91535000	91540000	chr1	91885000	91890000
chr1	91545000	91550000	chr1	91925000	91930000
chr1	91685000	91690000	chr1	91885000	91890000
chr1	91745000	91750000	chr1	91820000	91825000
chr1	91745000	91750000	chr1	91880000	91885000
chr1	91750000	91755000	chr1	91925000	91930000
chr1	91930000	91935000	chr1	92290000	92295000
chr1	92000000	92005000	chr1	92285000	92290000
chr1	92310000	92315000	chr1	92610000	92615000
chr1	92405000	92410000	chr1	92590000	92595000
chr1	92750000	92755000	chr1	92825000	92830000
chr1	92855000	92860000	chr1	92990000	92995000
chr1	92855000	92860000	chr1	93055000	93060000
chr1	93015000	93020000	chr1	93065000	93070000
chr1	93080000	93085000	chr1	93175000	93180000
chr1	93300000	93305000	chr1	93625000	93630000
chr1	93305000	93310000	chr1	93435000	93440000
chr1	93305000	93310000	chr1	93810000	93815000
chr1	93365000	93370000	chr1	93860000	93865000
chr1	93440000	93445000	chr1	93620000	93625000
chr1	93440000	93445000	chr1	93655000	93660000
chr1	93440000	93445000	chr1	93815000	93820000
chr1	93440000	93445000	chr1	93840000	93845000
chr1	93445000	93450000	chr1	93585000	93590000
chr1	93450000	93455000	chr1	93550000	93555000
chr1	93625000	93630000	chr1	93840000	93845000
chr1	93630000	93635000	chr1	93745000	93750000
chr1	93630000	93635000	chr1	93810000	93815000
chr1	93685000	93690000	chr1	93795000	93800000
chr1	93915000	93920000	chr1	93970000	93975000
chr1	94035000	94040000	chr1	94465000	94470000
chr1	94040000	94045000	chr1	94335000	94340000
chr1	94060000	94065000	chr1	94230000	94235000
chr1	94060000	94065000	chr1	94460000	94465000
chr1	94135000	94140000	chr1	94330000	94335000
chr1	94240000	94245000	chr1	94325000	94330000
chr1	94340000	94345000	chr1	94460000	94465000
chr1	94340000	94345000	chr1	94810000	94815000
chr1	94480000	94485000	chr1	94805000	94810000
chr1	94525000	94530000	chr1	94800000	94805000
chr1	94645000	94650000	chr1	94760000	94765000
chr1	94650000	94655000	chr1	94790000	94795000
chr1	94695000	94700000	chr1	94790000	94795000
chr1	94735000	94740000	chr1	94790000	94795000
chr1	94820000	94825000	chr1	95040000	95045000
chr1	94845000	94850000	chr1	95040000	95045000
chr1	94855000	94860000	chr1	94995000	95000000
chr1	94855000	94860000	chr1	95225000	95230000
chr1	94860000	94865000	chr1	94925000	94930000
chr1	94920000	94925000	chr1	95025000	95030000
chr1	95085000	95090000	chr1	95230000	95235000
chr1	95305000	95310000	chr1	95465000	95470000
chr1	96730000	96735000	chr1	96805000	96810000
chr1	96870000	96875000	chr1	96935000	96940000
chr1	97145000	97150000	chr1	97520000	97525000
chr1	97245000	97250000	chr1	97525000	97530000
chr1	97675000	97680000	chr1	97730000	97735000
chr1	97825000	97830000	chr1	98460000	98465000
chr1	98055000	98060000	chr1	98465000	98470000
chr1	98195000	98200000	chr1	98460000	98465000
chr1	98555000	98560000	chr1	98745000	98750000
chr1	98795000	98800000	chr1	98945000	98950000
chr1	99175000	99180000	chr1	99480000	99485000
chr1	99175000	99180000	chr1	99695000	99700000
chr1	99185000	99190000	chr1	99315000	99320000
chr1	99325000	99330000	chr1	99405000	99410000
chr1	99325000	99330000	chr1	99465000	99470000
chr1	99335000	99340000	chr1	99685000	99690000
chr1	99400000	99405000	chr1	99470000	99475000
chr1	99495000	99500000	chr1	99700000	99705000
chr1	99550000	99555000	chr1	99685000	99690000
chr1	99765000	99770000	chr1	100125000	100130000
chr1	99775000	99780000	chr1	100255000	100260000
chr1	99795000	99800000	chr1	100130000	100135000
chr1	99805000	99810000	chr1	100450000	100455000
chr1	99810000	99815000	chr1	100085000	100090000
chr1	99810000	99815000	chr1	100030000	100035000
chr1	99815000	99820000	chr1	100265000	100270000
chr1	99830000	99835000	chr1	99965000	99970000
chr1	99965000	99970000	chr1	100440000	100445000
chr1	99975000	99980000	chr1	100035000	100040000
chr1	100125000	100130000	chr1	100865000	100870000
chr1	100130000	100135000	chr1	100450000	100455000
chr1	100180000	100185000	chr1	100880000	100885000
chr1	100245000	100250000	chr1	100445000	100450000
chr1	100265000	100270000	chr1	100870000	100875000
chr1	100355000	100360000	chr1	100430000	100435000
chr1	100355000	100360000	chr1	100450000	100455000
chr1	100465000	100470000	chr1	100865000	100870000
chr1	100470000	100475000	chr1	100600000	100605000
chr1	100470000	100475000	chr1	100730000	100735000
chr1	100475000	100480000	chr1	100690000	100695000
chr1	100475000	100480000	chr1	100820000	100825000
chr1	100605000	100610000	chr1	100860000	100865000
chr1	100715000	100720000	chr1	100850000	100855000
chr1	100775000	100780000	chr1	100850000	100855000
chr1	100920000	100925000	chr1	101135000	101140000
chr1	100920000	100925000	chr1	101240000	101245000
chr1	100920000	100925000	chr1	101285000	101290000
chr1	100925000	100930000	chr1	101005000	101010000
chr1	100985000	100990000	chr1	101285000	101290000
chr1	101020000	101025000	chr1	101260000	101265000
chr1	101025000	101030000	chr1	101290000	101295000
chr1	101135000	101140000	chr1	101285000	101290000
chr1	101140000	101145000	chr1	101245000	101250000
chr1	101305000	101310000	chr1	101355000	101360000
chr1	101310000	101315000	chr1	101435000	101440000
chr1	101765000	101770000	chr1	101980000	101985000
chr1	101815000	101820000	chr1	102185000	102190000
chr1	101990000	101995000	chr1	102190000	102195000
chr1	102550000	102555000	chr1	102970000	102975000
chr1	102565000	102570000	chr1	102790000	102795000
chr1	102655000	102660000	chr1	102715000	102720000
chr1	103100000	103105000	chr1	103505000	103510000
chr1	103105000	103110000	chr1	103460000	103465000
chr1	103235000	103240000	chr1	103445000	103450000
chr1	103945000	103950000	chr1	104130000	104135000
chr1	103950000	103955000	chr1	104250000	104255000
chr1	104030000	104035000	chr1	104125000	104130000
chr1	104845000	104850000	chr1	104915000	104920000
chr1	105250000	105255000	chr1	105380000	105385000
chr1	105405000	105410000	chr1	105790000	105795000
chr1	105470000	105475000	chr1	105790000	105795000
chr1	105890000	105895000	chr1	105950000	105955000
chr1	106020000	106025000	chr1	106265000	106270000
chr1	106270000	106275000	chr1	107145000	107150000
chr1	106315000	106320000	chr1	106425000	106430000
chr1	106335000	106340000	chr1	107145000	107150000
chr1	106465000	106470000	chr1	107140000	107145000
chr1	106465000	106470000	chr1	106565000	106570000
chr1	106535000	106540000	chr1	107145000	107150000
chr1	106555000	106560000	chr1	107050000	107055000
chr1	106595000	106600000	chr1	107140000	107145000
chr1	106600000	106605000	chr1	106995000	107000000
chr1	106625000	106630000	chr1	106765000	106770000
chr1	106650000	106655000	chr1	107145000	107150000
chr1	106900000	106905000	chr1	107125000	107130000
chr1	106930000	106935000	chr1	107040000	107045000
chr1	106980000	106985000	chr1	107060000	107065000
chr1	106995000	107000000	chr1	107140000	107145000
chr1	107065000	107070000	chr1	107135000	107140000
chr1	107155000	107160000	chr1	107525000	107530000
chr1	107155000	107160000	chr1	107745000	107750000
chr1	107275000	107280000	chr1	107525000	107530000
chr1	107275000	107280000	chr1	107750000	107755000
chr1	107430000	107435000	chr1	107525000	107530000
chr1	107430000	107435000	chr1	107745000	107750000
chr1	107530000	107535000	chr1	107745000	107750000
chr1	107585000	107590000	chr1	107735000	107740000
chr1	107780000	107785000	chr1	108125000	108130000
chr1	107785000	107790000	chr1	108045000	108050000
chr1	107785000	107790000	chr1	107960000	107965000
chr1	107945000	107950000	chr1	108125000	108130000
chr1	108510000	108515000	chr1	108645000	108650000
chr1	108560000	108565000	chr1	108635000	108640000
chr1	108690000	108695000	chr1	108750000	108755000
chr1	108825000	108830000	chr1	108895000	108900000
chr1	109105000	109110000	chr1	109190000	109195000
chr1	109270000	109275000	chr1	109400000	109405000
chr1	109495000	109500000	chr1	109645000	109650000
chr1	109545000	109550000	chr1	109640000	109645000
chr1	109545000	109550000	chr1	109770000	109775000
chr1	109545000	109550000	chr1	110025000	110030000
chr1	109550000	109555000	chr1	109985000	109990000
chr1	109640000	109645000	chr1	109770000	109775000
chr1	109640000	109645000	chr1	109985000	109990000
chr1	109640000	109645000	chr1	110025000	110030000
chr1	109650000	109655000	chr1	109735000	109740000
chr1	109730000	109735000	chr1	109990000	109995000
chr1	109775000	109780000	chr1	109980000	109985000
chr1	109780000	109785000	chr1	109950000	109955000
chr1	110050000	110055000	chr1	110465000	110470000
chr1	110190000	110195000	chr1	110460000	110465000
chr1	110200000	110205000	chr1	110360000	110365000
chr1	110200000	110205000	chr1	110495000	110500000
chr1	110205000	110210000	chr1	110310000	110315000
chr1	110410000	110415000	chr1	110455000	110460000
chr1	110530000	110535000	chr1	110610000	110615000
chr1	110535000	110540000	chr1	110765000	110770000
chr1	110620000	110625000	chr1	110990000	110995000
chr1	110620000	110625000	chr1	111025000	111030000
chr1	110625000	110630000	chr1	110770000	110775000
chr1	110785000	110790000	chr1	110990000	110995000
chr1	110885000	110890000	chr1	110990000	110995000
chr1	111030000	111035000	chr1	111400000	111405000
chr1	111040000	111045000	chr1	111125000	111130000
chr1	111220000	111225000	chr1	111330000	111335000
chr1	111220000	111225000	chr1	111395000	111400000
chr1	111220000	111225000	chr1	111435000	111440000
chr1	111230000	111235000	chr1	111305000	111310000
chr1	111330000	111335000	chr1	111395000	111400000
chr1	111480000	111485000	chr1	111755000	111760000
chr1	111505000	111510000	chr1	111655000	111660000
chr1	111510000	111515000	chr1	111615000	111620000
chr1	111780000	111785000	chr1	111990000	111995000
chr1	111785000	111790000	chr1	112345000	112350000
chr1	111790000	111795000	chr1	112255000	112260000
chr1	111795000	111800000	chr1	112370000	112375000
chr1	112110000	112115000	chr1	112200000	112205000
chr1	112390000	112395000	chr1	112610000	112615000
chr1	112390000	112395000	chr1	112675000	112680000
chr1	112390000	112395000	chr1	112705000	112710000
chr1	112395000	112400000	chr1	112465000	112470000
chr1	112465000	112470000	chr1	112705000	112710000
chr1	112495000	112500000	chr1	112605000	112610000
chr1	112495000	112500000	chr1	112695000	112700000
chr1	112615000	112620000	chr1	112675000	112680000
chr1	112620000	112625000	chr1	112695000	112700000
chr1	112720000	112725000	chr1	112800000	112805000
chr1	112720000	112725000	chr1	112870000	112875000
chr1	112720000	112725000	chr1	113050000	113055000
chr1	112805000	112810000	chr1	113040000	113045000
chr1	112805000	112810000	chr1	113070000	113075000
chr1	112810000	112815000	chr1	112875000	112880000
chr1	112880000	112885000	chr1	112950000	112955000
chr1	112885000	112890000	chr1	113035000	113040000
chr1	112885000	112890000	chr1	113070000	113075000
chr1	112950000	112955000	chr1	113040000	113045000
chr1	113085000	113090000	chr1	113680000	113685000
chr1	113140000	113145000	chr1	113675000	113680000
chr1	113145000	113150000	chr1	113450000	113455000
chr1	113145000	113150000	chr1	113600000	113605000
chr1	113190000	113195000	chr1	113600000	113605000
chr1	113215000	113220000	chr1	113680000	113685000
chr1	113390000	113395000	chr1	113680000	113685000
chr1	113825000	113830000	chr1	113935000	113940000
chr1	113830000	113835000	chr1	113890000	113895000
chr1	113975000	113980000	chr1	114275000	114280000
chr1	113980000	113985000	chr1	114220000	114225000
chr1	114020000	114025000	chr1	114105000	114110000
chr1	114035000	114040000	chr1	114275000	114280000
chr1	114095000	114100000	chr1	114275000	114280000
chr1	114345000	114350000	chr1	114670000	114675000
chr1	114345000	114350000	chr1	114560000	114565000
chr1	114415000	114420000	chr1	114555000	114560000
chr1	114580000	114585000	chr1	114665000	114670000
chr1	114750000	114755000	chr1	114820000	114825000
chr1	114975000	114980000	chr1	115110000	115115000
chr1	114980000	114985000	chr1	115045000	115050000
chr1	115130000	115135000	chr1	115520000	115525000
chr1	115135000	115140000	chr1	115465000	115470000
chr1	115135000	115140000	chr1	115540000	115545000
chr1	115135000	115140000	chr1	115590000	115595000
chr1	115140000	115145000	chr1	115270000	115275000
chr1	115185000	115190000	chr1	115460000	115465000
chr1	115260000	115265000	chr1	115385000	115390000
chr1	115275000	115280000	chr1	115465000	115470000
chr1	115340000	115345000	chr1	115445000	115450000
chr1	115475000	115480000	chr1	115590000	115595000
chr1	115545000	115550000	chr1	115590000	115595000
chr1	115550000	115555000	chr1	115770000	115775000
chr1	115605000	115610000	chr1	115765000	115770000
chr1	115605000	115610000	chr1	115980000	115985000
chr1	115615000	115620000	chr1	115705000	115710000
chr1	115645000	115650000	chr1	115705000	115710000
chr1	115710000	115715000	chr1	115770000	115775000
chr1	115800000	115805000	chr1	116495000	116500000
chr1	115805000	115810000	chr1	115975000	115980000
chr1	115805000	115810000	chr1	116015000	116020000
chr1	115810000	115815000	chr1	116120000	116125000
chr1	115815000	115820000	chr1	115890000	115895000
chr1	115865000	115870000	chr1	115965000	115970000
chr1	116140000	116145000	chr1	116405000	116410000
chr1	116140000	116145000	chr1	116425000	116430000
chr1	116140000	116145000	chr1	116485000	116490000
chr1	116145000	116150000	chr1	116330000	116335000
chr1	116145000	116150000	chr1	116380000	116385000
chr1	116155000	116160000	chr1	116200000	116205000
chr1	116195000	116200000	chr1	116325000	116330000
chr1	116200000	116205000	chr1	116480000	116485000
chr1	116240000	116245000	chr1	116490000	116495000
chr1	116245000	116250000	chr1	116320000	116325000
chr1	116290000	116295000	chr1	116380000	116385000
chr1	116375000	116380000	chr1	116480000	116485000
chr1	116570000	116575000	chr1	116815000	116820000
chr1	116575000	116580000	chr1	116725000	116730000
chr1	116580000	116585000	chr1	117050000	117055000
chr1	116585000	116590000	chr1	116685000	116690000
chr1	116730000	116735000	chr1	116815000	116820000
chr1	116735000	116740000	chr1	117050000	117055000
chr1	116820000	116825000	chr1	117055000	117060000
chr1	116850000	116855000	chr1	117050000	117055000
chr1	116910000	116915000	chr1	117050000	117055000
chr1	116935000	116940000	chr1	117045000	117050000
chr1	117065000	117070000	chr1	117280000	117285000
chr1	117120000	117125000	chr1	117280000	117285000
chr1	117160000	117165000	chr1	117445000	117450000
chr1	117165000	117170000	chr1	117270000	117275000
chr1	117305000	117310000	chr1	117490000	117495000
chr1	117500000	117505000	chr1	117870000	117875000
chr1	117515000	117520000	chr1	117805000	117810000
chr1	117515000	117520000	chr1	117750000	117755000
chr1	117515000	117520000	chr1	117890000	117895000
chr1	117530000	117535000	chr1	117680000	117685000
chr1	117535000	117540000	chr1	117605000	117610000
chr1	117560000	117565000	chr1	117620000	117625000
chr1	117610000	117615000	chr1	117745000	117750000
chr1	117610000	117615000	chr1	117895000	117900000
chr1	117760000	117765000	chr1	117890000	117895000
chr1	117815000	117820000	chr1	117900000	117905000
chr1	118075000	118080000	chr1	118140000	118145000
chr1	118150000	118155000	chr1	119275000	119280000
chr1	118155000	118160000	chr1	118240000	118245000
chr1	118155000	118160000	chr1	119005000	119010000
chr1	118200000	118205000	chr1	118705000	118710000
chr1	118225000	118230000	chr1	118715000	118720000
chr1	118305000	118310000	chr1	118520000	118525000
chr1	118315000	118320000	chr1	118695000	118700000
chr1	118350000	118355000	chr1	118485000	118490000
chr1	118520000	118525000	chr1	118605000	118610000
chr1	118740000	118745000	chr1	118855000	118860000
chr1	118825000	118830000	chr1	118990000	118995000
chr1	119145000	119150000	chr1	119270000	119275000
chr1	119285000	119290000	chr1	119365000	119370000
chr1	119370000	119375000	chr1	119600000	119605000
chr1	119375000	119380000	chr1	119460000	119465000
chr1	119375000	119380000	chr1	119535000	119540000
chr1	119470000	119475000	chr1	119595000	119600000
chr1	119475000	119480000	chr1	119540000	119545000
chr1	119550000	119555000	chr1	119605000	119610000
chr1	119610000	119615000	chr1	119670000	119675000
chr1	119615000	119620000	chr1	119720000	119725000
chr1	119740000	119745000	chr1	119810000	119815000
chr1	119880000	119885000	chr1	119945000	119950000
chr1	145885000	145890000	chr1	146010000	146015000
chr1	147170000	147175000	chr1	147240000	147245000
chr1	147495000	147500000	chr1	147885000	147890000
chr1	147505000	147510000	chr1	147635000	147640000
chr1	147640000	147645000	chr1	147890000	147895000
chr1	147710000	147715000	chr1	147895000	147900000
chr1	149890000	149895000	chr1	150050000	150055000
chr1	149900000	149905000	chr1	150180000	150185000
chr1	149925000	149930000	chr1	150050000	150055000
chr1	149960000	149965000	chr1	150050000	150055000
chr1	149960000	149965000	chr1	150170000	150175000
chr1	149965000	149970000	chr1	150015000	150020000
chr1	150005000	150010000	chr1	150170000	150175000
chr1	150070000	150075000	chr1	150150000	150155000
chr1	150070000	150075000	chr1	150170000	150175000
chr1	150070000	150075000	chr1	150230000	150235000
chr1	150075000	150080000	chr1	150275000	150280000
chr1	150370000	150375000	chr1	150520000	150525000
chr1	150465000	150470000	chr1	150540000	150545000
chr1	150465000	150470000	chr1	150990000	150995000
chr1	150540000	150545000	chr1	150935000	150940000
chr1	150555000	150560000	chr1	150980000	150985000
chr1	150560000	150565000	chr1	150620000	150625000
chr1	150565000	150570000	chr1	150810000	150815000
chr1	150565000	150570000	chr1	150910000	150915000
chr1	150625000	150630000	chr1	150810000	150815000
chr1	150625000	150630000	chr1	150910000	150915000
chr1	150625000	150630000	chr1	150985000	150990000
chr1	150690000	150695000	chr1	150810000	150815000
chr1	150700000	150705000	chr1	150780000	150785000
chr1	150735000	150740000	chr1	150915000	150920000
chr1	150865000	150870000	chr1	150915000	150920000
chr1	151020000	151025000	chr1	151150000	151155000
chr1	151075000	151080000	chr1	151195000	151200000
chr1	151095000	151100000	chr1	151150000	151155000
chr1	151095000	151100000	chr1	151250000	151255000
chr1	151200000	151205000	chr1	151250000	151255000
chr1	151295000	151300000	chr1	151445000	151450000
chr1	151295000	151300000	chr1	151735000	151740000
chr1	151300000	151305000	chr1	151400000	151405000
chr1	151340000	151345000	chr1	151395000	151400000
chr1	151410000	151415000	chr1	151830000	151835000
chr1	151440000	151445000	chr1	151580000	151585000
chr1	151445000	151450000	chr1	151525000	151530000
chr1	151450000	151455000	chr1	151835000	151840000
chr1	151450000	151455000	chr1	151685000	151690000
chr1	151450000	151455000	chr1	151730000	151735000
chr1	151540000	151545000	chr1	151835000	151840000
chr1	151545000	151550000	chr1	151735000	151740000
chr1	151595000	151600000	chr1	151735000	151740000
chr1	151600000	151605000	chr1	151690000	151695000
chr1	151600000	151605000	chr1	151835000	151840000
chr1	151685000	151690000	chr1	151730000	151735000
chr1	151690000	151695000	chr1	151830000	151835000
chr1	151745000	151750000	chr1	151830000	151835000
chr1	151835000	151840000	chr1	152000000	152005000
chr1	151890000	151895000	chr1	151995000	152000000
chr1	151930000	151935000	chr1	151995000	152000000
chr1	152050000	152055000	chr1	152180000	152185000
chr1	152050000	152055000	chr1	152225000	152230000
chr1	152050000	152055000	chr1	152455000	152460000
chr1	152055000	152060000	chr1	152135000	152140000
chr1	152055000	152060000	chr1	152345000	152350000
chr1	152140000	152145000	chr1	152225000	152230000
chr1	152140000	152145000	chr1	152455000	152460000
chr1	152140000	152145000	chr1	152180000	152185000
chr1	152140000	152145000	chr1	152345000	152350000
chr1	152185000	152190000	chr1	152345000	152350000
chr1	152185000	152190000	chr1	152450000	152455000
chr1	152230000	152235000	chr1	152345000	152350000
chr1	152385000	152390000	chr1	152445000	152450000
chr1	152490000	152495000	chr1	152530000	152535000
chr1	152565000	152570000	chr1	152635000	152640000
chr1	152650000	152655000	chr1	153190000	153195000
chr1	152650000	152655000	chr1	153225000	153230000
chr1	152655000	152660000	chr1	152870000	152875000
chr1	152755000	152760000	chr1	153230000	153235000
chr1	152865000	152870000	chr1	152920000	152925000
chr1	152870000	152875000	chr1	153225000	153230000
chr1	152870000	152875000	chr1	153190000	153195000
chr1	152920000	152925000	chr1	153190000	153195000
chr1	152960000	152965000	chr1	153075000	153080000
chr1	153000000	153005000	chr1	153190000	153195000
chr1	153055000	153060000	chr1	153160000	153165000
chr1	153355000	153360000	chr1	153400000	153405000
chr1	153355000	153360000	chr1	153495000	153500000
chr1	153405000	153410000	chr1	153490000	153495000
chr1	153440000	153445000	chr1	153490000	153495000
chr1	153505000	153510000	chr1	153665000	153670000
chr1	153510000	153515000	chr1	153565000	153570000
chr1	153510000	153515000	chr1	153630000	153635000
chr1	153670000	153675000	chr1	153960000	153965000
chr1	153670000	153675000	chr1	153980000	153985000
chr1	153995000	154000000	chr1	154145000	154150000
chr1	154185000	154190000	chr1	154270000	154275000
chr1	154190000	154195000	chr1	154335000	154340000
chr1	154270000	154275000	chr1	154450000	154455000
chr1	154270000	154275000	chr1	154540000	154545000
chr1	154280000	154285000	chr1	154470000	154475000
chr1	154325000	154330000	chr1	154425000	154430000
chr1	154325000	154330000	chr1	154475000	154480000
chr1	154480000	154485000	chr1	154545000	154550000
chr1	154525000	154530000	chr1	154880000	154885000
chr1	154560000	154565000	chr1	154935000	154940000
chr1	154565000	154570000	chr1	154875000	154880000
chr1	154565000	154570000	chr1	154655000	154660000
chr1	154665000	154670000	chr1	154755000	154760000
chr1	154665000	154670000	chr1	154875000	154880000
chr1	154760000	154765000	chr1	154875000	154880000
chr1	154975000	154980000	chr1	155060000	155065000
chr1	155090000	155095000	chr1	155130000	155135000
chr1	155090000	155095000	chr1	155165000	155170000
chr1	155335000	155340000	chr1	155655000	155660000
chr1	155355000	155360000	chr1	155505000	155510000
chr1	155375000	155380000	chr1	155550000	155555000
chr1	155920000	155925000	chr1	156315000	156320000
chr1	155935000	155940000	chr1	155985000	155990000
chr1	155940000	155945000	chr1	156060000	156065000
chr1	156085000	156090000	chr1	156270000	156275000
chr1	156090000	156095000	chr1	156130000	156135000
chr1	156090000	156095000	chr1	156225000	156230000
chr1	156145000	156150000	chr1	156220000	156225000
chr1	156250000	156255000	chr1	156325000	156330000
chr1	156380000	156385000	chr1	156445000	156450000
chr1	156385000	156390000	chr1	156605000	156610000
chr1	156390000	156395000	chr1	156570000	156575000
chr1	156455000	156460000	chr1	156605000	156610000
chr1	156455000	156460000	chr1	156500000	156505000
chr1	156455000	156460000	chr1	156565000	156570000
chr1	156505000	156510000	chr1	156605000	156610000
chr1	156625000	156630000	chr1	156710000	156715000
chr1	156680000	156685000	chr1	156875000	156880000
chr1	156800000	156805000	chr1	156860000	156865000
chr1	157090000	157095000	chr1	157150000	157155000
chr1	157195000	157200000	chr1	157490000	157495000
chr1	157375000	157380000	chr1	157485000	157490000
chr1	157585000	157590000	chr1	157690000	157695000
chr1	157965000	157970000	chr1	158120000	158125000
chr1	157995000	158000000	chr1	158085000	158090000
chr1	158505000	158510000	chr1	159000000	159005000
chr1	158790000	158795000	chr1	158990000	158995000
chr1	159130000	159135000	chr1	159215000	159220000
chr1	159160000	159165000	chr1	159210000	159215000
chr1	159415000	159420000	chr1	159780000	159785000
chr1	159795000	159800000	chr1	159890000	159895000
chr1	159795000	159800000	chr1	159935000	159940000
chr1	159795000	159800000	chr1	160010000	160015000
chr1	159895000	159900000	chr1	160010000	160015000
chr1	159935000	159940000	chr1	160005000	160010000
chr1	159935000	159940000	chr1	160080000	160085000
chr1	160095000	160100000	chr1	160245000	160250000
chr1	160095000	160100000	chr1	160290000	160295000
chr1	160100000	160105000	chr1	160210000	160215000
chr1	160100000	160105000	chr1	160375000	160380000
chr1	160110000	160115000	chr1	160160000	160165000
chr1	160190000	160195000	chr1	160295000	160300000
chr1	160425000	160430000	chr1	160605000	160610000
chr1	160475000	160480000	chr1	160615000	160620000
chr1	160725000	160730000	chr1	160830000	160835000
chr1	160725000	160730000	chr1	160945000	160950000
chr1	160775000	160780000	chr1	160955000	160960000
chr1	160830000	160835000	chr1	160950000	160955000
chr1	161215000	161220000	chr1	161380000	161385000
chr1	161230000	161235000	chr1	161285000	161290000
chr1	161760000	161765000	chr1	162035000	162040000
chr1	161785000	161790000	chr1	162395000	162400000
chr1	161790000	161795000	chr1	161900000	161905000
chr1	161790000	161795000	chr1	162035000	162040000
chr1	161790000	161795000	chr1	162275000	162280000
chr1	162055000	162060000	chr1	162275000	162280000
chr1	162055000	162060000	chr1	162390000	162395000
chr1	162070000	162075000	chr1	162210000	162215000
chr1	162845000	162850000	chr1	163315000	163320000
chr1	162850000	162855000	chr1	163070000	163075000
chr1	162855000	162860000	chr1	163175000	163180000
chr1	162890000	162895000	chr1	162965000	162970000
chr1	163070000	163075000	chr1	163170000	163175000
chr1	163070000	163075000	chr1	163310000	163315000
chr1	163175000	163180000	chr1	163310000	163315000
chr1	163360000	163365000	chr1	163705000	163710000
chr1	163405000	163410000	chr1	163700000	163705000
chr1	163525000	163530000	chr1	163810000	163815000
chr1	163530000	163535000	chr1	163705000	163710000
chr1	163550000	163555000	chr1	163695000	163700000
chr1	163920000	163925000	chr1	164005000	164010000
chr1	164235000	164240000	chr1	164785000	164790000
chr1	164410000	164415000	chr1	164460000	164465000
chr1	164430000	164435000	chr1	164505000	164510000
chr1	164670000	164675000	chr1	164785000	164790000
chr1	164825000	164830000	chr1	165070000	165075000
chr1	164985000	164990000	chr1	165055000	165060000
chr1	165120000	165125000	chr1	165370000	165375000
chr1	165145000	165150000	chr1	165220000	165225000
chr1	165145000	165150000	chr1	165240000	165245000
chr1	165145000	165150000	chr1	165290000	165295000
chr1	165150000	165155000	chr1	165370000	165375000
chr1	165260000	165265000	chr1	165360000	165365000
chr1	165395000	165400000	chr1	165915000	165920000
chr1	165400000	165405000	chr1	165590000	165595000
chr1	165455000	165460000	chr1	165530000	165535000
chr1	165460000	165465000	chr1	165585000	165590000
chr1	165605000	165610000	chr1	165700000	165705000
chr1	165605000	165610000	chr1	165910000	165915000
chr1	165715000	165720000	chr1	165910000	165915000
chr1	165760000	165765000	chr1	165895000	165900000
chr1	165770000	165775000	chr1	165815000	165820000
chr1	165825000	165830000	chr1	165890000	165895000
chr1	166715000	166720000	chr1	166780000	166785000
chr1	166875000	166880000	chr1	167055000	167060000
chr1	166900000	166905000	chr1	167430000	167435000
chr1	166905000	166910000	chr1	167215000	167220000
chr1	166910000	166915000	chr1	167055000	167060000
chr1	166950000	166955000	chr1	167050000	167055000
chr1	166980000	166985000	chr1	167045000	167050000
chr1	167065000	167070000	chr1	167220000	167225000
chr1	167065000	167070000	chr1	167265000	167270000
chr1	167065000	167070000	chr1	167440000	167445000
chr1	167065000	167070000	chr1	167530000	167535000
chr1	167125000	167130000	chr1	167205000	167210000
chr1	167220000	167225000	chr1	167405000	167410000
chr1	167220000	167225000	chr1	167445000	167450000
chr1	167225000	167230000	chr1	167535000	167540000
chr1	167260000	167265000	chr1	167525000	167530000
chr1	167265000	167270000	chr1	167405000	167410000
chr1	167265000	167270000	chr1	167440000	167445000
chr1	167270000	167275000	chr1	167340000	167345000
chr1	167405000	167410000	chr1	167530000	167535000
chr1	167450000	167455000	chr1	167530000	167535000
chr1	167550000	167555000	chr1	167685000	167690000
chr1	167550000	167555000	chr1	167800000	167805000
chr1	167595000	167600000	chr1	167685000	167690000
chr1	167595000	167600000	chr1	167795000	167800000
chr1	167595000	167600000	chr1	167900000	167905000
chr1	167605000	167610000	chr1	167650000	167655000
chr1	167715000	167720000	chr1	167930000	167935000
chr1	167720000	167725000	chr1	167795000	167800000
chr1	167720000	167725000	chr1	168075000	168080000
chr1	167800000	167805000	chr1	167905000	167910000
chr1	167800000	167805000	chr1	168085000	168090000
chr1	168085000	168090000	chr1	168325000	168330000
chr1	168145000	168150000	chr1	168320000	168325000
chr1	168180000	168185000	chr1	168225000	168230000
chr1	168435000	168440000	chr1	168575000	168580000
chr1	168435000	168440000	chr1	169345000	169350000
chr1	168455000	168460000	chr1	168540000	168545000
chr1	168480000	168485000	chr1	168545000	168550000
chr1	168545000	168550000	chr1	169345000	169350000
chr1	168600000	168605000	chr1	168865000	168870000
chr1	168600000	168605000	chr1	169350000	169355000
chr1	168605000	168610000	chr1	169135000	169140000
chr1	168605000	168610000	chr1	169190000	169195000
chr1	168610000	168615000	chr1	168795000	168800000
chr1	168610000	168615000	chr1	169110000	169115000
chr1	168620000	168625000	chr1	169230000	169235000
chr1	168635000	168640000	chr1	169110000	169115000
chr1	168635000	168640000	chr1	169345000	169350000
chr1	168685000	168690000	chr1	169105000	169110000
chr1	168700000	168705000	chr1	169345000	169350000
chr1	168735000	168740000	chr1	168920000	168925000
chr1	168735000	168740000	chr1	169345000	169350000
chr1	168760000	168765000	chr1	169105000	169110000
chr1	168800000	168805000	chr1	169350000	169355000
chr1	168805000	168810000	chr1	169110000	169115000
chr1	168865000	168870000	chr1	169340000	169345000
chr1	169110000	169115000	chr1	169350000	169355000
chr1	169145000	169150000	chr1	169335000	169340000
chr1	169370000	169375000	chr1	169545000	169550000
chr1	169465000	169470000	chr1	169540000	169545000
chr1	169465000	169470000	chr1	169700000	169705000
chr1	169465000	169470000	chr1	169805000	169810000
chr1	169550000	169555000	chr1	169805000	169810000
chr1	169555000	169560000	chr1	169705000	169710000
chr1	169595000	169600000	chr1	169805000	169810000
chr1	169605000	169610000	chr1	169700000	169705000
chr1	169705000	169710000	chr1	169805000	169810000
chr1	169930000	169935000	chr1	170335000	170340000
chr1	169930000	169935000	chr1	170930000	170935000
chr1	170005000	170010000	chr1	170250000	170255000
chr1	170690000	170695000	chr1	170880000	170885000
chr1	170695000	170700000	chr1	170900000	170905000
chr1	170975000	170980000	chr1	171310000	171315000
chr1	171080000	171085000	chr1	171225000	171230000
chr1	171080000	171085000	chr1	171295000	171300000
chr1	171135000	171140000	chr1	171215000	171220000
chr1	171240000	171245000	chr1	171310000	171315000
chr1	171245000	171250000	chr1	171405000	171410000
chr1	171645000	171650000	chr1	171985000	171990000
chr1	171650000	171655000	chr1	171730000	171735000
chr1	171795000	171800000	chr1	172400000	172405000
chr1	171800000	171805000	chr1	171980000	171985000
chr1	171840000	171845000	chr1	171980000	171985000
chr1	172005000	172010000	chr1	172415000	172420000
chr1	172030000	172035000	chr1	172405000	172410000
chr1	172090000	172095000	chr1	172400000	172405000
chr1	172140000	172145000	chr1	172395000	172400000
chr1	172440000	172445000	chr1	172720000	172725000
chr1	172455000	172460000	chr1	172535000	172540000
chr1	172455000	172460000	chr1	172670000	172675000
chr1	172610000	172615000	chr1	172715000	172720000
chr1	172740000	172745000	chr1	172820000	172825000
chr1	172740000	172745000	chr1	173205000	173210000
chr1	172745000	172750000	chr1	173410000	173415000
chr1	172780000	172785000	chr1	173200000	173205000
chr1	172825000	172830000	chr1	173200000	173205000
chr1	172845000	172850000	chr1	173035000	173040000
chr1	173425000	173430000	chr1	173675000	173680000
chr1	173425000	173430000	chr1	173830000	173835000
chr1	173430000	173435000	chr1	173505000	173510000
chr1	173480000	173485000	chr1	173825000	173830000
chr1	173720000	173725000	chr1	173810000	173815000
chr1	174085000	174090000	chr1	174210000	174215000
chr1	174260000	174265000	chr1	174735000	174740000
chr1	174330000	174335000	chr1	174740000	174745000
chr1	174410000	174415000	chr1	174735000	174740000
chr1	174610000	174615000	chr1	174655000	174660000
chr1	174770000	174775000	chr1	174985000	174990000
chr1	174875000	174880000	chr1	174990000	174995000
chr1	175030000	175035000	chr1	175125000	175130000
chr1	175150000	175155000	chr1	175315000	175320000
chr1	175150000	175155000	chr1	175360000	175365000
chr1	175150000	175155000	chr1	175430000	175435000
chr1	175165000	175170000	chr1	175265000	175270000
chr1	175370000	175375000	chr1	175745000	175750000
chr1	175370000	175375000	chr1	176070000	176075000
chr1	175845000	175850000	chr1	176065000	176070000
chr1	176355000	176360000	chr1	176440000	176445000
chr1	176370000	176375000	chr1	176555000	176560000
chr1	176370000	176375000	chr1	176840000	176845000
chr1	176375000	176380000	chr1	176880000	176885000
chr1	176440000	176445000	chr1	176550000	176555000
chr1	176555000	176560000	chr1	176840000	176845000
chr1	176555000	176560000	chr1	176880000	176885000
chr1	176560000	176565000	chr1	176690000	176695000
chr1	176560000	176565000	chr1	176740000	176745000
chr1	176690000	176695000	chr1	176835000	176840000
chr1	176755000	176760000	chr1	176830000	176835000
chr1	176895000	176900000	chr1	176950000	176955000
chr1	176900000	176905000	chr1	177180000	177185000
chr1	176925000	176930000	chr1	177180000	177185000
chr1	176945000	176950000	chr1	177180000	177185000
chr1	177780000	177785000	chr1	177915000	177920000
chr1	177950000	177955000	chr1	178280000	178285000
chr1	178030000	178035000	chr1	178285000	178290000
chr1	178055000	178060000	chr1	178200000	178205000
chr1	178310000	178315000	chr1	178510000	178515000
chr1	178340000	178345000	chr1	178500000	178505000
chr1	178535000	178540000	chr1	179005000	179010000
chr1	178540000	178545000	chr1	178750000	178755000
chr1	178545000	178550000	chr1	178705000	178710000
chr1	178770000	178775000	chr1	179000000	179005000
chr1	178775000	178780000	chr1	179075000	179080000
chr1	178815000	178820000	chr1	179000000	179005000
chr1	179080000	179085000	chr1	179370000	179375000
chr1	179110000	179115000	chr1	179235000	179240000
chr1	179115000	179120000	chr1	179370000	179375000
chr1	179120000	179125000	chr1	179290000	179295000
chr1	179250000	179255000	chr1	179365000	179370000
chr1	179290000	179295000	chr1	179360000	179365000
chr1	179455000	179460000	chr1	179600000	179605000
chr1	179705000	179710000	chr1	179805000	179810000
chr1	179810000	179815000	chr1	180170000	180175000
chr1	179820000	179825000	chr1	180205000	180210000
chr1	179870000	179875000	chr1	180170000	180175000
chr1	179875000	179880000	chr1	179955000	179960000
chr1	180040000	180045000	chr1	180165000	180170000
chr1	180100000	180105000	chr1	180160000	180165000
chr1	180190000	180195000	chr1	180415000	180420000
chr1	180190000	180195000	chr1	180475000	180480000
chr1	180250000	180255000	chr1	180415000	180420000
chr1	180255000	180260000	chr1	180475000	180480000
chr1	180515000	180520000	chr1	180930000	180935000
chr1	180515000	180520000	chr1	181150000	181155000
chr1	180520000	180525000	chr1	180860000	180865000
chr1	180525000	180530000	chr1	180620000	180625000
chr1	180525000	180530000	chr1	180780000	180785000
chr1	180530000	180535000	chr1	180690000	180695000
chr1	180625000	180630000	chr1	181160000	181165000
chr1	180635000	180640000	chr1	180855000	180860000
chr1	180775000	180780000	chr1	180865000	180870000
chr1	180880000	180885000	chr1	181160000	181165000
chr1	180975000	180980000	chr1	181140000	181145000
chr1	181035000	181040000	chr1	181140000	181145000
chr1	181085000	181090000	chr1	181140000	181145000
chr1	181185000	181190000	chr1	181300000	181305000
chr1	181190000	181195000	chr1	181420000	181425000
chr1	181250000	181255000	chr1	181390000	181395000
chr1	181305000	181310000	chr1	181415000	181420000
chr1	181355000	181360000	chr1	181415000	181420000
chr1	181475000	181480000	chr1	182060000	182065000
chr1	181480000	181485000	chr1	181930000	181935000
chr1	181480000	181485000	chr1	181670000	181675000
chr1	181535000	181540000	chr1	181935000	181940000
chr1	182085000	182090000	chr1	182140000	182145000
chr1	182085000	182090000	chr1	182395000	182400000
chr1	182085000	182090000	chr1	182445000	182450000
chr1	182085000	182090000	chr1	182480000	182485000
chr1	182140000	182145000	chr1	182395000	182400000
chr1	182140000	182145000	chr1	182355000	182360000
chr1	182145000	182150000	chr1	182280000	182285000
chr1	182170000	182175000	chr1	182230000	182235000
chr1	182205000	182210000	chr1	182390000	182395000
chr1	182220000	182225000	chr1	182305000	182310000
chr1	182220000	182225000	chr1	182350000	182355000
chr1	182315000	182320000	chr1	182390000	182395000
chr1	182445000	182450000	chr1	182785000	182790000
chr1	182445000	182450000	chr1	182590000	182595000
chr1	182450000	182455000	chr1	182525000	182530000
chr1	182590000	182595000	chr1	182815000	182820000
chr1	182600000	182605000	chr1	182780000	182785000
chr1	182610000	182615000	chr1	182700000	182705000
chr1	182700000	182705000	chr1	182780000	182785000
chr1	182930000	182935000	chr1	183345000	183350000
chr1	182950000	182955000	chr1	183290000	183295000
chr1	182955000	182960000	chr1	183235000	183240000
chr1	182965000	182970000	chr1	183020000	183025000
chr1	182965000	182970000	chr1	183055000	183060000
chr1	182965000	182970000	chr1	183110000	183115000
chr1	182970000	182975000	chr1	183460000	183465000
chr1	183025000	183030000	chr1	183090000	183095000
chr1	183025000	183030000	chr1	183150000	183155000
chr1	183280000	183285000	chr1	183540000	183545000
chr1	183465000	183470000	chr1	183620000	183625000
chr1	183650000	183655000	chr1	183910000	183915000
chr1	183655000	183660000	chr1	184065000	184070000
chr1	183685000	183690000	chr1	183910000	183915000
chr1	183720000	183725000	chr1	183905000	183910000
chr1	183745000	183750000	chr1	183905000	183910000
chr1	183805000	183810000	chr1	183900000	183905000
chr1	184075000	184080000	chr1	184560000	184565000
chr1	184075000	184080000	chr1	184590000	184595000
chr1	184075000	184080000	chr1	184690000	184695000
chr1	184080000	184085000	chr1	184215000	184220000
chr1	184175000	184180000	chr1	184685000	184690000
chr1	184225000	184230000	chr1	184685000	184690000
chr1	184225000	184230000	chr1	184555000	184560000
chr1	184230000	184235000	chr1	184305000	184310000
chr1	184230000	184235000	chr1	184400000	184405000
chr1	184230000	184235000	chr1	184510000	184515000
chr1	184260000	184265000	chr1	184680000	184685000
chr1	184380000	184385000	chr1	184590000	184595000
chr1	184380000	184385000	chr1	184685000	184690000
chr1	184390000	184395000	chr1	184545000	184550000
chr1	184445000	184450000	chr1	184685000	184690000
chr1	184490000	184495000	chr1	184685000	184690000
chr1	184750000	184755000	chr1	184975000	184980000
chr1	184750000	184755000	chr1	185165000	185170000
chr1	184805000	184810000	chr1	184975000	184980000
chr1	184805000	184810000	chr1	185165000	185170000
chr1	184810000	184815000	chr1	184920000	184925000
chr1	184810000	184815000	chr1	185680000	185685000
chr1	184875000	184880000	chr1	184965000	184970000
chr1	184980000	184985000	chr1	185165000	185170000
chr1	185040000	185045000	chr1	185155000	185160000
chr1	185180000	185185000	chr1	185685000	185690000
chr1	185240000	185245000	chr1	185680000	185685000
chr1	185315000	185320000	chr1	185590000	185595000
chr1	185315000	185320000	chr1	185675000	185680000
chr1	185320000	185325000	chr1	185540000	185545000
chr1	185725000	185730000	chr1	186205000	186210000
chr1	185810000	185815000	chr1	186215000	186220000
chr1	186000000	186005000	chr1	186205000	186210000
chr1	186395000	186400000	chr1	186985000	186990000
chr1	186410000	186415000	chr1	186670000	186675000
chr1	186420000	186425000	chr1	186965000	186970000
chr1	186470000	186475000	chr1	186750000	186755000
chr1	186480000	186485000	chr1	186985000	186990000
chr1	186480000	186485000	chr1	186805000	186810000
chr1	186485000	186490000	chr1	186680000	186685000
chr1	186485000	186490000	chr1	186920000	186925000
chr1	186485000	186490000	chr1	186625000	186630000
chr1	186490000	186495000	chr1	186570000	186575000
chr1	186605000	186610000	chr1	186800000	186805000
chr1	186605000	186610000	chr1	186980000	186985000
chr1	186720000	186725000	chr1	186985000	186990000
chr1	186800000	186805000	chr1	186975000	186980000
chr1	186915000	186920000	chr1	186975000	186980000
chr1	187050000	187055000	chr1	187255000	187260000
chr1	187050000	187055000	chr1	187390000	187395000
chr1	187265000	187270000	chr1	187395000	187400000
chr1	187265000	187270000	chr1	187980000	187985000
chr1	187265000	187270000	chr1	188120000	188125000
chr1	187410000	187415000	chr1	187920000	187925000
chr1	187410000	187415000	chr1	187960000	187965000
chr1	187460000	187465000	chr1	187915000	187920000
chr1	187520000	187525000	chr1	187615000	187620000
chr1	187520000	187525000	chr1	187965000	187970000
chr1	187760000	187765000	chr1	187815000	187820000
chr1	187925000	187930000	chr1	188125000	188130000
chr1	188325000	188330000	chr1	188440000	188445000
chr1	188785000	188790000	chr1	188945000	188950000
chr1	189330000	189335000	chr1	189415000	189420000
chr1	189860000	189865000	chr1	190430000	190435000
chr1	189945000	189950000	chr1	190040000	190045000
chr1	192470000	192475000	chr1	192575000	192580000
chr1	192475000	192480000	chr1	192605000	192610000
chr1	192475000	192480000	chr1	192795000	192800000
chr1	192475000	192480000	chr1	193020000	193025000
chr1	192615000	192620000	chr1	193020000	193025000
chr1	192625000	192630000	chr1	192800000	192805000
chr1	192805000	192810000	chr1	193020000	193025000
chr1	193055000	193060000	chr1	193110000	193115000
chr1	194150000	194155000	chr1	194230000	194235000
chr1	194660000	194665000	chr1	194730000	194735000
chr1	195255000	195260000	chr1	195330000	195335000
chr1	195905000	195910000	chr1	196155000	196160000
chr1	196150000	196155000	chr1	196305000	196310000
chr1	196315000	196320000	chr1	196655000	196660000
chr1	196550000	196555000	chr1	196610000	196615000
chr1	196970000	196975000	chr1	197060000	197065000
chr1	197180000	197185000	chr1	197350000	197355000
chr1	197410000	197415000	chr1	197490000	197495000
chr1	197525000	197530000	chr1	197920000	197925000
chr1	197615000	197620000	chr1	197920000	197925000
chr1	197620000	197625000	chr1	197865000	197870000
chr1	197620000	197625000	chr1	197685000	197690000
chr1	197620000	197625000	chr1	197775000	197780000
chr1	197655000	197660000	chr1	197860000	197865000
chr1	197695000	197700000	chr1	197870000	197875000
chr1	197700000	197705000	chr1	197775000	197780000
chr1	197780000	197785000	chr1	197835000	197840000
chr1	198080000	198085000	chr1	198155000	198160000
chr1	198160000	198165000	chr1	198300000	198305000
chr1	198755000	198760000	chr1	199245000	199250000
chr1	198760000	198765000	chr1	199110000	199115000
chr1	198845000	198850000	chr1	198890000	198895000
chr1	198905000	198910000	chr1	198965000	198970000
chr1	199680000	199685000	chr1	200240000	200245000
chr1	199685000	199690000	chr1	200045000	200050000
chr1	199685000	199690000	chr1	200275000	200280000
chr1	199685000	199690000	chr1	200510000	200515000
chr1	199690000	199695000	chr1	200305000	200310000
chr1	199705000	199710000	chr1	200005000	200010000
chr1	200040000	200045000	chr1	200505000	200510000
chr1	200085000	200090000	chr1	200500000	200505000
chr1	200130000	200135000	chr1	200500000	200505000
chr1	200140000	200145000	chr1	200260000	200265000
chr1	200185000	200190000	chr1	200270000	200275000
chr1	200285000	200290000	chr1	200495000	200500000
chr1	200335000	200340000	chr1	200480000	200485000
chr1	200410000	200415000	chr1	200480000	200485000
chr1	200545000	200550000	chr1	200875000	200880000
chr1	200550000	200555000	chr1	200850000	200855000
chr1	200620000	200625000	chr1	200835000	200840000
chr1	200625000	200630000	chr1	200800000	200805000
chr1	200680000	200685000	chr1	200800000	200805000
chr1	200975000	200980000	chr1	201040000	201045000
chr1	200975000	200980000	chr1	201110000	201115000
chr1	201145000	201150000	chr1	201230000	201235000
chr1	201145000	201150000	chr1	201360000	201365000
chr1	201255000	201260000	chr1	201355000	201360000
chr1	201445000	201450000	chr1	201510000	201515000
chr1	201475000	201480000	chr1	201700000	201705000
chr1	201525000	201530000	chr1	201695000	201700000
chr1	201555000	201560000	chr1	201700000	201705000
chr1	201555000	201560000	chr1	201795000	201800000
chr1	201600000	201605000	chr1	201695000	201700000
chr1	201710000	201715000	chr1	201790000	201795000
chr1	201890000	201895000	chr1	202120000	202125000
chr1	201895000	201900000	chr1	201965000	201970000
chr1	202000000	202005000	chr1	202120000	202125000
chr1	202185000	202190000	chr1	202315000	202320000
chr1	202340000	202345000	chr1	202710000	202715000
chr1	202500000	202505000	chr1	202600000	202605000
chr1	202510000	202515000	chr1	202570000	202575000
chr1	202630000	202635000	chr1	202710000	202715000
chr1	202730000	202735000	chr1	203000000	203005000
chr1	202920000	202925000	chr1	203005000	203010000
chr1	203030000	203035000	chr1	203175000	203180000
chr1	203035000	203040000	chr1	203215000	203220000
chr1	203105000	203110000	chr1	203260000	203265000
chr1	203115000	203120000	chr1	203170000	203175000
chr1	203115000	203120000	chr1	203210000	203215000
chr1	203270000	203275000	chr1	203335000	203340000
chr1	203270000	203275000	chr1	203435000	203440000
chr1	203270000	203275000	chr1	203485000	203490000
chr1	203270000	203275000	chr1	203695000	203700000
chr1	203340000	203345000	chr1	203440000	203445000
chr1	203340000	203345000	chr1	203485000	203490000
chr1	203340000	203345000	chr1	203700000	203705000
chr1	203500000	203505000	chr1	203700000	203705000
chr1	203505000	203510000	chr1	203805000	203810000
chr1	203860000	203865000	chr1	204385000	204390000
chr1	203860000	203865000	chr1	204160000	204165000
chr1	203865000	203870000	chr1	204070000	204075000
chr1	203865000	203870000	chr1	204125000	204130000
chr1	204000000	204005000	chr1	204115000	204120000
chr1	204065000	204070000	chr1	204120000	204125000
chr1	204160000	204165000	chr1	204205000	204210000
chr1	204160000	204165000	chr1	204370000	204375000
chr1	204160000	204165000	chr1	204395000	204400000
chr1	204165000	204170000	chr1	204500000	204505000
chr1	204210000	204215000	chr1	204360000	204365000
chr1	204210000	204215000	chr1	204395000	204400000
chr1	204435000	204440000	chr1	204495000	204500000
chr1	204565000	204570000	chr1	204805000	204810000
chr1	204565000	204570000	chr1	204945000	204950000
chr1	204570000	204575000	chr1	204760000	204765000
chr1	204815000	204820000	chr1	204940000	204945000
chr1	204840000	204845000	chr1	204930000	204935000
chr1	204975000	204980000	chr1	205255000	205260000
chr1	204980000	204985000	chr1	205140000	205145000
chr1	204985000	204990000	chr1	205060000	205065000
chr1	205270000	205275000	chr1	205325000	205330000
chr1	205335000	205340000	chr1	205520000	205525000
chr1	205340000	205345000	chr1	205485000	205490000
chr1	205345000	205350000	chr1	205425000	205430000
chr1	205395000	205400000	chr1	205480000	205485000
chr1	205590000	205595000	chr1	205655000	205660000
chr1	205660000	205665000	chr1	205705000	205710000
chr1	205790000	205795000	chr1	205970000	205975000
chr1	205795000	205800000	chr1	205905000	205910000
chr1	205920000	205925000	chr1	205975000	205980000
chr1	205985000	205990000	chr1	206105000	206110000
chr1	206010000	206015000	chr1	206105000	206110000
chr1	206030000	206035000	chr1	206105000	206110000
chr1	206490000	206495000	chr1	206580000	206585000
chr1	206595000	206600000	chr1	206665000	206670000
chr1	206730000	206735000	chr1	206910000	206915000
chr1	206740000	206745000	chr1	206980000	206985000
chr1	206765000	206770000	chr1	206910000	206915000
chr1	206855000	206860000	chr1	206910000	206915000
chr1	207085000	207090000	chr1	207405000	207410000
chr1	207085000	207090000	chr1	207490000	207495000
chr1	207110000	207115000	chr1	207405000	207410000
chr1	207255000	207260000	chr1	207400000	207405000
chr1	207825000	207830000	chr1	207865000	207870000
chr1	207825000	207830000	chr1	207960000	207965000
chr1	207885000	207890000	chr1	207995000	208000000
chr1	207890000	207895000	chr1	207965000	207970000
chr1	208025000	208030000	chr1	208090000	208095000
chr1	208030000	208035000	chr1	208245000	208250000
chr1	208095000	208100000	chr1	208245000	208250000
chr1	208120000	208125000	chr1	208240000	208245000
chr1	208260000	208265000	chr1	208545000	208550000
chr1	209095000	209100000	chr1	209165000	209170000
chr1	209570000	209575000	chr1	209625000	209630000
chr1	209575000	209580000	chr1	209690000	209695000
chr1	209575000	209580000	chr1	209745000	209750000
chr1	210140000	210145000	chr1	210310000	210315000
chr1	210140000	210145000	chr1	210390000	210395000
chr1	210200000	210205000	chr1	210310000	210315000
chr1	210405000	210410000	chr1	210580000	210585000
chr1	210405000	210410000	chr1	211130000	211135000
chr1	210445000	210450000	chr1	211135000	211140000
chr1	210585000	210590000	chr1	211130000	211135000
chr1	211140000	211145000	chr1	211250000	211255000
chr1	211180000	211185000	chr1	211250000	211255000
chr1	211320000	211325000	chr1	211510000	211515000
chr1	211320000	211325000	chr1	211650000	211655000
chr1	211325000	211330000	chr1	211470000	211475000
chr1	211380000	211385000	chr1	211475000	211480000
chr1	211520000	211525000	chr1	211650000	211655000
chr1	211575000	211580000	chr1	211650000	211655000
chr1	211680000	211685000	chr1	212325000	212330000
chr1	211685000	211690000	chr1	212030000	212035000
chr1	211685000	211690000	chr1	212055000	212060000
chr1	211685000	211690000	chr1	212365000	212370000
chr1	211695000	211700000	chr1	211830000	211835000
chr1	212060000	212065000	chr1	212450000	212455000
chr1	212065000	212070000	chr1	212360000	212365000
chr1	212070000	212075000	chr1	212295000	212300000
chr1	212080000	212085000	chr1	212230000	212235000
chr1	212130000	212135000	chr1	212290000	212295000
chr1	212290000	212295000	chr1	212360000	212365000
chr1	212475000	212480000	chr1	212780000	212785000
chr1	212475000	212480000	chr1	212610000	212615000
chr1	212660000	212665000	chr1	212780000	212785000
chr1	212810000	212815000	chr1	212995000	213000000
chr1	213125000	213130000	chr1	213185000	213190000
chr1	213215000	213220000	chr1	213305000	213310000
chr1	213240000	213245000	chr1	214125000	214130000
chr1	213570000	213575000	chr1	213625000	213630000
chr1	214210000	214215000	chr1	214630000	214635000
chr1	214215000	214220000	chr1	214270000	214275000
chr1	214215000	214220000	chr1	214325000	214330000
chr1	214215000	214220000	chr1	214590000	214595000
chr1	214260000	214265000	chr1	214325000	214330000
chr1	214260000	214265000	chr1	214590000	214595000
chr1	214335000	214340000	chr1	214585000	214590000
chr1	214335000	214340000	chr1	214625000	214630000
chr1	214345000	214350000	chr1	214540000	214545000
chr1	214385000	214390000	chr1	214585000	214590000
chr1	214665000	214670000	chr1	215525000	215530000
chr1	214810000	214815000	chr1	215145000	215150000
chr1	214815000	214820000	chr1	215525000	215530000
chr1	215345000	215350000	chr1	215410000	215415000
chr1	215365000	215370000	chr1	215440000	215445000
chr1	215535000	215540000	chr1	215610000	215615000
chr1	215545000	215550000	chr1	215640000	215645000
chr1	216290000	216295000	chr1	216455000	216460000
chr1	216755000	216760000	chr1	216945000	216950000
chr1	216990000	216995000	chr1	217740000	217745000
chr1	217355000	217360000	chr1	217745000	217750000
chr1	217430000	217435000	chr1	217655000	217660000
chr1	217520000	217525000	chr1	217575000	217580000
chr1	217790000	217795000	chr1	218140000	218145000
chr1	217920000	217925000	chr1	218170000	218175000
chr1	217990000	217995000	chr1	218130000	218135000
chr1	218185000	218190000	chr1	218275000	218280000
chr1	218320000	218325000	chr1	218915000	218920000
chr1	218320000	218325000	chr1	219195000	219200000
chr1	218320000	218325000	chr1	219810000	219815000
chr1	218325000	218330000	chr1	218960000	218965000
chr1	218325000	218330000	chr1	219310000	219315000
chr1	218325000	218330000	chr1	219400000	219405000
chr1	218330000	218335000	chr1	219660000	219665000
chr1	218330000	218335000	chr1	219565000	219570000
chr1	218335000	218340000	chr1	218540000	218545000
chr1	218335000	218340000	chr1	219065000	219070000
chr1	218340000	218345000	chr1	218990000	218995000
chr1	218340000	218345000	chr1	218665000	218670000
chr1	218340000	218345000	chr1	218720000	218725000
chr1	218340000	218345000	chr1	218860000	218865000
chr1	218345000	218350000	chr1	218565000	218570000
chr1	218345000	218350000	chr1	218780000	218785000
chr1	218345000	218350000	chr1	218490000	218495000
chr1	218350000	218355000	chr1	218935000	218940000
chr1	218360000	218365000	chr1	219315000	219320000
chr1	218365000	218370000	chr1	218780000	218785000
chr1	218380000	218385000	chr1	219060000	219065000
chr1	218555000	218560000	chr1	219065000	219070000
chr1	218560000	218565000	chr1	218735000	218740000
chr1	218565000	218570000	chr1	219010000	219015000
chr1	218565000	218570000	chr1	218695000	218700000
chr1	218570000	218575000	chr1	218645000	218650000
chr1	218655000	218660000	chr1	219065000	219070000
chr1	219060000	219065000	chr1	219810000	219815000
chr1	219065000	219070000	chr1	219555000	219560000
chr1	219090000	219095000	chr1	219390000	219395000
chr1	219200000	219205000	chr1	219310000	219315000
chr1	219200000	219205000	chr1	219555000	219560000
chr1	219200000	219205000	chr1	219655000	219660000
chr1	219205000	219210000	chr1	219380000	219385000
chr1	219215000	219220000	chr1	219800000	219805000
chr1	219280000	219285000	chr1	219365000	219370000
chr1	219310000	219315000	chr1	219390000	219395000
chr1	219380000	219385000	chr1	219650000	219655000
chr1	219425000	219430000	chr1	219650000	219655000
chr1	219475000	219480000	chr1	219540000	219545000
chr1	219565000	219570000	chr1	219810000	219815000
chr1	219665000	219670000	chr1	219780000	219785000
chr1	219665000	219670000	chr1	219805000	219810000
chr1	219835000	219840000	chr1	219985000	219990000
chr1	219840000	219845000	chr1	219905000	219910000
chr1	219880000	219885000	chr1	219960000	219965000
chr1	219990000	219995000	chr1	220125000	220130000
chr1	219995000	220000000	chr1	220095000	220100000
chr1	220120000	220125000	chr1	220770000	220775000
chr1	220220000	220225000	chr1	220770000	220775000
chr1	220220000	220225000	chr1	220275000	220280000
chr1	220260000	220265000	chr1	220465000	220470000
chr1	220285000	220290000	chr1	220775000	220780000
chr1	220290000	220295000	chr1	220595000	220600000
chr1	220290000	220295000	chr1	220675000	220680000
chr1	220295000	220300000	chr1	220435000	220440000
chr1	220295000	220300000	chr1	220525000	220530000
chr1	220295000	220300000	chr1	220730000	220735000
chr1	220510000	220515000	chr1	220605000	220610000
chr1	220685000	220690000	chr1	220775000	220780000
chr1	220685000	220690000	chr1	220735000	220740000
chr1	220800000	220805000	chr1	221205000	221210000
chr1	220805000	220810000	chr1	221435000	221440000
chr1	220810000	220815000	chr1	221330000	221335000
chr1	220865000	220870000	chr1	221340000	221345000
chr1	220870000	220875000	chr1	221200000	221205000
chr1	220870000	220875000	chr1	221245000	221250000
chr1	220875000	220880000	chr1	221435000	221440000
chr1	220900000	220905000	chr1	221200000	221205000
chr1	220910000	220915000	chr1	221350000	221355000
chr1	220910000	220915000	chr1	221435000	221440000
chr1	220935000	220940000	chr1	221420000	221425000
chr1	220955000	220960000	chr1	221185000	221190000
chr1	220975000	220980000	chr1	221430000	221435000
chr1	221015000	221020000	chr1	221085000	221090000
[truncated: 20,947 more rows]

## Sheet: S3G
Table S3G. genomic coordinates of loops found from Micro-C 1 billion data
chr	start1	end1	chr	start2	end2
chr1	990000	995000	chr1	1060000	1065000
chr1	1120000	1125000	chr1	1230000	1235000
chr1	1120000	1125000	chr1	1285000	1290000
chr1	1165000	1170000	chr1	1225000	1230000
chr1	1365000	1370000	chr1	1505000	1510000
chr1	1745000	1750000	chr1	1905000	1910000
chr1	1955000	1960000	chr1	2040000	2045000
chr1	2195000	2200000	chr1	2315000	2320000
chr1	2200000	2205000	chr1	2380000	2385000
chr1	2230000	2235000	chr1	2380000	2385000
chr1	2810000	2815000	chr1	3415000	3420000
chr1	2815000	2820000	chr1	2915000	2920000
chr1	2950000	2955000	chr1	3410000	3415000
chr1	3005000	3010000	chr1	3325000	3330000
chr1	3010000	3015000	chr1	3415000	3420000
chr1	3015000	3020000	chr1	3280000	3285000
chr1	3040000	3045000	chr1	3410000	3415000
chr1	3055000	3060000	chr1	3365000	3370000
chr1	3065000	3070000	chr1	3410000	3415000
chr1	3065000	3070000	chr1	3315000	3320000
chr1	3230000	3235000	chr1	3415000	3420000
chr1	3450000	3455000	chr1	3620000	3625000
chr1	3500000	3505000	chr1	3615000	3620000
chr1	3560000	3565000	chr1	3615000	3620000
chr1	3725000	3730000	chr1	3800000	3805000
chr1	3920000	3925000	chr1	4105000	4110000
chr1	3935000	3940000	chr1	4485000	4490000
chr1	4110000	4115000	chr1	4245000	4250000
chr1	4195000	4200000	chr1	4345000	4350000
chr1	4655000	4660000	chr1	4775000	4780000
chr1	4655000	4660000	chr1	4830000	4835000
chr1	4890000	4895000	chr1	5050000	5055000
chr1	4890000	4895000	chr1	5115000	5120000
chr1	5510000	5515000	chr1	5745000	5750000
chr1	5510000	5515000	chr1	5810000	5815000
chr1	5510000	5515000	chr1	5910000	5915000
chr1	5515000	5520000	chr1	5615000	5620000
chr1	5635000	5640000	chr1	5745000	5750000
chr1	5750000	5755000	chr1	5825000	5830000
chr1	6045000	6050000	chr1	6155000	6160000
chr1	6055000	6060000	chr1	6240000	6245000
chr1	6105000	6110000	chr1	6240000	6245000
chr1	6245000	6250000	chr1	6405000	6410000
chr1	6250000	6255000	chr1	6340000	6345000
chr1	6250000	6255000	chr1	6475000	6480000
chr1	6355000	6360000	chr1	6400000	6405000
chr1	6715000	6720000	chr1	7030000	7035000
chr1	6720000	6725000	chr1	7065000	7070000
chr1	6720000	6725000	chr1	7210000	7215000
chr1	6790000	6795000	chr1	7070000	7075000
chr1	6800000	6805000	chr1	7205000	7210000
chr1	6990000	6995000	chr1	7115000	7120000
chr1	6990000	6995000	chr1	7210000	7215000
chr1	7035000	7040000	chr1	7645000	7650000
chr1	7045000	7050000	chr1	7205000	7210000
chr1	7050000	7055000	chr1	7600000	7605000
chr1	7070000	7075000	chr1	7200000	7205000
chr1	7210000	7215000	chr1	7650000	7655000
chr1	7235000	7240000	chr1	7640000	7645000
chr1	7265000	7270000	chr1	7645000	7650000
chr1	7465000	7470000	chr1	7640000	7645000
chr1	7540000	7545000	chr1	7645000	7650000
chr1	7665000	7670000	chr1	7750000	7755000
chr1	7670000	7675000	chr1	7900000	7905000
chr1	7805000	7810000	chr1	7900000	7905000
chr1	7805000	7810000	chr1	7945000	7950000
chr1	7830000	7835000	chr1	7890000	7895000
chr1	7970000	7975000	chr1	8025000	8030000
chr1	7980000	7985000	chr1	8330000	8335000
chr1	8025000	8030000	chr1	8175000	8180000
chr1	8025000	8030000	chr1	8250000	8255000
chr1	8025000	8030000	chr1	8310000	8315000
chr1	8075000	8080000	chr1	8250000	8255000
chr1	8175000	8180000	chr1	8310000	8315000
chr1	8255000	8260000	chr1	8300000	8305000
chr1	8415000	8420000	chr1	8485000	8490000
chr1	8415000	8420000	chr1	8530000	8535000
chr1	8560000	8565000	chr1	8720000	8725000
chr1	8565000	8570000	chr1	8675000	8680000
chr1	8720000	8725000	chr1	8845000	8850000
chr1	8915000	8920000	chr1	8995000	9000000
chr1	8915000	8920000	chr1	9105000	9110000
chr1	9230000	9235000	chr1	9475000	9480000
chr1	9245000	9250000	chr1	9575000	9580000
chr1	9285000	9290000	chr1	9565000	9570000
chr1	9285000	9290000	chr1	9490000	9495000
chr1	9290000	9295000	chr1	9465000	9470000
chr1	9500000	9505000	chr1	9575000	9580000
chr1	9625000	9630000	chr1	9685000	9690000
chr1	9745000	9750000	chr1	9860000	9865000
chr1	9785000	9790000	chr1	9865000	9870000
chr1	9870000	9875000	chr1	9940000	9945000
chr1	9875000	9880000	chr1	10150000	10155000
chr1	9875000	9880000	chr1	10340000	10345000
chr1	9885000	9890000	chr1	10420000	10425000
chr1	9905000	9910000	chr1	10145000	10150000
chr1	9945000	9950000	chr1	10150000	10155000
chr1	9950000	9955000	chr1	10370000	10375000
chr1	9950000	9955000	chr1	10025000	10030000
chr1	9950000	9955000	chr1	10110000	10115000
chr1	9955000	9960000	chr1	10210000	10215000
chr1	10035000	10040000	chr1	10145000	10150000
chr1	10205000	10210000	chr1	10340000	10345000
chr1	10245000	10250000	chr1	10370000	10375000
chr1	10375000	10380000	chr1	10425000	10430000
chr1	10425000	10430000	chr1	10485000	10490000
chr1	10505000	10510000	chr1	10905000	10910000
chr1	10510000	10515000	chr1	10955000	10960000
chr1	10510000	10515000	chr1	10680000	10685000
chr1	10510000	10515000	chr1	10865000	10870000
chr1	10510000	10515000	chr1	12005000	12010000
chr1	10510000	10515000	chr1	12045000	12050000
chr1	10515000	10520000	chr1	10630000	10635000
chr1	10515000	10520000	chr1	10790000	10795000
chr1	10630000	10635000	chr1	10865000	10870000
chr1	10640000	10645000	chr1	10795000	10800000
chr1	10640000	10645000	chr1	12020000	12025000
chr1	10685000	10690000	chr1	10870000	10875000
chr1	10720000	10725000	chr1	10865000	10870000
chr1	10795000	10800000	chr1	10860000	10865000
chr1	10865000	10870000	chr1	10945000	10950000
chr1	11025000	11030000	chr1	11245000	11250000
chr1	11090000	11095000	chr1	11220000	11225000
chr1	11100000	11105000	chr1	11175000	11180000
chr1	11245000	11250000	chr1	11640000	11645000
chr1	11305000	11310000	chr1	11630000	11635000
chr1	11340000	11345000	chr1	11640000	11645000
chr1	11380000	11385000	chr1	11635000	11640000
chr1	11390000	11395000	chr1	11600000	11605000
chr1	11420000	11425000	chr1	11645000	11650000
chr1	11475000	11480000	chr1	11630000	11635000
chr1	11660000	11665000	chr1	11720000	11725000
chr1	11840000	11845000	chr1	11895000	11900000
chr1	12120000	12125000	chr1	12275000	12280000
chr1	12120000	12125000	chr1	12205000	12210000
chr1	12235000	12240000	chr1	12655000	12660000
chr1	12270000	12275000	chr1	12620000	12625000
chr1	12275000	12280000	chr1	12660000	12665000
chr1	12310000	12315000	chr1	12620000	12625000
chr1	12370000	12375000	chr1	12490000	12495000
chr1	12375000	12380000	chr1	12615000	12620000
chr1	12375000	12380000	chr1	12655000	12660000
chr1	12410000	12415000	chr1	12615000	12620000
chr1	12470000	12475000	chr1	12660000	12665000
chr1	12485000	12490000	chr1	12610000	12615000
chr1	13665000	13670000	chr1	13955000	13960000
chr1	13670000	13675000	chr1	13805000	13810000
chr1	13830000	13835000	chr1	13955000	13960000
chr1	14110000	14115000	chr1	14580000	14585000
chr1	14110000	14115000	chr1	14535000	14540000
chr1	14160000	14165000	chr1	14530000	14535000
chr1	14420000	14425000	chr1	14495000	14500000
chr1	14780000	14785000	chr1	15030000	15035000
chr1	14865000	14870000	chr1	15030000	15035000
chr1	14920000	14925000	chr1	15030000	15035000
chr1	14965000	14970000	chr1	15020000	15025000
chr1	15135000	15140000	chr1	15290000	15295000
chr1	15325000	15330000	chr1	15425000	15430000
chr1	15535000	15540000	chr1	15615000	15620000
chr1	15790000	15795000	chr1	15990000	15995000
chr1	16075000	16080000	chr1	16185000	16190000
chr1	16235000	16240000	chr1	16355000	16360000
chr1	16955000	16960000	chr1	17040000	17045000
chr1	16960000	16965000	chr1	17005000	17010000
chr1	17115000	17120000	chr1	17390000	17395000
chr1	17125000	17130000	chr1	17235000	17240000
chr1	17125000	17130000	chr1	17335000	17340000
chr1	17135000	17140000	chr1	17270000	17275000
chr1	17500000	17505000	chr1	17600000	17605000
chr1	17660000	17665000	chr1	17825000	17830000
chr1	17915000	17920000	chr1	18290000	18295000
chr1	17920000	17925000	chr1	18095000	18100000
chr1	17980000	17985000	chr1	18095000	18100000
chr1	18260000	18265000	chr1	18550000	18555000
chr1	18600000	18605000	chr1	18820000	18825000
chr1	18600000	18605000	chr1	18680000	18685000
chr1	18600000	18605000	chr1	18865000	18870000
chr1	18905000	18910000	chr1	19080000	19085000
chr1	18955000	18960000	chr1	19055000	19060000
chr1	19310000	19315000	chr1	19655000	19660000
chr1	19340000	19345000	chr1	19650000	19655000
chr1	19385000	19390000	chr1	19595000	19600000
chr1	19400000	19405000	chr1	19645000	19650000
chr1	19480000	19485000	chr1	19610000	19615000
chr1	19490000	19495000	chr1	19640000	19645000
chr1	19920000	19925000	chr1	20150000	20155000
chr1	19970000	19975000	chr1	20150000	20155000
chr1	19980000	19985000	chr1	20105000	20110000
chr1	20100000	20105000	chr1	20160000	20165000
chr1	20100000	20105000	chr1	20195000	20200000
chr1	20210000	20215000	chr1	20425000	20430000
chr1	20215000	20220000	chr1	20355000	20360000
chr1	20215000	20220000	chr1	20485000	20490000
chr1	20525000	20530000	chr1	20635000	20640000
chr1	20690000	20695000	chr1	21195000	21200000
chr1	20780000	20785000	chr1	21180000	21185000
chr1	21245000	21250000	chr1	21355000	21360000
chr1	21380000	21385000	chr1	21530000	21535000
chr1	21505000	21510000	chr1	21655000	21660000
chr1	21675000	21680000	chr1	21960000	21965000
chr1	22105000	22110000	chr1	22410000	22415000
chr1	22140000	22145000	chr1	22270000	22275000
chr1	22420000	22425000	chr1	22640000	22645000
chr1	22675000	22680000	chr1	22935000	22940000
chr1	22700000	22705000	chr1	22890000	22895000
chr1	22705000	22710000	chr1	22865000	22870000
chr1	22970000	22975000	chr1	23095000	23100000
chr1	22975000	22980000	chr1	23185000	23190000
chr1	23100000	23105000	chr1	23180000	23185000
chr1	23545000	23550000	chr1	23635000	23640000
chr1	23815000	23820000	chr1	23940000	23945000
chr1	24200000	24205000	chr1	24350000	24355000
chr1	24200000	24205000	chr1	24385000	24390000
chr1	24415000	24420000	chr1	24640000	24645000
chr1	24690000	24695000	chr1	24830000	24835000
chr1	24850000	24855000	chr1	24905000	24910000
chr1	24850000	24855000	chr1	25200000	25205000
chr1	25540000	25545000	chr1	25800000	25805000
chr1	25565000	25570000	chr1	25800000	25805000
chr1	25605000	25610000	chr1	25800000	25805000
chr1	26035000	26040000	chr1	26155000	26160000
chr1	26270000	26275000	chr1	26395000	26400000
chr1	26595000	26600000	chr1	26865000	26870000
chr1	26600000	26605000	chr1	26795000	26800000
chr1	26680000	26685000	chr1	26790000	26795000
chr1	27030000	27035000	chr1	27385000	27390000
chr1	27040000	27045000	chr1	27280000	27285000
chr1	27045000	27050000	chr1	27090000	27095000
chr1	27100000	27105000	chr1	27280000	27285000
chr1	27105000	27110000	chr1	27160000	27165000
chr1	27105000	27110000	chr1	27240000	27245000
chr1	27200000	27205000	chr1	27280000	27285000
chr1	27300000	27305000	chr1	27385000	27390000
chr1	27385000	27390000	chr1	27660000	27665000
chr1	27400000	27405000	chr1	27605000	27610000
chr1	27610000	27615000	chr1	27660000	27665000
chr1	27670000	27675000	chr1	27830000	27835000
chr1	27765000	27770000	chr1	27830000	27835000
chr1	27855000	27860000	chr1	27975000	27980000
chr1	28085000	28090000	chr1	28240000	28245000
chr1	28095000	28100000	chr1	28200000	28205000
chr1	28100000	28105000	chr1	28150000	28155000
chr1	28245000	28250000	chr1	28510000	28515000
chr1	28245000	28250000	chr1	28365000	28370000
chr1	28255000	28260000	chr1	28340000	28345000
chr1	28350000	28355000	chr1	28570000	28575000
chr1	28365000	28370000	chr1	28505000	28510000
chr1	28520000	28525000	chr1	28580000	28585000
chr1	28650000	28655000	chr1	28740000	28745000
chr1	28660000	28665000	chr1	28870000	28875000
chr1	28790000	28795000	chr1	28870000	28875000
chr1	28880000	28885000	chr1	29200000	29205000
chr1	28885000	28890000	chr1	29030000	29035000
chr1	29035000	29040000	chr1	29200000	29205000
chr1	29115000	29120000	chr1	29175000	29180000
chr1	29235000	29240000	chr1	29440000	29445000
chr1	29235000	29240000	chr1	30710000	30715000
chr1	29240000	29245000	chr1	29340000	29345000
chr1	29380000	29385000	chr1	29840000	29845000
chr1	29495000	29500000	chr1	29775000	29780000
chr1	29510000	29515000	chr1	30080000	30085000
chr1	29515000	29520000	chr1	29730000	29735000
chr1	29710000	29715000	chr1	30085000	30090000
chr1	29790000	29795000	chr1	30085000	30090000
chr1	29845000	29850000	chr1	30070000	30075000
chr1	29900000	29905000	chr1	30080000	30085000
chr1	30110000	30115000	chr1	30705000	30710000
chr1	30495000	30500000	chr1	30690000	30695000
chr1	30725000	30730000	chr1	30775000	30780000
chr1	30725000	30730000	chr1	30925000	30930000
chr1	30795000	30800000	chr1	30910000	30915000
chr1	30830000	30835000	chr1	30905000	30910000
chr1	30985000	30990000	chr1	31150000	31155000
chr1	31180000	31185000	chr1	31335000	31340000
chr1	31180000	31185000	chr1	31415000	31420000
chr1	31190000	31195000	chr1	31255000	31260000
chr1	31255000	31260000	chr1	31330000	31335000
chr1	31395000	31400000	chr1	31545000	31550000
chr1	31460000	31465000	chr1	31545000	31550000
chr1	31560000	31565000	chr1	31785000	31790000
chr1	31665000	31670000	chr1	31745000	31750000
chr1	31665000	31670000	chr1	31785000	31790000
chr1	31665000	31670000	chr1	31960000	31965000
chr1	31710000	31715000	chr1	31960000	31965000
chr1	31760000	31765000	chr1	31965000	31970000
chr1	31785000	31790000	chr1	31955000	31960000
chr1	31810000	31815000	chr1	31965000	31970000
chr1	31810000	31815000	chr1	32010000	32015000
chr1	32205000	32210000	chr1	32390000	32395000
chr1	32220000	32225000	chr1	32325000	32330000
chr1	32395000	32400000	chr1	32805000	32810000
chr1	32400000	32405000	chr1	32715000	32720000
chr1	32405000	32410000	chr1	32620000	32625000
chr1	32450000	32455000	chr1	32495000	32500000
chr1	32450000	32455000	chr1	32645000	32650000
chr1	32505000	32510000	chr1	32645000	32650000
chr1	32705000	32710000	chr1	32875000	32880000
chr1	32710000	32715000	chr1	32765000	32770000
chr1	32885000	32890000	chr1	33075000	33080000
chr1	32930000	32935000	chr1	33055000	33060000
chr1	33105000	33110000	chr1	33355000	33360000
chr1	33110000	33115000	chr1	33455000	33460000
chr1	33215000	33220000	chr1	33460000	33465000
chr1	33290000	33295000	chr1	33360000	33365000
chr1	33295000	33300000	chr1	33460000	33465000
chr1	33295000	33300000	chr1	33610000	33615000
chr1	33360000	33365000	chr1	33455000	33460000
chr1	33475000	33480000	chr1	33610000	33615000
chr1	33635000	33640000	chr1	33975000	33980000
chr1	33635000	33640000	chr1	34020000	34025000
chr1	33730000	33735000	chr1	34155000	34160000
chr1	33740000	33745000	chr1	34110000	34115000
chr1	33760000	33765000	chr1	33835000	33840000
chr1	33790000	33795000	chr1	34025000	34030000
chr1	34110000	34115000	chr1	34595000	34600000
chr1	34110000	34115000	chr1	34735000	34740000
chr1	34205000	34210000	chr1	34390000	34395000
chr1	34250000	34255000	chr1	34355000	34360000
chr1	34460000	34465000	chr1	34590000	34595000
chr1	34465000	34470000	chr1	34735000	34740000
chr1	34550000	34555000	chr1	34735000	34740000
chr1	34785000	34790000	chr1	34850000	34855000
chr1	34860000	34865000	chr1	34985000	34990000
chr1	34860000	34865000	chr1	35180000	35185000
chr1	34945000	34950000	chr1	35130000	35135000
chr1	34960000	34965000	chr1	35085000	35090000
chr1	35020000	35025000	chr1	35080000	35085000
chr1	35195000	35200000	chr1	35425000	35430000
chr1	35195000	35200000	chr1	35555000	35560000
chr1	35200000	35205000	chr1	35375000	35380000
chr1	35200000	35205000	chr1	35310000	35315000
chr1	35450000	35455000	chr1	35555000	35560000
chr1	35500000	35505000	chr1	35545000	35550000
chr1	35570000	35575000	chr1	35720000	35725000
chr1	35570000	35575000	chr1	35770000	35775000
chr1	35640000	35645000	chr1	35710000	35715000
chr1	35865000	35870000	chr1	36080000	36085000
chr1	35945000	35950000	chr1	36000000	36005000
chr1	36095000	36100000	chr1	36415000	36420000
chr1	36105000	36110000	chr1	36190000	36195000
chr1	36120000	36125000	chr1	36410000	36415000
chr1	36145000	36150000	chr1	36420000	36425000
chr1	36150000	36155000	chr1	36370000	36375000
chr1	36150000	36155000	chr1	36230000	36235000
chr1	36155000	36160000	chr1	36285000	36290000
chr1	36190000	36195000	chr1	36270000	36275000
chr1	36230000	36235000	chr1	36275000	36280000
chr1	36285000	36290000	chr1	36430000	36435000
chr1	36540000	36545000	chr1	37425000	37430000
chr1	36555000	36560000	chr1	37310000	37315000
chr1	36580000	36585000	chr1	36955000	36960000
chr1	36580000	36585000	chr1	37425000	37430000
chr1	36585000	36590000	chr1	37170000	37175000
chr1	36695000	36700000	chr1	37035000	37040000
chr1	36700000	36705000	chr1	36985000	36990000
chr1	36705000	36710000	chr1	37320000	37325000
chr1	36890000	36895000	chr1	37295000	37300000
chr1	37180000	37185000	chr1	37310000	37315000
chr1	37450000	37455000	chr1	37590000	37595000
chr1	37455000	37460000	chr1	37515000	37520000
chr1	37455000	37460000	chr1	37675000	37680000
chr1	37460000	37465000	chr1	37555000	37560000
chr1	37480000	37485000	chr1	37675000	37680000
chr1	37555000	37560000	chr1	37685000	37690000
chr1	37600000	37605000	chr1	37675000	37680000
chr1	37695000	37700000	chr1	37800000	37805000
chr1	37695000	37700000	chr1	37855000	37860000
chr1	37890000	37895000	chr1	37970000	37975000
chr1	38025000	38030000	chr1	38825000	38830000
chr1	38040000	38045000	chr1	38590000	38595000
chr1	38045000	38050000	chr1	38435000	38440000
chr1	38050000	38055000	chr1	38310000	38315000
chr1	38050000	38055000	chr1	38485000	38490000
chr1	38110000	38115000	chr1	38590000	38595000
chr1	38135000	38140000	chr1	38800000	38805000
chr1	38140000	38145000	chr1	38330000	38335000
chr1	38430000	38435000	chr1	38580000	38585000
chr1	38475000	38480000	chr1	38800000	38805000
chr1	38515000	38520000	chr1	38815000	38820000
chr1	38600000	38605000	chr1	38825000	38830000
chr1	38640000	38645000	chr1	38705000	38710000
chr1	38860000	38865000	chr1	39085000	39090000
chr1	38865000	38870000	chr1	38990000	38995000
chr1	38865000	38870000	chr1	39025000	39030000
chr1	39020000	39025000	chr1	39085000	39090000
chr1	39100000	39105000	chr1	39185000	39190000
chr1	39100000	39105000	chr1	39255000	39260000
chr1	39100000	39105000	chr1	39535000	39540000
chr1	39265000	39270000	chr1	39380000	39385000
chr1	39600000	39605000	chr1	39715000	39720000
chr1	39605000	39610000	chr1	39650000	39655000
chr1	39730000	39735000	chr1	39800000	39805000
chr1	39805000	39810000	chr1	39970000	39975000
chr1	39815000	39820000	chr1	39900000	39905000
chr1	39915000	39920000	chr1	39970000	39975000
chr1	39915000	39920000	chr1	40030000	40035000
chr1	40085000	40090000	chr1	40335000	40340000
chr1	40090000	40095000	chr1	40415000	40420000
chr1	40095000	40100000	chr1	40140000	40145000
chr1	40145000	40150000	chr1	40435000	40440000
chr1	40145000	40150000	chr1	40335000	40340000
chr1	40145000	40150000	chr1	40400000	40405000
chr1	40150000	40155000	chr1	40300000	40305000
chr1	40600000	40605000	chr1	40945000	40950000
chr1	40605000	40610000	chr1	40670000	40675000
chr1	40610000	40615000	chr1	40845000	40850000
chr1	40610000	40615000	chr1	40775000	40780000
chr1	40775000	40780000	chr1	40850000	40855000
chr1	40850000	40855000	chr1	40950000	40955000
chr1	41040000	41045000	chr1	41235000	41240000
chr1	41045000	41050000	chr1	41110000	41115000
chr1	41155000	41160000	chr1	41230000	41235000
chr1	41265000	41270000	chr1	41520000	41525000
chr1	41270000	41275000	chr1	41420000	41425000
chr1	41325000	41330000	chr1	41415000	41420000
chr1	41570000	41575000	chr1	42090000	42095000
chr1	41570000	41575000	chr1	41795000	41800000
chr1	41575000	41580000	chr1	42140000	42145000
chr1	41630000	41635000	chr1	42085000	42090000
chr1	41800000	41805000	chr1	41940000	41945000
chr1	41815000	41820000	chr1	42035000	42040000
chr1	42145000	42150000	chr1	42755000	42760000
chr1	42165000	42170000	chr1	42460000	42465000
chr1	42170000	42175000	chr1	42330000	42335000
chr1	42175000	42180000	chr1	42375000	42380000
chr1	42180000	42185000	chr1	42250000	42255000
chr1	42220000	42225000	chr1	42320000	42325000
chr1	42340000	42345000	chr1	42460000	42465000
chr1	42580000	42585000	chr1	42760000	42765000
chr1	42625000	42630000	chr1	42710000	42715000
chr1	42775000	42780000	chr1	43070000	43075000
chr1	42910000	42915000	chr1	43070000	43075000
chr1	42910000	42915000	chr1	43120000	43125000
chr1	43050000	43055000	chr1	43115000	43120000
chr1	43165000	43170000	chr1	43385000	43390000
chr1	43225000	43230000	chr1	43410000	43415000
chr1	43230000	43235000	chr1	43515000	43520000
chr1	43235000	43240000	chr1	43355000	43360000
chr1	43280000	43285000	chr1	43345000	43350000
chr1	43535000	43540000	chr1	43635000	43640000
chr1	43700000	43705000	chr1	43940000	43945000
chr1	43760000	43765000	chr1	43935000	43940000
chr1	43760000	43765000	chr1	43975000	43980000
chr1	43765000	43770000	chr1	44030000	44035000
chr1	43940000	43945000	chr1	44035000	44040000
chr1	44110000	44115000	chr1	44585000	44590000
chr1	44210000	44215000	chr1	44595000	44600000
chr1	44210000	44215000	chr1	44635000	44640000
chr1	44375000	44380000	chr1	44590000	44595000
chr1	44730000	44735000	chr1	44810000	44815000
chr1	44795000	44800000	chr1	45005000	45010000
chr1	44795000	44800000	chr1	45330000	45335000
chr1	44825000	44830000	chr1	44990000	44995000
chr1	44825000	44830000	chr1	45295000	45300000
chr1	45015000	45020000	chr1	45300000	45305000
chr1	45015000	45020000	chr1	45335000	45340000
chr1	45310000	45315000	chr1	45490000	45495000
chr1	45345000	45350000	chr1	45575000	45580000
chr1	45360000	45365000	chr1	45490000	45495000
chr1	45360000	45365000	chr1	45440000	45445000
chr1	45400000	45405000	chr1	45455000	45460000
chr1	45510000	45515000	chr1	45570000	45575000
chr1	45585000	45590000	chr1	46175000	46180000
chr1	45615000	45620000	chr1	46235000	46240000
chr1	45655000	45660000	chr1	45875000	45880000
chr1	45685000	45690000	chr1	45880000	45885000
chr1	46035000	46040000	chr1	46175000	46180000
chr1	46035000	46040000	chr1	46215000	46220000
chr1	46130000	46135000	chr1	46170000	46175000
chr1	46460000	46465000	chr1	46530000	46535000
chr1	46620000	46625000	chr1	46725000	46730000
chr1	46930000	46935000	chr1	46990000	46995000
chr1	47190000	47195000	chr1	47260000	47265000
chr1	47435000	47440000	chr1	47715000	47720000
chr1	47440000	47445000	chr1	47520000	47525000
chr1	47530000	47535000	chr1	47705000	47710000
chr1	47740000	47745000	chr1	48060000	48065000
chr1	47745000	47750000	chr1	47990000	47995000
chr1	48105000	48110000	chr1	48205000	48210000
chr1	48105000	48110000	chr1	48230000	48235000
chr1	48110000	48115000	chr1	48490000	48495000
chr1	48150000	48155000	chr1	48190000	48195000
chr1	48355000	48360000	chr1	48490000	48495000
chr1	48395000	48400000	chr1	48455000	48460000
chr1	48440000	48445000	chr1	48510000	48515000
chr1	48560000	48565000	chr1	48695000	48700000
chr1	48560000	48565000	chr1	48815000	48820000
chr1	48675000	48680000	chr1	50350000	50355000
chr1	48680000	48685000	chr1	48815000	48820000
chr1	48920000	48925000	chr1	49095000	49100000
chr1	48930000	48935000	chr1	49015000	49020000
chr1	48940000	48945000	chr1	49645000	49650000
chr1	48955000	48960000	chr1	49310000	49315000
chr1	49005000	49010000	chr1	49560000	49565000
chr1	49100000	49105000	chr1	49385000	49390000
chr1	49135000	49140000	chr1	49680000	49685000
chr1	49285000	49290000	chr1	49385000	49390000
chr1	49445000	49450000	chr1	49560000	49565000
chr1	49810000	49815000	chr1	50330000	50335000
chr1	49875000	49880000	chr1	49915000	49920000
chr1	50370000	50375000	chr1	50605000	50610000
chr1	50370000	50375000	chr1	50705000	50710000
chr1	50370000	50375000	chr1	50725000	50730000
chr1	50620000	50625000	chr1	50705000	50710000
chr1	50770000	50775000	chr1	51040000	51045000
chr1	50770000	50775000	chr1	50965000	50970000
chr1	50770000	50775000	chr1	51075000	51080000
chr1	50770000	50775000	chr1	51185000	51190000
chr1	50785000	50790000	chr1	50870000	50875000
chr1	50870000	50875000	chr1	51185000	51190000
chr1	50925000	50930000	chr1	51045000	51050000
chr1	50940000	50945000	chr1	51185000	51190000
chr1	50965000	50970000	chr1	51115000	51120000
chr1	50975000	50980000	chr1	51040000	51045000
chr1	51050000	51055000	chr1	51185000	51190000
chr1	51055000	51060000	chr1	51135000	51140000
chr1	51090000	51095000	chr1	51180000	51185000
chr1	51280000	51285000	chr1	51805000	51810000
chr1	51310000	51315000	chr1	51525000	51530000
chr1	51320000	51325000	chr1	51770000	51775000
chr1	51325000	51330000	chr1	51835000	51840000
chr1	51405000	51410000	chr1	51765000	51770000
chr1	51420000	51425000	chr1	51510000	51515000
chr1	51520000	51525000	chr1	51765000	51770000
chr1	51620000	51625000	chr1	51760000	51765000
chr1	51795000	51800000	chr1	52000000	52005000
chr1	51835000	51840000	chr1	52000000	52005000
chr1	51895000	51900000	chr1	52000000	52005000
chr1	52050000	52055000	chr1	52355000	52360000
chr1	52125000	52130000	chr1	52660000	52665000
chr1	52135000	52140000	chr1	52350000	52355000
chr1	52140000	52145000	chr1	52295000	52300000
chr1	52140000	52145000	chr1	52180000	52185000
chr1	52150000	52155000	chr1	52230000	52235000
chr1	52175000	52180000	chr1	52300000	52305000
chr1	52190000	52195000	chr1	52260000	52265000
chr1	52405000	52410000	chr1	52675000	52680000
chr1	52555000	52560000	chr1	52675000	52680000
chr1	52700000	52705000	chr1	53180000	53185000
chr1	52705000	52710000	chr1	52825000	52830000
chr1	52755000	52760000	chr1	53200000	53205000
chr1	52795000	52800000	chr1	53180000	53185000
chr1	52825000	52830000	chr1	53180000	53185000
chr1	52920000	52925000	chr1	53015000	53020000
chr1	52920000	52925000	chr1	53180000	53185000
chr1	52945000	52950000	chr1	53100000	53105000
chr1	53015000	53020000	chr1	53180000	53185000
chr1	53100000	53105000	chr1	53170000	53175000
chr1	53275000	53280000	chr1	53390000	53395000
chr1	53290000	53295000	chr1	53355000	53360000
chr1	53480000	53485000	chr1	53750000	53755000
chr1	53485000	53490000	chr1	53685000	53690000
chr1	53865000	53870000	chr1	54075000	54080000
chr1	53870000	53875000	chr1	54810000	54815000
chr1	53875000	53880000	chr1	53950000	53955000
chr1	54055000	54060000	chr1	54540000	54545000
chr1	54065000	54070000	chr1	54410000	54415000
chr1	54065000	54070000	chr1	54645000	54650000
chr1	54065000	54070000	chr1	54715000	54720000
chr1	54070000	54075000	chr1	54490000	54495000
chr1	54070000	54075000	chr1	54805000	54810000
chr1	54075000	54080000	chr1	54195000	54200000
chr1	54080000	54085000	chr1	54560000	54565000
chr1	54125000	54130000	chr1	54490000	54495000
chr1	54195000	54200000	chr1	54800000	54805000
chr1	54195000	54200000	chr1	54400000	54405000
chr1	54220000	54225000	chr1	54400000	54405000
chr1	54410000	54415000	chr1	54480000	54485000
chr1	54500000	54505000	chr1	54805000	54810000
chr1	54670000	54675000	chr1	54790000	54795000
chr1	54885000	54890000	chr1	54940000	54945000
chr1	54945000	54950000	chr1	54995000	55000000
chr1	55075000	55080000	chr1	55270000	55275000
chr1	55135000	55140000	chr1	55275000	55280000
chr1	55145000	55150000	chr1	55215000	55220000
chr1	55210000	55215000	chr1	55270000	55275000
chr1	55285000	55290000	chr1	56585000	56590000
chr1	55290000	55295000	chr1	55890000	55895000
chr1	55295000	55300000	chr1	56805000	56810000
chr1	55345000	55350000	chr1	56575000	56580000
chr1	55370000	55375000	chr1	56020000	56025000
chr1	55375000	55380000	chr1	55900000	55905000
chr1	55380000	55385000	chr1	56585000	56590000
chr1	55415000	55420000	chr1	56275000	56280000
chr1	55475000	55480000	chr1	56580000	56585000
chr1	55475000	55480000	chr1	55700000	55705000
chr1	55700000	55705000	chr1	55875000	55880000
chr1	55755000	55760000	chr1	55870000	55875000
chr1	55815000	55820000	chr1	56580000	56585000
chr1	55865000	55870000	chr1	56580000	56585000
chr1	55935000	55940000	chr1	56580000	56585000
chr1	55985000	55990000	chr1	56310000	56315000
chr1	56010000	56015000	chr1	56580000	56585000
chr1	56030000	56035000	chr1	56580000	56585000
chr1	56100000	56105000	chr1	56575000	56580000
chr1	56155000	56160000	chr1	56570000	56575000
chr1	56185000	56190000	chr1	56365000	56370000
chr1	56195000	56200000	chr1	56580000	56585000
chr1	56245000	56250000	chr1	56580000	56585000
chr1	56280000	56285000	chr1	56380000	56385000
chr1	56285000	56290000	chr1	56575000	56580000
chr1	56310000	56315000	chr1	56570000	56575000
chr1	56400000	56405000	chr1	56575000	56580000
chr1	56420000	56425000	chr1	56515000	56520000
chr1	56420000	56425000	chr1	56700000	56705000
chr1	56485000	56490000	chr1	56565000	56570000
chr1	56590000	56595000	chr1	56705000	56710000
chr1	56595000	56600000	chr1	56805000	56810000
chr1	56645000	56650000	chr1	56795000	56800000
chr1	56645000	56650000	chr1	56710000	56715000
chr1	56710000	56715000	chr1	56805000	56810000
chr1	56755000	56760000	chr1	56815000	56820000
chr1	56835000	56840000	chr1	57220000	57225000
chr1	56835000	56840000	chr1	57405000	57410000
chr1	56840000	56845000	chr1	56960000	56965000
chr1	56840000	56845000	chr1	57145000	57150000
chr1	56845000	56850000	chr1	57105000	57110000
chr1	57375000	57380000	chr1	57775000	57780000
chr1	58010000	58015000	chr1	58165000	58170000
chr1	58065000	58070000	chr1	58155000	58160000
chr1	58270000	58275000	chr1	58460000	58465000
chr1	58270000	58275000	chr1	58325000	58330000
chr1	58515000	58520000	chr1	58650000	58655000
chr1	58690000	58695000	chr1	59755000	59760000
chr1	58690000	58695000	chr1	58770000	58775000
chr1	58695000	58700000	chr1	59295000	59300000
chr1	58735000	58740000	chr1	59285000	59290000
chr1	58735000	58740000	chr1	59700000	59705000
chr1	58735000	58740000	chr1	59755000	59760000
chr1	58775000	58780000	chr1	59755000	59760000
chr1	58780000	58785000	chr1	58940000	58945000
chr1	58780000	58785000	chr1	59695000	59700000
chr1	58785000	58790000	chr1	59290000	59295000
chr1	58785000	58790000	chr1	59210000	59215000
chr1	58790000	58795000	chr1	58880000	58885000
chr1	58885000	58890000	chr1	59290000	59295000
chr1	58940000	58945000	chr1	59710000	59715000
chr1	58950000	58955000	chr1	59285000	59290000
chr1	58965000	58970000	chr1	59700000	59705000
chr1	58995000	59000000	chr1	59280000	59285000
chr1	59070000	59075000	chr1	59285000	59290000
chr1	59100000	59105000	chr1	59695000	59700000
chr1	59190000	59195000	chr1	59710000	59715000
chr1	59225000	59230000	chr1	59535000	59540000
chr1	59295000	59300000	chr1	59455000	59460000
chr1	59295000	59300000	chr1	59695000	59700000
chr1	59305000	59310000	chr1	59590000	59595000
chr1	59370000	59375000	chr1	59450000	59455000
chr1	59535000	59540000	chr1	59685000	59690000
chr1	59880000	59885000	chr1	59945000	59950000
chr1	59965000	59970000	chr1	60925000	60930000
chr1	59970000	59975000	chr1	60785000	60790000
chr1	59975000	59980000	chr1	60130000	60135000
chr1	59975000	59980000	chr1	60275000	60280000
chr1	59975000	59980000	chr1	60300000	60305000
chr1	59975000	59980000	chr1	60850000	60855000
chr1	59980000	59985000	chr1	60760000	60765000
chr1	59985000	59990000	chr1	60080000	60085000
chr1	60150000	60155000	chr1	60785000	60790000
chr1	60155000	60160000	chr1	60765000	60770000
chr1	60275000	60280000	chr1	60845000	60850000
chr1	60280000	60285000	chr1	60640000	60645000
chr1	60280000	60285000	chr1	60765000	60770000
chr1	60340000	60345000	chr1	60760000	60765000
chr1	60395000	60400000	chr1	60725000	60730000
chr1	60490000	60495000	chr1	60735000	60740000
chr1	60495000	60500000	chr1	60675000	60680000
chr1	60545000	60550000	chr1	60755000	60760000
chr1	60640000	60645000	chr1	60780000	60785000
chr1	60850000	60855000	chr1	60935000	60940000
chr1	60850000	60855000	chr1	61035000	61040000
chr1	60965000	60970000	chr1	61585000	61590000
chr1	60970000	60975000	chr1	61855000	61860000
chr1	60970000	60975000	chr1	61365000	61370000
chr1	60970000	60975000	chr1	61455000	61460000
chr1	60975000	60980000	chr1	61640000	61645000
chr1	60975000	60980000	chr1	61040000	61045000
chr1	60980000	60985000	chr1	61330000	61335000
chr1	61050000	61055000	chr1	61335000	61340000
chr1	61050000	61055000	chr1	61450000	61455000
chr1	61050000	61055000	chr1	61640000	61645000
chr1	61050000	61055000	chr1	61830000	61835000
chr1	61060000	61065000	chr1	61585000	61590000
chr1	61060000	61065000	chr1	61855000	61860000
chr1	61070000	61075000	chr1	61225000	61230000
chr1	61080000	61085000	chr1	61455000	61460000
chr1	61085000	61090000	chr1	61180000	61185000
chr1	61090000	61095000	chr1	61325000	61330000
chr1	61120000	61125000	chr1	61220000	61225000
chr1	61135000	61140000	chr1	61330000	61335000
chr1	61135000	61140000	chr1	61450000	61455000
chr1	61140000	61145000	chr1	61295000	61300000
chr1	61315000	61320000	chr1	61860000	61865000
chr1	61350000	61355000	chr1	61635000	61640000
chr1	61465000	61470000	chr1	61575000	61580000
chr1	61470000	61475000	chr1	61850000	61855000
chr1	61640000	61645000	chr1	61725000	61730000
chr1	61650000	61655000	chr1	61845000	61850000
chr1	61695000	61700000	chr1	61825000	61830000
chr1	61730000	61735000	chr1	61840000	61845000
chr1	61955000	61960000	chr1	62065000	62070000
chr1	62175000	62180000	chr1	62405000	62410000
chr1	62190000	62195000	chr1	62285000	62290000
chr1	62225000	62230000	chr1	62400000	62405000
chr1	62285000	62290000	chr1	62400000	62405000
chr1	62430000	62435000	chr1	62770000	62775000
chr1	62465000	62470000	chr1	62755000	62760000
chr1	62530000	62535000	chr1	62740000	62745000
chr1	62600000	62605000	chr1	62745000	62750000
chr1	62685000	62690000	chr1	62740000	62745000
chr1	62840000	62845000	chr1	63540000	63545000
chr1	62960000	62965000	chr1	63140000	63145000
chr1	63185000	63190000	chr1	63445000	63450000
chr1	63320000	63325000	chr1	63435000	63440000
chr1	63320000	63325000	chr1	63540000	63545000
chr1	63365000	63370000	chr1	63435000	63440000
chr1	63575000	63580000	chr1	64245000	64250000
chr1	63610000	63615000	chr1	64245000	64250000
chr1	63615000	63620000	chr1	64150000	64155000
chr1	63620000	63625000	chr1	63670000	63675000
chr1	63675000	63680000	chr1	64240000	64245000
chr1	63680000	63685000	chr1	64165000	64170000
chr1	63685000	63690000	chr1	63855000	63860000
chr1	63685000	63690000	chr1	64145000	64150000
chr1	63685000	63690000	chr1	63925000	63930000
chr1	63695000	63700000	chr1	63765000	63770000
chr1	63700000	63705000	chr1	63985000	63990000
chr1	63765000	63770000	chr1	64010000	64015000
chr1	63770000	63775000	chr1	63925000	63930000
chr1	63770000	63775000	chr1	64240000	64245000
chr1	63775000	63780000	chr1	64140000	64145000
chr1	63835000	63840000	chr1	64135000	64140000
chr1	63850000	63855000	chr1	64240000	64245000
chr1	63880000	63885000	chr1	64155000	64160000
chr1	63895000	63900000	chr1	64235000	64240000
chr1	63925000	63930000	chr1	64045000	64050000
chr1	63925000	63930000	chr1	64235000	64240000
chr1	63935000	63940000	chr1	64130000	64135000
chr1	63975000	63980000	chr1	64235000	64240000
chr1	64145000	64150000	chr1	64235000	64240000
chr1	64270000	64275000	chr1	64820000	64825000
chr1	64270000	64275000	chr1	64475000	64480000
chr1	64270000	64275000	chr1	64570000	64575000
chr1	64270000	64275000	chr1	64675000	64680000
chr1	64275000	64280000	chr1	64905000	64910000
chr1	64350000	64355000	chr1	64430000	64435000
chr1	64350000	64355000	chr1	64590000	64595000
chr1	64350000	64355000	chr1	64810000	64815000
chr1	64380000	64385000	chr1	64470000	64475000
chr1	64475000	64480000	chr1	64660000	64665000
chr1	64485000	64490000	chr1	64545000	64550000
chr1	64495000	64500000	chr1	64605000	64610000
chr1	64685000	64690000	chr1	64820000	64825000
chr1	65060000	65065000	chr1	65250000	65255000
chr1	65060000	65065000	chr1	65685000	65690000
chr1	65065000	65070000	chr1	65205000	65210000
chr1	65065000	65070000	chr1	65420000	65425000
chr1	65090000	65095000	chr1	65200000	65205000
chr1	65140000	65145000	chr1	65205000	65210000
chr1	65235000	65240000	chr1	65450000	65455000
chr1	65235000	65240000	chr1	65620000	65625000
chr1	65240000	65245000	chr1	65685000	65690000
chr1	65300000	65305000	chr1	65680000	65685000
chr1	65435000	65440000	chr1	65615000	65620000
chr1	65440000	65445000	chr1	65680000	65685000
chr1	65715000	65720000	chr1	66240000	66245000
chr1	65810000	65815000	chr1	65870000	65875000
chr1	65950000	65955000	chr1	66500000	66505000
chr1	65960000	65965000	chr1	66240000	66245000
chr1	65960000	65965000	chr1	66445000	66450000
chr1	66250000	66255000	chr1	66500000	66505000
chr1	66255000	66260000	chr1	66725000	66730000
chr1	66255000	66260000	chr1	66440000	66445000
chr1	66335000	66340000	chr1	66430000	66435000
chr1	66460000	66465000	chr1	66725000	66730000
chr1	66530000	66535000	chr1	66725000	66730000
chr1	66730000	66735000	chr1	67150000	67155000
chr1	66755000	66760000	chr1	67200000	67205000
chr1	66760000	66765000	chr1	66915000	66920000
chr1	66760000	66765000	chr1	66990000	66995000
chr1	66765000	66770000	chr1	67145000	67150000
chr1	66995000	67000000	chr1	67145000	67150000
chr1	66995000	67000000	chr1	67210000	67215000
chr1	67005000	67010000	chr1	67110000	67115000
chr1	67145000	67150000	chr1	67210000	67215000
chr1	67225000	67230000	chr1	67495000	67500000
chr1	67345000	67350000	chr1	67495000	67500000
chr1	67385000	67390000	chr1	67500000	67505000
chr1	67430000	67435000	chr1	67490000	67495000
chr1	67530000	67535000	chr1	67820000	67825000
chr1	67540000	67545000	chr1	67755000	67760000
chr1	67560000	67565000	chr1	67680000	67685000
chr1	67560000	67565000	chr1	67755000	67760000
chr1	67565000	67570000	chr1	67635000	67640000
chr1	67690000	67695000	chr1	67755000	67760000
chr1	67770000	67775000	chr1	67830000	67835000
chr1	67770000	67775000	chr1	68100000	68105000
chr1	67845000	67850000	chr1	68340000	68345000
chr1	67850000	67855000	chr1	68110000	68115000
chr1	67860000	67865000	chr1	68005000	68010000
chr1	68115000	68120000	chr1	68445000	68450000
chr1	68120000	68125000	chr1	68335000	68340000
chr1	68250000	68255000	chr1	68305000	68310000
chr1	68465000	68470000	chr1	69730000	69735000
chr1	68475000	68480000	chr1	68585000	68590000
chr1	68570000	68575000	chr1	69730000	69735000
chr1	68590000	68595000	chr1	69015000	69020000
chr1	68745000	68750000	chr1	69735000	69740000
chr1	68790000	68795000	chr1	69730000	69735000
chr1	68805000	68810000	chr1	69115000	69120000
chr1	68815000	68820000	chr1	69225000	69230000
chr1	68815000	68820000	chr1	69735000	69740000
chr1	68875000	68880000	chr1	69730000	69735000
chr1	68925000	68930000	chr1	68990000	68995000
chr1	69180000	69185000	chr1	69735000	69740000
chr1	69330000	69335000	chr1	69445000	69450000
chr1	69590000	69595000	chr1	69685000	69690000
chr1	69630000	69635000	chr1	69720000	69725000
chr1	69865000	69870000	chr1	69970000	69975000
chr1	69905000	69910000	chr1	70080000	70085000
chr1	70040000	70045000	chr1	70500000	70505000
chr1	70130000	70135000	chr1	70500000	70505000
chr1	70160000	70165000	chr1	70200000	70205000
chr1	70220000	70225000	chr1	70350000	70355000
chr1	70260000	70265000	chr1	70505000	70510000
chr1	70530000	70535000	chr1	71045000	71050000
chr1	70535000	70540000	chr1	70615000	70620000
chr1	70535000	70540000	chr1	70650000	70655000
chr1	70680000	70685000	chr1	71035000	71040000
chr1	70685000	70690000	chr1	70890000	70895000
chr1	70730000	70735000	chr1	71035000	71040000
chr1	71090000	71095000	chr1	72030000	72035000
chr1	71100000	71105000	chr1	71525000	71530000
chr1	71195000	71200000	chr1	72040000	72045000
chr1	71200000	71205000	chr1	71520000	71525000
chr1	71205000	71210000	chr1	71440000	71445000
chr1	71305000	71310000	chr1	71520000	71525000
chr1	71360000	71365000	chr1	71515000	71520000
chr1	71415000	71420000	chr1	71500000	71505000
chr1	71585000	71590000	chr1	71980000	71985000
chr1	71585000	71590000	chr1	72040000	72045000
chr1	71750000	71755000	chr1	71890000	71895000
chr1	71910000	71915000	chr1	71975000	71980000
chr1	72290000	72295000	chr1	72350000	72355000
chr1	72295000	72300000	chr1	72560000	72565000
chr1	72615000	72620000	chr1	72985000	72990000
chr1	72635000	72640000	chr1	73025000	73030000
chr1	73165000	73170000	chr1	73355000	73360000
chr1	73280000	73285000	chr1	73350000	73355000
chr1	73690000	73695000	chr1	73885000	73890000
chr1	73745000	73750000	chr1	73940000	73945000
chr1	73830000	73835000	chr1	74690000	74695000
chr1	73835000	73840000	chr1	74580000	74585000
chr1	73840000	73845000	chr1	74470000	74475000
chr1	73840000	73845000	chr1	74000000	74005000
chr1	73840000	73845000	chr1	74495000	74500000
chr1	74000000	74005000	chr1	74685000	74690000
chr1	74010000	74015000	chr1	74500000	74505000
chr1	74770000	74775000	chr1	75205000	75210000
chr1	74780000	74785000	chr1	75055000	75060000
chr1	75000000	75005000	chr1	75195000	75200000
chr1	75050000	75055000	chr1	75200000	75205000
chr1	75230000	75235000	chr1	75630000	75635000
chr1	75255000	75260000	chr1	75385000	75390000
chr1	75265000	75270000	chr1	75630000	75635000
chr1	75275000	75280000	chr1	75380000	75385000
chr1	75410000	75415000	chr1	75470000	75475000
chr1	76150000	76155000	chr1	76330000	76335000
chr1	76160000	76165000	chr1	76895000	76900000
chr1	76165000	76170000	chr1	77050000	77055000
chr1	76310000	76315000	chr1	77125000	77130000
chr1	76325000	76330000	chr1	76740000	76745000
chr1	76325000	76330000	chr1	76895000	76900000
chr1	76330000	76335000	chr1	76605000	76610000
chr1	76330000	76335000	chr1	76695000	76700000
chr1	76340000	76345000	chr1	76865000	76870000
chr1	76340000	76345000	chr1	76980000	76985000
chr1	76345000	76350000	chr1	77060000	77065000
chr1	76745000	76750000	chr1	76855000	76860000
chr1	76900000	76905000	chr1	77120000	77125000
chr1	77150000	77155000	chr1	77895000	77900000
chr1	77150000	77155000	chr1	77530000	77535000
chr1	77155000	77160000	chr1	77675000	77680000
chr1	77155000	77160000	chr1	77590000	77595000
chr1	77160000	77165000	chr1	77270000	77275000
chr1	77350000	77355000	chr1	77500000	77505000
chr1	77920000	77925000	chr1	78110000	78115000
chr1	77980000	77985000	chr1	78105000	78110000
chr1	78000000	78005000	chr1	78110000	78115000
chr1	78130000	78135000	chr1	78675000	78680000
chr1	78135000	78140000	chr1	78605000	78610000
chr1	78140000	78145000	chr1	78355000	78360000
chr1	78140000	78145000	chr1	78495000	78500000
chr1	78140000	78145000	chr1	78550000	78555000
chr1	78145000	78150000	chr1	78225000	78230000
chr1	78145000	78150000	chr1	78375000	78380000
chr1	78215000	78220000	chr1	78600000	78605000
chr1	78220000	78225000	chr1	78505000	78510000
chr1	78220000	78225000	chr1	78545000	78550000
chr1	78500000	78505000	chr1	78600000	78605000
chr1	78615000	78620000	chr1	78670000	78675000
chr1	78690000	78695000	chr1	79195000	79200000
chr1	78835000	78840000	chr1	79355000	79360000
chr1	78835000	78840000	chr1	79255000	79260000
chr1	78840000	78845000	chr1	79140000	79145000
chr1	78840000	78845000	chr1	79195000	79200000
chr1	78845000	78850000	chr1	78915000	78920000
chr1	78845000	78850000	chr1	79000000	79005000
chr1	78850000	78855000	chr1	79065000	79070000
chr1	78940000	78945000	chr1	79180000	79185000
chr1	78980000	78985000	chr1	79180000	79185000
chr1	79010000	79015000	chr1	79195000	79200000
chr1	79255000	79260000	chr1	79345000	79350000
chr1	79265000	79270000	chr1	79475000	79480000
chr1	79715000	79720000	chr1	79940000	79945000
chr1	80215000	80220000	chr1	81025000	81030000
chr1	80220000	80225000	chr1	81230000	81235000
chr1	80225000	80230000	chr1	80390000	80395000
chr1	80395000	80400000	chr1	80765000	80770000
chr1	80460000	80465000	chr1	80835000	80840000
chr1	80500000	80505000	chr1	80875000	80880000
chr1	80580000	80585000	chr1	80640000	80645000
chr1	80765000	80770000	chr1	80885000	80890000
chr1	81455000	81460000	chr1	81765000	81770000
chr1	81485000	81490000	chr1	81790000	81795000
chr1	81550000	81555000	chr1	81800000	81805000
chr1	81555000	81560000	chr1	81765000	81770000
chr1	81810000	81815000	chr1	81970000	81975000
chr1	81855000	81860000	chr1	82005000	82010000
chr1	81975000	81980000	chr1	82090000	82095000
chr1	83900000	83905000	chr1	84125000	84130000
chr1	83910000	83915000	chr1	84430000	84435000
chr1	83925000	83930000	chr1	84115000	84120000
chr1	83925000	83930000	chr1	84755000	84760000
chr1	83935000	83940000	chr1	84075000	84080000
chr1	84135000	84140000	chr1	84570000	84575000
chr1	84135000	84140000	chr1	84760000	84765000
chr1	84140000	84145000	chr1	84615000	84620000
chr1	84140000	84145000	chr1	84475000	84480000
chr1	84140000	84145000	chr1	84540000	84545000
chr1	84145000	84150000	chr1	84420000	84425000
chr1	84150000	84155000	chr1	84300000	84305000
chr1	84185000	84190000	chr1	84290000	84295000
chr1	84185000	84190000	chr1	84420000	84425000
chr1	84195000	84200000	chr1	84495000	84500000
chr1	84225000	84230000	chr1	84295000	84300000
chr1	84230000	84235000	chr1	84630000	84635000
chr1	84295000	84300000	chr1	84410000	84415000
chr1	84295000	84300000	chr1	84500000	84505000
chr1	84390000	84395000	chr1	84935000	84940000
chr1	84430000	84435000	chr1	84535000	84540000
chr1	84430000	84435000	chr1	84760000	84765000
chr1	84435000	84440000	chr1	84930000	84935000
chr1	84440000	84445000	chr1	84615000	84620000
chr1	84460000	84465000	chr1	84750000	84755000
chr1	84460000	84465000	chr1	84915000	84920000
chr1	84475000	84480000	chr1	84540000	84545000
chr1	84480000	84485000	chr1	84910000	84915000
chr1	84505000	84510000	chr1	84620000	84625000
chr1	84510000	84515000	chr1	84760000	84765000
chr1	84530000	84535000	chr1	84755000	84760000
chr1	84545000	84550000	chr1	84615000	84620000
chr1	84565000	84570000	chr1	84930000	84935000
chr1	84600000	84605000	chr1	84925000	84930000
chr1	84615000	84620000	chr1	84760000	84765000
chr1	84660000	84665000	chr1	84925000	84930000
chr1	84775000	84780000	chr1	84930000	84935000
chr1	84945000	84950000	chr1	85100000	85105000
chr1	84945000	84950000	chr1	85250000	85255000
chr1	84950000	84955000	chr1	85030000	85035000
chr1	85010000	85015000	chr1	85255000	85260000
chr1	85110000	85115000	chr1	85245000	85250000
chr1	85145000	85150000	chr1	85200000	85205000
chr1	85305000	85310000	chr1	85495000	85500000
chr1	85305000	85310000	chr1	85570000	85575000
chr1	85310000	85315000	chr1	85465000	85470000
chr1	85310000	85315000	chr1	85695000	85700000
chr1	85360000	85365000	chr1	85565000	85570000
chr1	85580000	85585000	chr1	85695000	85700000
chr1	85700000	85705000	chr1	85880000	85885000
chr1	85705000	85710000	chr1	86020000	86025000
chr1	85755000	85760000	chr1	85845000	85850000
chr1	85905000	85910000	chr1	86005000	86010000
chr1	85940000	85945000	chr1	86005000	86010000
chr1	85955000	85960000	chr1	86280000	86285000
chr1	86380000	86385000	chr1	86500000	86505000
chr1	86380000	86385000	chr1	86700000	86705000
chr1	86380000	86385000	chr1	86735000	86740000
chr1	86420000	86425000	chr1	86500000	86505000
chr1	86420000	86425000	chr1	86745000	86750000
chr1	86475000	86480000	chr1	86745000	86750000
chr1	86500000	86505000	chr1	86735000	86740000
chr1	86510000	86515000	chr1	86690000	86695000
chr1	86515000	86520000	chr1	86670000	86675000
chr1	86715000	86720000	chr1	86900000	86905000
chr1	86775000	86780000	chr1	87085000	87090000
chr1	86780000	86785000	chr1	87020000	87025000
chr1	86780000	86785000	chr1	86960000	86965000
chr1	86830000	86835000	chr1	86965000	86970000
chr1	86830000	86835000	chr1	87025000	87030000
chr1	86830000	86835000	chr1	87085000	87090000
chr1	86835000	86840000	chr1	86910000	86915000
chr1	86865000	86870000	chr1	87085000	87090000
chr1	86965000	86970000	chr1	87080000	87085000
chr1	87120000	87125000	chr1	87540000	87545000
chr1	87130000	87135000	chr1	87620000	87625000
chr1	87130000	87135000	chr1	87945000	87950000
chr1	87130000	87135000	chr1	88005000	88010000
chr1	87130000	87135000	chr1	88050000	88055000
chr1	87135000	87140000	chr1	87270000	87275000
chr1	87140000	87145000	chr1	88095000	88100000
chr1	87190000	87195000	chr1	87995000	88000000
chr1	87225000	87230000	chr1	88130000	88135000
chr1	87275000	87280000	chr1	87990000	87995000
chr1	87285000	87290000	chr1	88130000	88135000
chr1	87290000	87295000	chr1	87950000	87955000
chr1	87295000	87300000	chr1	88055000	88060000
chr1	87300000	87305000	chr1	88180000	88185000
chr1	87320000	87325000	chr1	87755000	87760000
chr1	87325000	87330000	chr1	87795000	87800000
chr1	87325000	87330000	chr1	87475000	87480000
chr1	87325000	87330000	chr1	87585000	87590000
chr1	87325000	87330000	chr1	87870000	87875000
chr1	87325000	87330000	chr1	87950000	87955000
chr1	87330000	87335000	chr1	87715000	87720000
chr1	87330000	87335000	chr1	87635000	87640000
chr1	87330000	87335000	chr1	87895000	87900000
chr1	87360000	87365000	chr1	87515000	87520000
chr1	87385000	87390000	chr1	87890000	87895000
chr1	87450000	87455000	chr1	87965000	87970000
chr1	87515000	87520000	chr1	87950000	87955000
chr1	87565000	87570000	chr1	87630000	87635000
chr1	87580000	87585000	chr1	87825000	87830000
chr1	87690000	87695000	chr1	87760000	87765000
chr1	87705000	87710000	chr1	87795000	87800000
chr1	87790000	87795000	chr1	87955000	87960000
chr1	88175000	88180000	chr1	88545000	88550000
chr1	88175000	88180000	chr1	88245000	88250000
chr1	88180000	88185000	chr1	88300000	88305000
chr1	88180000	88185000	chr1	88325000	88330000
chr1	88185000	88190000	chr1	88595000	88600000
chr1	88210000	88215000	chr1	88530000	88535000
chr1	88250000	88255000	chr1	88365000	88370000
chr1	88310000	88315000	chr1	88585000	88590000
chr1	88345000	88350000	chr1	88595000	88600000
chr1	88415000	88420000	chr1	88545000	88550000
chr1	88420000	88425000	chr1	88505000	88510000
chr1	88470000	88475000	chr1	88585000	88590000
chr1	88605000	88610000	chr1	88875000	88880000
chr1	88625000	88630000	chr1	88790000	88795000
chr1	88645000	88650000	chr1	88720000	88725000
chr1	88655000	88660000	chr1	88875000	88880000
chr1	88680000	88685000	chr1	88810000	88815000
chr1	88690000	88695000	chr1	88885000	88890000
chr1	88800000	88805000	chr1	88870000	88875000
chr1	88950000	88955000	chr1	89455000	89460000
chr1	88970000	88975000	chr1	89545000	89550000
chr1	88990000	88995000	chr1	89450000	89455000
chr1	88995000	89000000	chr1	89425000	89430000
chr1	89000000	89005000	chr1	89270000	89275000
chr1	89000000	89005000	chr1	89355000	89360000
chr1	89010000	89015000	chr1	89075000	89080000
chr1	89030000	89035000	chr1	89130000	89135000
chr1	89050000	89055000	chr1	89405000	89410000
chr1	89060000	89065000	chr1	89190000	89195000
chr1	89085000	89090000	chr1	89350000	89355000
chr1	89085000	89090000	chr1	89450000	89455000
chr1	89100000	89105000	chr1	89220000	89225000
chr1	89105000	89110000	chr1	89410000	89415000
chr1	89160000	89165000	chr1	89260000	89265000
chr1	89225000	89230000	chr1	89325000	89330000
chr1	89360000	89365000	chr1	89450000	89455000
chr1	89480000	89485000	chr1	89760000	89765000
chr1	89485000	89490000	chr1	89595000	89600000
chr1	89515000	89520000	chr1	89645000	89650000
chr1	89515000	89520000	chr1	89765000	89770000
chr1	89520000	89525000	chr1	89590000	89595000
chr1	89625000	89630000	chr1	89760000	89765000
chr1	89810000	89815000	chr1	89940000	89945000
chr1	90115000	90120000	chr1	91165000	91170000
chr1	90120000	90125000	chr1	90465000	90470000
chr1	90120000	90125000	chr1	90720000	90725000
chr1	90130000	90135000	chr1	90610000	90615000
chr1	90215000	90220000	chr1	90270000	90275000
chr1	90215000	90220000	chr1	90485000	90490000
chr1	90580000	90585000	chr1	91170000	91175000
chr1	90715000	90720000	chr1	90960000	90965000
chr1	90720000	90725000	chr1	91165000	91170000
chr1	90720000	90725000	chr1	90855000	90860000
chr1	90845000	90850000	chr1	91145000	91150000
chr1	91020000	91025000	chr1	91155000	91160000
chr1	91165000	91170000	chr1	91395000	91400000
chr1	91170000	91175000	chr1	91275000	91280000
chr1	91285000	91290000	chr1	91400000	91405000
chr1	91285000	91290000	chr1	91495000	91500000
chr1	91290000	91295000	chr1	91360000	91365000
chr1	91320000	91325000	chr1	91385000	91390000
chr1	91405000	91410000	chr1	91495000	91500000
chr1	91440000	91445000	chr1	91925000	91930000
chr1	91490000	91495000	chr1	92290000	92295000
chr1	91510000	91515000	chr1	91885000	91890000
chr1	91510000	91515000	chr1	92290000	92295000
chr1	91520000	91525000	chr1	91850000	91855000
chr1	91525000	91530000	chr1	91920000	91925000
chr1	91535000	91540000	chr1	91740000	91745000
chr1	91550000	91555000	chr1	91885000	91890000
chr1	91620000	91625000	chr1	91885000	91890000
chr1	91680000	91685000	chr1	91885000	91890000
chr1	91740000	91745000	chr1	91880000	91885000
chr1	91995000	92000000	chr1	92285000	92290000
chr1	92000000	92005000	chr1	92615000	92620000
chr1	92000000	92005000	chr1	92250000	92255000
chr1	92310000	92315000	chr1	92605000	92610000
chr1	92310000	92315000	chr1	92830000	92835000
chr1	92750000	92755000	chr1	92825000	92830000
chr1	92860000	92865000	chr1	93060000	93065000
chr1	92860000	92865000	chr1	92975000	92980000
chr1	92865000	92870000	chr1	92955000	92960000
chr1	93080000	93085000	chr1	93175000	93180000
chr1	93300000	93305000	chr1	93430000	93435000
chr1	93305000	93310000	chr1	93830000	93835000
chr1	93315000	93320000	chr1	93810000	93815000
chr1	93440000	93445000	chr1	93620000	93625000
chr1	93440000	93445000	chr1	93825000	93830000
chr1	93445000	93450000	chr1	93550000	93555000
chr1	93445000	93450000	chr1	93580000	93585000
chr1	93495000	93500000	chr1	93555000	93560000
chr1	93585000	93590000	chr1	93840000	93845000
chr1	93630000	93635000	chr1	93815000	93820000
chr1	93910000	93915000	chr1	94020000	94025000
chr1	94030000	94035000	chr1	94465000	94470000
chr1	94035000	94040000	chr1	94335000	94340000
chr1	94050000	94055000	chr1	94235000	94240000
chr1	94060000	94065000	chr1	94330000	94335000
chr1	94140000	94145000	chr1	94235000	94240000
chr1	94250000	94255000	chr1	94320000	94325000
chr1	94345000	94350000	chr1	94460000	94465000
chr1	94440000	94445000	chr1	94795000	94800000
chr1	94480000	94485000	chr1	94805000	94810000
chr1	94500000	94505000	chr1	94740000	94745000
chr1	94525000	94530000	chr1	94795000	94800000
chr1	94650000	94655000	chr1	94795000	94800000
chr1	94705000	94710000	chr1	94785000	94790000
chr1	94745000	94750000	chr1	94795000	94800000
chr1	94815000	94820000	chr1	95040000	95045000
chr1	94820000	94825000	chr1	95210000	95215000
chr1	94850000	94855000	chr1	95040000	95045000
chr1	94925000	94930000	chr1	95040000	95045000
chr1	95090000	95095000	chr1	95230000	95235000
chr1	95305000	95310000	chr1	95460000	95465000
chr1	95540000	95545000	chr1	95855000	95860000
chr1	96230000	96235000	chr1	96725000	96730000
chr1	96240000	96245000	chr1	96855000	96860000
chr1	96310000	96315000	chr1	96850000	96855000
chr1	96535000	96540000	chr1	96855000	96860000
chr1	96585000	96590000	chr1	96855000	96860000
chr1	96865000	96870000	chr1	96965000	96970000
chr1	96945000	96950000	chr1	97825000	97830000
chr1	96965000	96970000	chr1	97535000	97540000
chr1	97135000	97140000	chr1	97520000	97525000
chr1	97135000	97140000	chr1	97590000	97595000
chr1	97195000	97200000	chr1	97520000	97525000
chr1	97195000	97200000	chr1	98055000	98060000
chr1	97200000	97205000	chr1	97430000	97435000
chr1	97245000	97250000	chr1	97410000	97415000
chr1	97245000	97250000	chr1	97515000	97520000
chr1	97250000	97255000	chr1	97580000	97585000
chr1	97255000	97260000	chr1	97805000	97810000
chr1	97390000	97395000	chr1	97525000	97530000
chr1	97670000	97675000	chr1	98475000	98480000
chr1	97835000	97840000	chr1	98465000	98470000
chr1	97850000	97855000	chr1	98050000	98055000
chr1	97875000	97880000	chr1	98475000	98480000
chr1	97985000	97990000	chr1	98470000	98475000
chr1	98065000	98070000	chr1	98460000	98465000
chr1	98090000	98095000	chr1	98435000	98440000
chr1	98130000	98135000	chr1	98470000	98475000
chr1	98180000	98185000	chr1	98460000	98465000
chr1	98205000	98210000	chr1	98305000	98310000
chr1	98220000	98225000	chr1	98410000	98415000
chr1	98295000	98300000	chr1	98445000	98450000
chr1	98605000	98610000	chr1	98655000	98660000
chr1	98670000	98675000	chr1	98740000	98745000
chr1	98790000	98795000	chr1	99160000	99165000
chr1	98830000	98835000	chr1	98905000	98910000
chr1	98980000	98985000	chr1	99075000	99080000
chr1	99170000	99175000	chr1	99520000	99525000
chr1	99180000	99185000	chr1	99360000	99365000
chr1	99180000	99185000	chr1	99475000	99480000
chr1	99180000	99185000	chr1	99700000	99705000
chr1	99235000	99240000	chr1	99700000	99705000
chr1	99330000	99335000	chr1	99705000	99710000
chr1	99330000	99335000	chr1	99465000	99470000
chr1	99495000	99500000	chr1	99630000	99635000
chr1	99520000	99525000	chr1	99695000	99700000
chr1	99770000	99775000	chr1	100035000	100040000
chr1	99775000	99780000	chr1	100350000	100355000
chr1	99780000	99785000	chr1	100450000	100455000
chr1	99795000	99800000	chr1	100125000	100130000
chr1	99800000	99805000	chr1	100265000	100270000
chr1	99805000	99810000	chr1	100450000	100455000
chr1	99810000	99815000	chr1	100045000	100050000
chr1	99820000	99825000	chr1	100875000	100880000
chr1	99830000	99835000	chr1	99975000	99980000
chr1	99840000	99845000	chr1	100035000	100040000
chr1	99965000	99970000	chr1	100130000	100135000
chr1	99970000	99975000	chr1	100035000	100040000
chr1	100080000	100085000	chr1	100455000	100460000
chr1	100130000	100135000	chr1	100450000	100455000
chr1	100140000	100145000	chr1	100265000	100270000
chr1	100140000	100145000	chr1	100870000	100875000
chr1	100255000	100260000	chr1	100445000	100450000
chr1	100310000	100315000	chr1	100445000	100450000
chr1	100345000	100350000	chr1	100865000	100870000
chr1	100350000	100355000	chr1	100445000	100450000
chr1	100465000	100470000	chr1	100865000	100870000
chr1	100465000	100470000	chr1	100565000	100570000
chr1	100465000	100470000	chr1	100745000	100750000
chr1	100465000	100470000	chr1	100805000	100810000
chr1	100470000	100475000	chr1	100615000	100620000
chr1	100470000	100475000	chr1	100680000	100685000
chr1	100505000	100510000	chr1	100730000	100735000
chr1	100520000	100525000	chr1	100865000	100870000
chr1	100605000	100610000	chr1	100860000	100865000
chr1	100735000	100740000	chr1	100845000	100850000
chr1	100920000	100925000	chr1	101105000	101110000
chr1	100920000	100925000	chr1	101280000	101285000
chr1	100925000	100930000	chr1	101150000	101155000
chr1	100925000	100930000	chr1	101230000	101235000
chr1	100925000	100930000	chr1	101020000	101025000
chr1	100955000	100960000	chr1	101280000	101285000
chr1	101005000	101010000	chr1	101285000	101290000
chr1	101145000	101150000	chr1	101285000	101290000
chr1	101310000	101315000	chr1	101355000	101360000
chr1	101310000	101315000	chr1	101445000	101450000
chr1	101500000	101505000	chr1	101570000	101575000
chr1	101515000	101520000	chr1	102190000	102195000
chr1	101640000	101645000	chr1	102180000	102185000
chr1	101735000	101740000	chr1	101795000	101800000
chr1	101765000	101770000	chr1	102420000	102425000
chr1	101770000	101775000	chr1	102190000	102195000
chr1	101815000	101820000	chr1	102430000	102435000
chr1	101990000	101995000	chr1	102430000	102435000
chr1	101995000	102000000	chr1	102180000	102185000
chr1	102015000	102020000	chr1	102105000	102110000
chr1	102040000	102045000	chr1	102175000	102180000
chr1	102440000	102445000	chr1	102965000	102970000
chr1	102450000	102455000	chr1	102525000	102530000
chr1	102550000	102555000	chr1	102785000	102790000
chr1	102560000	102565000	chr1	102965000	102970000
chr1	102805000	102810000	chr1	102945000	102950000
chr1	102975000	102980000	chr1	103460000	103465000
chr1	103105000	103110000	chr1	103400000	103405000
chr1	103105000	103110000	chr1	103510000	103515000
chr1	103110000	103115000	chr1	103455000	103460000
chr1	103110000	103115000	chr1	103355000	103360000
chr1	103120000	103125000	chr1	103315000	103320000
chr1	103330000	103335000	chr1	103420000	103425000
chr1	103775000	103780000	chr1	104265000	104270000
chr1	103945000	103950000	chr1	104255000	104260000
chr1	103950000	103955000	chr1	104130000	104135000
chr1	103960000	103965000	chr1	104175000	104180000
chr1	104125000	104130000	chr1	104265000	104270000
chr1	104140000	104145000	chr1	104235000	104240000
chr1	104645000	104650000	chr1	105790000	105795000
chr1	104705000	104710000	chr1	104770000	104775000
chr1	104720000	104725000	chr1	105595000	105600000
chr1	104750000	104755000	chr1	105785000	105790000
chr1	104770000	104775000	chr1	104875000	104880000
chr1	104935000	104940000	chr1	105600000	105605000
chr1	105110000	105115000	chr1	105335000	105340000
chr1	105405000	105410000	chr1	105785000	105790000
chr1	105495000	105500000	chr1	105575000	105580000
chr1	105610000	105615000	chr1	105795000	105800000
chr1	106020000	106025000	chr1	106265000	106270000
chr1	106025000	106030000	chr1	106095000	106100000
chr1	106270000	106275000	chr1	106390000	106395000
chr1	106275000	106280000	chr1	107140000	107145000
chr1	106325000	106330000	chr1	106485000	106490000
chr1	106330000	106335000	chr1	107145000	107150000
chr1	106380000	106385000	chr1	107140000	107145000
chr1	106425000	106430000	chr1	107140000	107145000
chr1	106480000	106485000	chr1	107140000	107145000
chr1	106495000	106500000	chr1	106845000	106850000
chr1	106535000	106540000	chr1	106600000	106605000
chr1	106540000	106545000	chr1	106995000	107000000
chr1	106565000	106570000	chr1	107140000	107145000
chr1	106610000	106615000	chr1	106755000	106760000
chr1	106615000	106620000	chr1	107140000	107145000
chr1	106635000	106640000	chr1	107055000	107060000
chr1	106660000	106665000	chr1	106770000	106775000
chr1	106680000	106685000	chr1	106980000	106985000
chr1	106680000	106685000	chr1	107140000	107145000
chr1	106750000	106755000	chr1	107000000	107005000
chr1	106750000	106755000	chr1	107145000	107150000
chr1	106980000	106985000	chr1	107135000	107140000
chr1	107015000	107020000	chr1	107140000	107145000
chr1	107055000	107060000	chr1	107140000	107145000
chr1	107155000	107160000	chr1	107745000	107750000
chr1	107175000	107180000	chr1	107240000	107245000
chr1	107195000	107200000	chr1	107740000	107745000
chr1	107275000	107280000	chr1	107520000	107525000
chr1	107275000	107280000	chr1	107745000	107750000
chr1	107285000	107290000	chr1	107420000	107425000
chr1	107295000	107300000	chr1	107360000	107365000
chr1	107340000	107345000	chr1	107745000	107750000
chr1	107365000	107370000	chr1	107750000	107755000
chr1	107425000	107430000	chr1	107745000	107750000
chr1	107435000	107440000	chr1	107520000	107525000
chr1	107530000	107535000	chr1	107745000	107750000
chr1	107600000	107605000	chr1	107735000	107740000
chr1	107785000	107790000	chr1	107965000	107970000
chr1	107785000	107790000	chr1	108175000	108180000
chr1	107785000	107790000	chr1	108120000	108125000
chr1	107805000	107810000	chr1	107885000	107890000
chr1	107845000	107850000	chr1	108120000	108125000
chr1	108025000	108030000	chr1	108110000	108115000
chr1	108510000	108515000	chr1	108640000	108645000
chr1	108700000	108705000	chr1	108875000	108880000
chr1	108825000	108830000	chr1	108895000	108900000
chr1	108960000	108965000	chr1	109030000	109035000
chr1	109270000	109275000	chr1	109395000	109400000
chr1	109545000	109550000	chr1	109635000	109640000
chr1	109545000	109550000	chr1	109770000	109775000
chr1	109550000	109555000	chr1	109730000	109735000
chr1	109640000	109645000	chr1	109770000	109775000
chr1	109640000	109645000	chr1	109980000	109985000
chr1	109780000	109785000	chr1	109975000	109980000
chr1	110075000	110080000	chr1	110475000	110480000
chr1	110195000	110200000	chr1	110400000	110405000
chr1	110195000	110200000	chr1	110460000	110465000
chr1	110205000	110210000	chr1	110310000	110315000
chr1	110410000	110415000	chr1	110455000	110460000
chr1	110530000	110535000	chr1	110770000	110775000
chr1	110535000	110540000	chr1	110610000	110615000
chr1	110625000	110630000	chr1	110770000	110775000
chr1	110625000	110630000	chr1	111025000	111030000
chr1	110635000	110640000	chr1	110695000	110700000
chr1	110790000	110795000	chr1	110995000	111000000
chr1	111140000	111145000	chr1	111395000	111400000
chr1	111220000	111225000	chr1	111445000	111450000
chr1	111225000	111230000	chr1	111335000	111340000
chr1	111225000	111230000	chr1	111395000	111400000
chr1	111350000	111355000	chr1	111400000	111405000
chr1	111485000	111490000	chr1	111750000	111755000
chr1	111495000	111500000	chr1	111695000	111700000
chr1	111500000	111505000	chr1	111655000	111660000
chr1	111510000	111515000	chr1	111590000	111595000
chr1	111660000	111665000	chr1	111750000	111755000
chr1	111790000	111795000	chr1	112265000	112270000
chr1	111795000	111800000	chr1	111985000	111990000
chr1	111865000	111870000	chr1	112315000	112320000
chr1	112050000	112055000	chr1	112155000	112160000
chr1	112070000	112075000	chr1	112155000	112160000
chr1	112295000	112300000	chr1	112365000	112370000
chr1	112385000	112390000	chr1	112700000	112705000
chr1	112390000	112395000	chr1	112610000	112615000
chr1	112395000	112400000	chr1	112460000	112465000
chr1	112490000	112495000	chr1	112705000	112710000
chr1	112495000	112500000	chr1	112610000	112615000
chr1	112620000	112625000	chr1	112700000	112705000
chr1	112720000	112725000	chr1	112800000	112805000
chr1	112720000	112725000	chr1	113055000	113060000
chr1	112810000	112815000	chr1	113045000	113050000
chr1	112875000	112880000	chr1	113070000	113075000
chr1	112880000	112885000	chr1	113035000	113040000
chr1	112885000	112890000	chr1	112950000	112955000
chr1	113130000	113135000	chr1	113760000	113765000
chr1	113140000	113145000	chr1	113390000	113395000
chr1	113140000	113145000	chr1	113565000	113570000
chr1	113140000	113145000	chr1	113675000	113680000
chr1	113145000	113150000	chr1	113440000	113445000
chr1	113150000	113155000	chr1	113520000	113525000
chr1	113160000	113165000	chr1	113635000	113640000
chr1	113200000	113205000	chr1	113670000	113675000
chr1	113390000	113395000	chr1	113675000	113680000
chr1	113835000	113840000	chr1	113940000	113945000
chr1	113975000	113980000	chr1	114210000	114215000
chr1	113975000	113980000	chr1	114280000	114285000
chr1	113990000	113995000	chr1	114340000	114345000
chr1	113990000	113995000	chr1	114120000	114125000
chr1	114340000	114345000	chr1	114670000	114675000
chr1	114350000	114355000	chr1	114555000	114560000
chr1	114350000	114355000	chr1	114425000	114430000
chr1	114350000	114355000	chr1	114500000	114505000
chr1	114430000	114435000	chr1	114560000	114565000
chr1	114435000	114440000	chr1	114505000	114510000
chr1	114555000	114560000	chr1	114640000	114645000
chr1	114575000	114580000	chr1	114700000	114705000
chr1	114765000	114770000	chr1	114945000	114950000
chr1	114790000	114795000	chr1	114860000	114865000
chr1	114895000	114900000	chr1	114955000	114960000
chr1	114975000	114980000	chr1	115110000	115115000
chr1	114980000	114985000	chr1	115045000	115050000
chr1	115125000	115130000	chr1	115515000	115520000
chr1	115135000	115140000	chr1	115555000	115560000
chr1	115135000	115140000	chr1	115595000	115600000
chr1	115140000	115145000	chr1	115465000	115470000
chr1	115145000	115150000	chr1	115240000	115245000
chr1	115145000	115150000	chr1	115355000	115360000
chr1	115145000	115150000	chr1	115415000	115420000
chr1	115220000	115225000	chr1	115465000	115470000
chr1	115270000	115275000	chr1	115465000	115470000
chr1	115320000	115325000	chr1	115450000	115455000
chr1	115545000	115550000	chr1	115590000	115595000
chr1	115550000	115555000	chr1	115770000	115775000
chr1	115605000	115610000	chr1	115710000	115715000
chr1	115605000	115610000	chr1	115765000	115770000
chr1	115640000	115645000	chr1	115760000	115765000
chr1	115805000	115810000	chr1	115975000	115980000
chr1	115805000	115810000	chr1	116020000	116025000
chr1	115810000	115815000	chr1	116120000	116125000
chr1	116140000	116145000	chr1	116330000	116335000
chr1	116140000	116145000	chr1	116415000	116420000
chr1	116140000	116145000	chr1	116490000	116495000
chr1	116150000	116155000	chr1	116275000	116280000
chr1	116150000	116155000	chr1	116375000	116380000
chr1	116200000	116205000	chr1	116485000	116490000
chr1	116205000	116210000	chr1	116325000	116330000
chr1	116325000	116330000	chr1	116375000	116380000
chr1	116370000	116375000	chr1	116480000	116485000
chr1	116415000	116420000	chr1	116480000	116485000
chr1	116550000	116555000	chr1	117050000	117055000
chr1	116570000	116575000	chr1	116820000	116825000
chr1	116735000	116740000	chr1	116810000	116815000
chr1	116740000	116745000	chr1	117055000	117060000
chr1	116755000	116760000	chr1	116900000	116905000
chr1	116810000	116815000	chr1	117045000	117050000
chr1	116845000	116850000	chr1	117050000	117055000
chr1	116910000	116915000	chr1	117050000	117055000
chr1	117070000	117075000	chr1	117280000	117285000
chr1	117125000	117130000	chr1	117275000	117280000
chr1	117140000	117145000	chr1	117215000	117220000
chr1	117180000	117185000	chr1	117275000	117280000
chr1	117305000	117310000	chr1	117375000	117380000
chr1	117330000	117335000	chr1	117425000	117430000
chr1	117355000	117360000	chr1	117510000	117515000
chr1	117510000	117515000	chr1	117890000	117895000
chr1	117520000	117525000	chr1	117755000	117760000
chr1	117530000	117535000	chr1	117620000	117625000
chr1	117530000	117535000	chr1	117665000	117670000
chr1	117570000	117575000	chr1	117755000	117760000
chr1	118080000	118085000	chr1	118140000	118145000
chr1	118145000	118150000	chr1	119270000	119275000
chr1	118215000	118220000	chr1	118710000	118715000
chr1	118245000	118250000	chr1	118950000	118955000
chr1	118680000	118685000	chr1	118770000	118775000
chr1	118825000	118830000	chr1	118900000	118905000
chr1	119285000	119290000	chr1	119360000	119365000
chr1	119380000	119385000	chr1	119465000	119470000
chr1	119475000	119480000	chr1	119570000	119575000
chr1	119475000	119480000	chr1	119610000	119615000
chr1	119610000	119615000	chr1	119710000	119715000
chr1	119615000	119620000	chr1	119660000	119665000
chr1	119745000	119750000	chr1	119880000	119885000
chr1	119810000	119815000	chr1	119940000	119945000
chr1	121465000	121470000	chr1	121525000	121530000
chr1	147095000	147100000	chr1	147240000	147245000
chr1	147170000	147175000	chr1	147240000	147245000
chr1	147495000	147500000	chr1	147640000	147645000
chr1	148280000	148285000	chr1	148330000	148335000
chr1	149890000	149895000	chr1	150175000	150180000
chr1	149900000	149905000	chr1	150055000	150060000
chr1	149960000	149965000	chr1	150050000	150055000
chr1	149965000	149970000	chr1	150170000	150175000
chr1	150005000	150010000	chr1	150050000	150055000
chr1	150070000	150075000	chr1	150170000	150175000
chr1	150085000	150090000	chr1	150225000	150230000
chr1	150365000	150370000	chr1	150525000	150530000
chr1	150380000	150385000	chr1	150455000	150460000
chr1	150555000	150560000	chr1	150810000	150815000
chr1	150565000	150570000	chr1	150920000	150925000
chr1	150565000	150570000	chr1	150970000	150975000
chr1	150580000	150585000	chr1	150875000	150880000
chr1	150625000	150630000	chr1	150685000	150690000
chr1	150625000	150630000	chr1	150815000	150820000
chr1	150625000	150630000	chr1	150980000	150985000
chr1	150670000	150675000	chr1	150995000	151000000
chr1	150695000	150700000	chr1	150810000	150815000
chr1	150695000	150700000	chr1	150920000	150925000
chr1	151025000	151030000	chr1	151155000	151160000
chr1	151100000	151105000	chr1	151150000	151155000
chr1	151195000	151200000	chr1	151250000	151255000
chr1	151195000	151200000	chr1	151280000	151285000
chr1	151300000	151305000	chr1	151435000	151440000
chr1	151305000	151310000	chr1	151400000	151405000
chr1	151370000	151375000	chr1	151440000	151445000
chr1	151395000	151400000	chr1	151835000	151840000
chr1	151405000	151410000	chr1	151815000	151820000
chr1	151440000	151445000	chr1	151840000	151845000
chr1	151445000	151450000	chr1	151505000	151510000
chr1	151445000	151450000	chr1	151585000	151590000
chr1	151445000	151450000	chr1	151735000	151740000
chr1	151450000	151455000	chr1	151540000	151545000
chr1	151535000	151540000	chr1	151835000	151840000
chr1	151540000	151545000	chr1	151735000	151740000
chr1	151590000	151595000	chr1	151795000	151800000
chr1	151595000	151600000	chr1	151730000	151735000
chr1	151600000	151605000	chr1	151835000	151840000
chr1	151650000	151655000	chr1	151840000	151845000
chr1	151690000	151695000	chr1	151795000	151800000
chr1	151690000	151695000	chr1	151835000	151840000
chr1	151725000	151730000	chr1	151790000	151795000
chr1	151740000	151745000	chr1	151835000	151840000
chr1	151850000	151855000	chr1	152000000	152005000
chr1	151930000	151935000	chr1	151995000	152000000
chr1	152050000	152055000	chr1	152110000	152115000
chr1	152050000	152055000	chr1	152180000	152185000
chr1	152050000	152055000	chr1	152465000	152470000
chr1	152055000	152060000	chr1	152140000	152145000
chr1	152060000	152065000	chr1	152435000	152440000
chr1	152135000	152140000	chr1	152445000	152450000
chr1	152135000	152140000	chr1	152180000	152185000
chr1	152160000	152165000	chr1	152400000	152405000
chr1	152190000	152195000	chr1	152345000	152350000
chr1	152190000	152195000	chr1	152450000	152455000
chr1	152235000	152240000	chr1	152450000	152455000
chr1	152250000	152255000	chr1	152355000	152360000
chr1	152345000	152350000	chr1	152450000	152455000
chr1	152490000	152495000	chr1	152530000	152535000
chr1	152490000	152495000	chr1	152575000	152580000
chr1	152575000	152580000	chr1	152620000	152625000
chr1	152655000	152660000	chr1	152865000	152870000
chr1	152655000	152660000	chr1	152925000	152930000
chr1	152660000	152665000	chr1	153190000	153195000
chr1	152660000	152665000	chr1	153215000	153220000
chr1	152660000	152665000	chr1	152735000	152740000
chr1	152705000	152710000	chr1	152825000	152830000
chr1	152745000	152750000	chr1	153210000	153215000
chr1	152800000	152805000	chr1	153185000	153190000
chr1	152870000	152875000	chr1	152935000	152940000
chr1	152870000	152875000	chr1	153000000	153005000
chr1	152870000	152875000	chr1	153035000	153040000
chr1	152920000	152925000	chr1	153190000	153195000
chr1	152965000	152970000	chr1	153190000	153195000
chr1	152990000	152995000	chr1	153170000	153175000
chr1	153025000	153030000	chr1	153125000	153130000
chr1	153090000	153095000	chr1	153180000	153185000
chr1	153355000	153360000	chr1	153485000	153490000
chr1	153355000	153360000	chr1	153575000	153580000
chr1	153355000	153360000	chr1	153400000	153405000
chr1	153355000	153360000	chr1	153460000	153465000
chr1	153405000	153410000	chr1	153485000	153490000
chr1	153455000	153460000	chr1	153570000	153575000
chr1	153510000	153515000	chr1	153565000	153570000
chr1	153510000	153515000	chr1	153630000	153635000
chr1	153670000	153675000	chr1	153980000	153985000
chr1	153985000	153990000	chr1	154245000	154250000
chr1	153990000	153995000	chr1	154170000	154175000
chr1	153990000	153995000	chr1	154265000	154270000
chr1	153995000	154000000	chr1	154130000	154135000
chr1	154190000	154195000	chr1	154270000	154275000
chr1	154275000	154280000	chr1	154440000	154445000
chr1	154275000	154280000	chr1	154340000	154345000
chr1	154330000	154335000	chr1	154425000	154430000
chr1	154330000	154335000	chr1	154535000	154540000
chr1	154480000	154485000	chr1	154545000	154550000
chr1	154480000	154485000	chr1	154940000	154945000
chr1	154510000	154515000	chr1	154875000	154880000
chr1	154520000	154525000	chr1	154935000	154940000
chr1	154560000	154565000	chr1	154880000	154885000
chr1	154560000	154565000	chr1	154940000	154945000
chr1	154565000	154570000	chr1	154760000	154765000
chr1	154600000	154605000	chr1	154935000	154940000
chr1	154620000	154625000	chr1	154875000	154880000
chr1	154660000	154665000	chr1	154940000	154945000
chr1	154665000	154670000	chr1	154760000	154765000
chr1	154665000	154670000	chr1	154820000	154825000
chr1	154670000	154675000	chr1	154875000	154880000
chr1	154755000	154760000	chr1	154875000	154880000
chr1	154975000	154980000	chr1	155075000	155080000
chr1	155005000	155010000	chr1	155045000	155050000
chr1	155095000	155100000	chr1	155165000	155170000
chr1	155325000	155330000	chr1	155585000	155590000
chr1	155370000	155375000	chr1	155500000	155505000
chr1	155380000	155385000	chr1	155565000	155570000
chr1	155745000	155750000	chr1	155895000	155900000
chr1	155935000	155940000	chr1	155985000	155990000
chr1	156090000	156095000	chr1	156220000	156225000
chr1	156145000	156150000	chr1	156225000	156230000
chr1	156385000	156390000	chr1	156610000	156615000
chr1	156385000	156390000	chr1	156440000	156445000
chr1	156455000	156460000	chr1	156605000	156610000
chr1	156460000	156465000	chr1	156500000	156505000
chr1	156505000	156510000	chr1	156600000	156605000
chr1	156685000	156690000	chr1	156885000	156890000
chr1	156795000	156800000	chr1	156885000	156890000
chr1	156900000	156905000	chr1	157150000	157155000
chr1	156905000	156910000	chr1	157070000	157075000
chr1	157090000	157095000	chr1	157150000	157155000
chr1	157185000	157190000	chr1	157490000	157495000
chr1	157190000	157195000	chr1	157370000	157375000
chr1	157195000	157200000	chr1	157550000	157555000
chr1	157250000	157255000	chr1	157340000	157345000
chr1	157310000	157315000	chr1	157485000	157490000
chr1	157370000	157375000	chr1	157490000	157495000
chr1	157370000	157375000	chr1	157560000	157565000
chr1	157575000	157580000	chr1	157690000	157695000
chr1	157575000	157580000	chr1	157950000	157955000
chr1	157580000	157585000	chr1	157780000	157785000
chr1	157580000	157585000	chr1	157855000	157860000
chr1	157655000	157660000	chr1	157860000	157865000
chr1	157875000	157880000	chr1	158115000	158120000
chr1	157970000	157975000	chr1	158120000	158125000
chr1	157990000	157995000	chr1	158085000	158090000
chr1	158205000	158210000	chr1	158495000	158500000
chr1	158235000	158240000	chr1	158315000	158320000
chr1	158510000	158515000	chr1	159070000	159075000
chr1	158520000	158525000	chr1	158990000	158995000
chr1	158775000	158780000	chr1	159040000	159045000
chr1	158795000	158800000	chr1	158995000	159000000
chr1	158840000	158845000	chr1	158955000	158960000
chr1	159015000	159020000	chr1	159070000	159075000
chr1	159150000	159155000	chr1	159205000	159210000
chr1	159280000	159285000	chr1	159760000	159765000
chr1	159360000	159365000	chr1	159765000	159770000
chr1	159410000	159415000	chr1	159570000	159575000
chr1	159410000	159415000	chr1	159760000	159765000
chr1	159455000	159460000	chr1	159780000	159785000
chr1	159500000	159505000	chr1	159885000	159890000
chr1	159605000	159610000	chr1	159740000	159745000
chr1	159605000	159610000	chr1	159775000	159780000
chr1	159795000	159800000	chr1	159885000	159890000
chr1	159795000	159800000	chr1	160010000	160015000
chr1	159900000	159905000	chr1	160000000	160005000
chr1	159935000	159940000	chr1	160005000	160010000
chr1	160030000	160035000	chr1	160075000	160080000
chr1	160090000	160095000	chr1	160375000	160380000
chr1	160100000	160105000	chr1	160205000	160210000
chr1	160100000	160105000	chr1	160250000	160255000
chr1	160100000	160105000	chr1	160290000	160295000
chr1	160195000	160200000	chr1	160285000	160290000
chr1	160425000	160430000	chr1	160605000	160610000
chr1	160675000	160680000	chr1	160950000	160955000
chr1	160690000	160695000	chr1	160815000	160820000
chr1	160695000	160700000	chr1	160985000	160990000
chr1	160725000	160730000	chr1	160830000	160835000
chr1	160730000	160735000	chr1	160950000	160955000
chr1	160835000	160840000	chr1	160950000	160955000
chr1	161225000	161230000	chr1	161380000	161385000
chr1	161225000	161230000	chr1	161285000	161290000
chr1	161525000	161530000	chr1	161740000	161745000
chr1	161760000	161765000	chr1	162030000	162035000
chr1	161785000	161790000	chr1	162030000	162035000
chr1	161790000	161795000	chr1	161905000	161910000
chr1	161910000	161915000	chr1	162025000	162030000
chr1	162050000	162055000	chr1	162395000	162400000
chr1	162055000	162060000	chr1	162450000	162455000
chr1	162060000	162065000	chr1	162280000	162285000
chr1	162075000	162080000	chr1	162220000	162225000
chr1	162615000	162620000	chr1	162725000	162730000
chr1	162850000	162855000	chr1	163065000	163070000
chr1	162850000	162855000	chr1	163115000	163120000
chr1	162850000	162855000	chr1	163310000	163315000
chr1	162860000	162865000	chr1	162930000	162935000
chr1	162860000	162865000	chr1	163170000	163175000
chr1	162880000	162885000	chr1	163065000	163070000
chr1	163065000	163070000	chr1	163310000	163315000
chr1	163075000	163080000	chr1	163170000	163175000
chr1	163185000	163190000	chr1	163305000	163310000
chr1	163190000	163195000	chr1	163285000	163290000
chr1	163360000	163365000	chr1	163525000	163530000
chr1	163405000	163410000	chr1	163525000	163530000
chr1	163405000	163410000	chr1	164610000	164615000
chr1	163415000	163420000	chr1	163700000	163705000
chr1	163505000	163510000	chr1	163895000	163900000
chr1	163525000	163530000	chr1	164655000	164660000
chr1	163535000	163540000	chr1	163810000	163815000
chr1	163545000	163550000	chr1	163690000	163695000
chr1	163745000	163750000	chr1	163805000	163810000
chr1	163805000	163810000	chr1	164165000	164170000
chr1	163815000	163820000	chr1	164610000	164615000
chr1	163820000	163825000	chr1	164080000	164085000
chr1	164165000	164170000	chr1	164615000	164620000
chr1	164165000	164170000	chr1	164790000	164795000
chr1	164165000	164170000	chr1	165065000	165070000
chr1	164185000	164190000	chr1	164725000	164730000
chr1	164235000	164240000	chr1	164785000	164790000
chr1	164245000	164250000	chr1	164610000	164615000
chr1	164250000	164255000	chr1	164740000	164745000
chr1	164290000	164295000	chr1	164620000	164625000
chr1	164425000	164430000	chr1	164775000	164780000
chr1	164515000	164520000	chr1	164785000	164790000
chr1	164620000	164625000	chr1	165085000	165090000
chr1	164670000	164675000	chr1	164780000	164785000
chr1	164680000	164685000	chr1	165075000	165080000
chr1	164795000	164800000	chr1	165070000	165075000
chr1	164820000	164825000	chr1	165070000	165075000
chr1	164895000	164900000	chr1	165070000	165075000
chr1	164925000	164930000	chr1	165075000	165080000
chr1	165135000	165140000	chr1	165365000	165370000
chr1	165145000	165150000	chr1	165260000	165265000
chr1	165250000	165255000	chr1	165585000	165590000
chr1	165255000	165260000	chr1	165365000	165370000
chr1	165390000	165395000	chr1	165915000	165920000
chr1	165395000	165400000	chr1	165590000	165595000
chr1	165410000	165415000	chr1	165485000	165490000
chr1	165410000	165415000	chr1	165535000	165540000
chr1	165600000	165605000	chr1	165695000	165700000
chr1	165600000	165605000	chr1	165915000	165920000
chr1	165610000	165615000	chr1	165885000	165890000
chr1	165710000	165715000	chr1	165915000	165920000
chr1	165765000	165770000	chr1	165830000	165835000
chr1	165765000	165770000	chr1	165900000	165905000
chr1	165825000	165830000	chr1	165890000	165895000
chr1	165925000	165930000	chr1	166315000	166320000
chr1	165925000	165930000	chr1	166435000	166440000
chr1	165925000	165930000	chr1	166475000	166480000
chr1	166055000	166060000	chr1	166435000	166440000
chr1	166115000	166120000	chr1	166240000	166245000
chr1	166130000	166135000	chr1	166435000	166440000
chr1	166135000	166140000	chr1	166490000	166495000
chr1	166165000	166170000	chr1	166800000	166805000
chr1	166190000	166195000	chr1	166415000	166420000
chr1	166480000	166485000	chr1	166730000	166735000
chr1	166485000	166490000	chr1	166815000	166820000
chr1	166525000	166530000	chr1	166720000	166725000
chr1	166555000	166560000	chr1	166825000	166830000
chr1	166900000	166905000	chr1	167530000	167535000
chr1	166910000	166915000	chr1	167055000	167060000
chr1	166910000	166915000	chr1	166975000	166980000
chr1	166910000	166915000	chr1	167440000	167445000
chr1	166930000	166935000	chr1	166990000	166995000
chr1	166975000	166980000	chr1	167045000	167050000
chr1	167065000	167070000	chr1	167260000	167265000
chr1	167065000	167070000	chr1	167440000	167445000
chr1	167065000	167070000	chr1	167530000	167535000
chr1	167070000	167075000	chr1	167215000	167220000
chr1	167080000	167085000	chr1	167335000	167340000
chr1	167100000	167105000	chr1	167445000	167450000
chr1	167105000	167110000	chr1	167545000	167550000
chr1	167135000	167140000	chr1	167210000	167215000
chr1	167265000	167270000	chr1	167445000	167450000
chr1	167265000	167270000	chr1	167535000	167540000
chr1	167270000	167275000	chr1	167405000	167410000
chr1	167410000	167415000	chr1	167530000	167535000
chr1	167455000	167460000	chr1	167535000	167540000
chr1	167555000	167560000	chr1	167685000	167690000
chr1	167595000	167600000	chr1	167800000	167805000
chr1	167600000	167605000	chr1	167685000	167690000
chr1	167600000	167605000	chr1	167920000	167925000
chr1	167705000	167710000	chr1	168155000	168160000
chr1	167715000	167720000	chr1	167925000	167930000
chr1	167715000	167720000	chr1	167985000	167990000
chr1	167715000	167720000	chr1	168025000	168030000
chr1	167720000	167725000	chr1	167800000	167805000
chr1	167720000	167725000	chr1	168075000	168080000
chr1	167800000	167805000	chr1	167895000	167900000
chr1	167810000	167815000	chr1	168070000	168075000
chr1	167885000	167890000	chr1	168055000	168060000
chr1	167930000	167935000	chr1	168070000	168075000
chr1	168085000	168090000	chr1	168315000	168320000
chr1	168345000	168350000	chr1	168440000	168445000
chr1	168345000	168350000	chr1	168570000	168575000
chr1	168440000	168445000	chr1	169345000	169350000
chr1	168440000	168445000	chr1	168570000	168575000
chr1	168545000	168550000	chr1	169120000	169125000
chr1	168600000	168605000	chr1	169105000	169110000
chr1	168600000	168605000	chr1	169180000	169185000
chr1	168605000	168610000	chr1	169350000	169355000
chr1	168605000	168610000	chr1	168860000	168865000
chr1	168605000	168610000	chr1	169020000	169025000
chr1	168610000	168615000	chr1	168790000	168795000
chr1	168610000	168615000	chr1	169070000	169075000
chr1	168610000	168615000	chr1	169230000	169235000
chr1	168615000	168620000	chr1	168920000	168925000
chr1	168630000	168635000	chr1	169170000	169175000
chr1	168635000	168640000	chr1	169120000	169125000
chr1	168635000	168640000	chr1	169345000	169350000
chr1	168680000	168685000	chr1	169345000	169350000
chr1	168705000	168710000	chr1	169110000	169115000
chr1	168725000	168730000	chr1	169155000	169160000
chr1	168745000	168750000	chr1	169340000	169345000
chr1	168750000	168755000	chr1	169105000	169110000
chr1	168795000	168800000	chr1	169355000	169360000
chr1	168800000	168805000	chr1	168855000	168860000
chr1	168860000	168865000	chr1	169110000	169115000
chr1	168880000	168885000	chr1	169345000	169350000
chr1	168920000	168925000	chr1	169345000	169350000
chr1	169110000	169115000	chr1	169350000	169355000
chr1	169170000	169175000	chr1	169340000	169345000
chr1	169220000	169225000	chr1	169280000	169285000
chr1	169235000	169240000	chr1	169320000	169325000
chr1	169375000	169380000	chr1	169540000	169545000
chr1	169380000	169385000	chr1	169455000	169460000
chr1	169470000	169475000	chr1	169540000	169545000
chr1	169475000	169480000	chr1	169805000	169810000
chr1	169550000	169555000	chr1	169705000	169710000
chr1	169550000	169555000	chr1	169805000	169810000
chr1	169595000	169600000	chr1	169705000	169710000
chr1	169595000	169600000	chr1	169805000	169810000
chr1	169640000	169645000	chr1	169805000	169810000
chr1	169705000	169710000	chr1	169805000	169810000
chr1	169920000	169925000	chr1	170925000	170930000
chr1	169925000	169930000	chr1	170435000	170440000
chr1	169925000	169930000	chr1	170530000	170535000
chr1	169930000	169935000	chr1	170635000	170640000
chr1	169930000	169935000	chr1	170585000	170590000
chr1	169930000	169935000	chr1	170875000	170880000
chr1	169935000	169940000	chr1	170255000	170260000
chr1	169950000	169955000	chr1	170310000	170315000
chr1	169960000	169965000	chr1	170275000	170280000
chr1	169960000	169965000	chr1	170695000	170700000
chr1	170000000	170005000	chr1	170665000	170670000
chr1	170010000	170015000	chr1	170435000	170440000
chr1	170015000	170020000	chr1	170210000	170215000
chr1	170275000	170280000	chr1	170505000	170510000
chr1	170325000	170330000	chr1	170645000	170650000
chr1	170685000	170690000	chr1	170925000	170930000
chr1	170690000	170695000	chr1	170875000	170880000
chr1	170725000	170730000	chr1	170935000	170940000
chr1	170765000	170770000	chr1	170920000	170925000
chr1	170955000	170960000	chr1	171175000	171180000
chr1	170965000	170970000	chr1	171230000	171235000
chr1	170965000	170970000	chr1	171310000	171315000
chr1	170975000	170980000	chr1	171070000	171075000
chr1	171075000	171080000	chr1	171305000	171310000
chr1	171080000	171085000	chr1	171220000	171225000
chr1	171145000	171150000	chr1	171220000	171225000
chr1	171245000	171250000	chr1	171405000	171410000
chr1	171250000	171255000	chr1	171305000	171310000
chr1	171480000	171485000	chr1	171695000	171700000
chr1	171490000	171495000	chr1	171565000	171570000
chr1	171570000	171575000	chr1	171725000	171730000
chr1	171640000	171645000	chr1	171785000	171790000
chr1	171645000	171650000	chr1	171985000	171990000
chr1	171650000	171655000	chr1	171710000	171715000
chr1	171650000	171655000	chr1	171745000	171750000
chr1	171800000	171805000	chr1	171980000	171985000
chr1	171800000	171805000	chr1	172410000	172415000
chr1	171830000	171835000	chr1	171975000	171980000
chr1	171870000	171875000	chr1	171980000	171985000
chr1	172000000	172005000	chr1	172400000	172405000
chr1	172000000	172005000	chr1	172425000	172430000
chr1	172045000	172050000	chr1	172395000	172400000
chr1	172090000	172095000	chr1	172400000	172405000
chr1	172105000	172110000	chr1	172310000	172315000
chr1	172135000	172140000	chr1	172395000	172400000
chr1	172170000	172175000	chr1	172355000	172360000
chr1	172185000	172190000	chr1	172395000	172400000
chr1	172315000	172320000	chr1	172385000	172390000
chr1	172440000	172445000	chr1	172715000	172720000
chr1	172445000	172450000	chr1	172605000	172610000
chr1	172450000	172455000	chr1	172530000	172535000
chr1	172610000	172615000	chr1	172715000	172720000
chr1	172630000	172635000	chr1	172705000	172710000
chr1	172740000	172745000	chr1	173820000	173825000
chr1	172745000	172750000	chr1	173205000	173210000
chr1	172745000	172750000	chr1	173230000	173235000
chr1	172750000	172755000	chr1	173410000	173415000
chr1	172750000	172755000	chr1	173155000	173160000
chr1	172820000	172825000	chr1	173400000	173405000
chr1	172820000	172825000	chr1	172985000	172990000
chr1	172825000	172830000	chr1	173200000	173205000
chr1	172830000	172835000	chr1	173050000	173055000
chr1	172875000	172880000	chr1	173065000	173070000
chr1	172905000	172910000	chr1	173190000	173195000
chr1	172985000	172990000	chr1	173150000	173155000
chr1	172985000	172990000	chr1	173195000	173200000
chr1	173260000	173265000	chr1	173405000	173410000
chr1	173425000	173430000	chr1	173830000	173835000
chr1	173430000	173435000	chr1	173480000	173485000
chr1	173430000	173435000	chr1	173510000	173515000
chr1	173430000	173435000	chr1	173700000	173705000
chr1	173690000	173695000	chr1	174215000	174220000
chr1	173695000	173700000	chr1	173825000	173830000
chr1	173865000	173870000	chr1	174160000	174165000
chr1	174080000	174085000	chr1	174215000	174220000
chr1	174110000	174115000	chr1	174160000	174165000
chr1	174255000	174260000	chr1	174740000	174745000
chr1	174270000	174275000	chr1	174690000	174695000
chr1	174370000	174375000	chr1	174725000	174730000
chr1	174410000	174415000	chr1	174735000	174740000
chr1	174430000	174435000	chr1	174720000	174725000
chr1	174470000	174475000	chr1	174730000	174735000
chr1	174770000	174775000	chr1	174985000	174990000
chr1	174770000	174775000	chr1	175115000	175120000
chr1	174880000	174885000	chr1	174985000	174990000
chr1	175025000	175030000	chr1	175315000	175320000
chr1	175030000	175035000	chr1	175125000	175130000
chr1	175150000	175155000	chr1	175315000	175320000
chr1	175150000	175155000	chr1	175430000	175435000
chr1	175245000	175250000	chr1	175315000	175320000
chr1	175370000	175375000	chr1	176070000	176075000
chr1	175375000	175380000	chr1	175795000	175800000
chr1	175385000	175390000	chr1	175755000	175760000
chr1	175475000	175480000	chr1	175745000	175750000
chr1	175480000	175485000	chr1	176070000	176075000
chr1	175745000	175750000	chr1	176070000	176075000
chr1	175745000	175750000	chr1	176250000	176255000
chr1	175750000	175755000	chr1	175830000	175835000
chr1	176105000	176110000	chr1	176200000	176205000
chr1	176315000	176320000	chr1	176865000	176870000
chr1	176370000	176375000	chr1	176880000	176885000
chr1	176375000	176380000	chr1	176545000	176550000
chr1	176375000	176380000	chr1	176685000	176690000
chr1	176375000	176380000	chr1	176740000	176745000
chr1	176375000	176380000	chr1	176840000	176845000
chr1	176555000	176560000	chr1	176875000	176880000
chr1	176560000	176565000	chr1	176735000	176740000
chr1	176560000	176565000	chr1	176690000	176695000
chr1	176600000	176605000	chr1	176690000	176695000
chr1	176730000	176735000	chr1	176835000	176840000
chr1	176745000	176750000	chr1	176870000	176875000
chr1	176900000	176905000	chr1	176945000	176950000
chr1	176900000	176905000	chr1	177180000	177185000
chr1	176950000	176955000	chr1	177180000	177185000
chr1	177190000	177195000	chr1	177905000	177910000
chr1	177245000	177250000	chr1	177925000	177930000
chr1	177250000	177255000	chr1	177780000	177785000
chr1	177250000	177255000	chr1	177550000	177555000
chr1	177250000	177255000	chr1	177945000	177950000
chr1	177260000	177265000	chr1	177350000	177355000
chr1	177350000	177355000	chr1	177760000	177765000
chr1	177400000	177405000	chr1	177950000	177955000
chr1	177445000	177450000	chr1	177940000	177945000
chr1	177560000	177565000	chr1	177930000	177935000
chr1	177635000	177640000	chr1	177940000	177945000
chr1	177635000	177640000	chr1	177715000	177720000
chr1	177695000	177700000	chr1	177945000	177950000
chr1	177785000	177790000	chr1	177925000	177930000
chr1	178030000	178035000	chr1	178280000	178285000
chr1	178040000	178045000	chr1	178195000	178200000
chr1	178105000	178110000	chr1	178220000	178225000
chr1	178310000	178315000	chr1	178510000	178515000
chr1	178530000	178535000	chr1	178955000	178960000
chr1	178530000	178535000	chr1	179075000	179080000
chr1	178535000	178540000	chr1	179005000	179010000
chr1	178535000	178540000	chr1	179030000	179035000
chr1	178540000	178545000	chr1	178750000	178755000
chr1	178770000	178775000	chr1	179000000	179005000
chr1	178775000	178780000	chr1	179040000	179045000
chr1	178775000	178780000	chr1	179080000	179085000
chr1	178810000	178815000	chr1	179000000	179005000
chr1	178890000	178895000	chr1	178990000	178995000
chr1	179075000	179080000	chr1	179590000	179595000
chr1	179080000	179085000	chr1	179440000	179445000
chr1	179090000	179095000	chr1	179365000	179370000
chr1	179115000	179120000	chr1	179370000	179375000
chr1	179120000	179125000	chr1	179190000	179195000
chr1	179120000	179125000	chr1	179440000	179445000
chr1	179195000	179200000	chr1	179365000	179370000
chr1	179245000	179250000	chr1	179365000	179370000
chr1	179705000	179710000	chr1	180170000	180175000
chr1	179705000	179710000	chr1	179810000	179815000
chr1	179810000	179815000	chr1	180175000	180180000
chr1	179825000	179830000	chr1	180230000	180235000
chr1	179870000	179875000	chr1	180170000	180175000
chr1	179870000	179875000	chr1	180035000	180040000
chr1	179875000	179880000	chr1	180110000	180115000
chr1	179880000	179885000	chr1	179950000	179955000
chr1	179950000	179955000	chr1	180165000	180170000
chr1	179990000	179995000	chr1	180170000	180175000
chr1	180045000	180050000	chr1	180170000	180175000
chr1	180070000	180075000	chr1	180165000	180170000
chr1	180100000	180105000	chr1	180160000	180165000
chr1	180185000	180190000	chr1	180415000	180420000
chr1	180190000	180195000	chr1	180480000	180485000
chr1	180245000	180250000	chr1	180410000	180415000
chr1	180250000	180255000	chr1	180475000	180480000
chr1	180515000	180520000	chr1	180905000	180910000
chr1	180515000	180520000	chr1	181155000	181160000
chr1	180520000	180525000	chr1	180860000	180865000
chr1	180525000	180530000	chr1	180700000	180705000
chr1	180525000	180530000	chr1	180780000	180785000
chr1	180535000	180540000	chr1	180615000	180620000
chr1	180620000	180625000	chr1	180865000	180870000
chr1	180780000	180785000	chr1	180860000	180865000
chr1	180880000	180885000	chr1	181155000	181160000
chr1	181035000	181040000	chr1	181140000	181145000
chr1	181085000	181090000	chr1	181140000	181145000
chr1	181190000	181195000	chr1	181425000	181430000
chr1	181195000	181200000	chr1	181300000	181305000
chr1	181240000	181245000	chr1	181415000	181420000
chr1	181305000	181310000	chr1	181425000	181430000
chr1	181480000	181485000	chr1	181935000	181940000
chr1	181480000	181485000	chr1	182025000	182030000
chr1	181480000	181485000	chr1	182060000	182065000
chr1	181535000	181540000	chr1	181925000	181930000
chr1	181585000	181590000	chr1	181935000	181940000
chr1	181670000	181675000	chr1	181930000	181935000
chr1	182080000	182085000	chr1	182585000	182590000
chr1	182080000	182085000	chr1	182435000	182440000
chr1	182080000	182085000	chr1	182485000	182490000
chr1	182085000	182090000	chr1	182140000	182145000
chr1	182085000	182090000	chr1	182395000	182400000
chr1	182085000	182090000	chr1	182780000	182785000
chr1	182105000	182110000	chr1	182395000	182400000
chr1	182140000	182145000	chr1	182395000	182400000
chr1	182220000	182225000	chr1	182390000	182395000
chr1	182275000	182280000	chr1	182385000	182390000
chr1	182445000	182450000	chr1	182785000	182790000
chr1	182450000	182455000	chr1	182590000	182595000
chr1	182595000	182600000	chr1	182830000	182835000
chr1	182600000	182605000	chr1	182780000	182785000
chr1	182605000	182610000	chr1	182735000	182740000
chr1	182645000	182650000	chr1	182780000	182785000
chr1	182700000	182705000	chr1	182785000	182790000
[truncated: 26,392 more rows]

## Sheet: S3H
Table S3H. genomic coordinates of loops found from Micro-C 2 billion data
chr	start1	end1	chr	start2	end2
chr1	920000	925000	chr1	950000	955000
chr1	985000	990000	chr1	1060000	1065000
chr1	990000	995000	chr1	1290000	1295000
chr1	1000000	1005000	chr1	1240000	1245000
chr1	1065000	1070000	chr1	1295000	1300000
chr1	1120000	1125000	chr1	1230000	1235000
chr1	1120000	1125000	chr1	1285000	1290000
chr1	1165000	1170000	chr1	1230000	1235000
chr1	1360000	1365000	chr1	1505000	1510000
chr1	1405000	1410000	chr1	1500000	1505000
chr1	1770000	1775000	chr1	1895000	1900000
chr1	1845000	1850000	chr1	1885000	1890000
chr1	1915000	1920000	chr1	2045000	2050000
chr1	1945000	1950000	chr1	2170000	2175000
chr1	1950000	1955000	chr1	2040000	2045000
chr1	2195000	2200000	chr1	2315000	2320000
chr1	2195000	2200000	chr1	2385000	2390000
chr1	2235000	2240000	chr1	2385000	2390000
chr1	2245000	2250000	chr1	2305000	2310000
chr1	2420000	2425000	chr1	2580000	2585000
chr1	2420000	2425000	chr1	2545000	2550000
chr1	2820000	2825000	chr1	3415000	3420000
chr1	2855000	2860000	chr1	3415000	3420000
chr1	2890000	2895000	chr1	3410000	3415000
chr1	2940000	2945000	chr1	3415000	3420000
chr1	3010000	3015000	chr1	3315000	3320000
chr1	3010000	3015000	chr1	3410000	3415000
chr1	3015000	3020000	chr1	3280000	3285000
chr1	3065000	3070000	chr1	3280000	3285000
chr1	3065000	3070000	chr1	3315000	3320000
chr1	3065000	3070000	chr1	3410000	3415000
chr1	3450000	3455000	chr1	3620000	3625000
chr1	3500000	3505000	chr1	3615000	3620000
chr1	3490000	3495000	chr1	3720000	3725000
chr1	3560000	3565000	chr1	3610000	3615000
chr1	3630000	3635000	chr1	3720000	3725000
chr1	3905000	3910000	chr1	4635000	4640000
chr1	3910000	3915000	chr1	4500000	4505000
chr1	3915000	3920000	chr1	4545000	4550000
chr1	3910000	3915000	chr1	4815000	4820000
chr1	3915000	3920000	chr1	4180000	4185000
chr1	3915000	3920000	chr1	4580000	4585000
chr1	3920000	3925000	chr1	4105000	4110000
chr1	3920000	3925000	chr1	4340000	4345000
chr1	3945000	3950000	chr1	4445000	4450000
chr1	4095000	4100000	chr1	4780000	4785000
chr1	4195000	4200000	chr1	4345000	4350000
chr1	4220000	4225000	chr1	4420000	4425000
chr1	4415000	4420000	chr1	4640000	4645000
chr1	4570000	4575000	chr1	4645000	4650000
chr1	4645000	4650000	chr1	4940000	4945000
chr1	4650000	4655000	chr1	4825000	4830000
chr1	4650000	4655000	chr1	5220000	5225000
chr1	4660000	4665000	chr1	4765000	4770000
chr1	4660000	4665000	chr1	5115000	5120000
chr1	4660000	4665000	chr1	5435000	5440000
chr1	4660000	4665000	chr1	5460000	5465000
chr1	4665000	4670000	chr1	5045000	5050000
chr1	4665000	4670000	chr1	5335000	5340000
chr1	4780000	4785000	chr1	5110000	5115000
chr1	4895000	4900000	chr1	5050000	5055000
chr1	4945000	4950000	chr1	5235000	5240000
chr1	4965000	4970000	chr1	5465000	5470000
chr1	4980000	4985000	chr1	5390000	5395000
chr1	5040000	5045000	chr1	5095000	5100000
chr1	5065000	5070000	chr1	5210000	5215000
chr1	5420000	5425000	chr1	5630000	5635000
chr1	5505000	5510000	chr1	5905000	5910000
chr1	5510000	5515000	chr1	5615000	5620000
chr1	5510000	5515000	chr1	5745000	5750000
chr1	5510000	5515000	chr1	5825000	5830000
chr1	5510000	5515000	chr1	5965000	5970000
chr1	5515000	5520000	chr1	5590000	5595000
chr1	5515000	5520000	chr1	5670000	5675000
chr1	5635000	5640000	chr1	5745000	5750000
chr1	5635000	5640000	chr1	5970000	5975000
chr1	5640000	5645000	chr1	5910000	5915000
chr1	5670000	5675000	chr1	5735000	5740000
chr1	5750000	5755000	chr1	5895000	5900000
chr1	6040000	6045000	chr1	6340000	6345000
chr1	6050000	6055000	chr1	6195000	6200000
chr1	6050000	6055000	chr1	6240000	6245000
chr1	6100000	6105000	chr1	6175000	6180000
chr1	6105000	6110000	chr1	6240000	6245000
chr1	6245000	6250000	chr1	6410000	6415000
chr1	6245000	6250000	chr1	6480000	6485000
chr1	6250000	6255000	chr1	6340000	6345000
chr1	6350000	6355000	chr1	6480000	6485000
chr1	6355000	6360000	chr1	6400000	6405000
chr1	6355000	6360000	chr1	6435000	6440000
chr1	6485000	6490000	chr1	7215000	7220000
chr1	6655000	6660000	chr1	7210000	7215000
chr1	6660000	6665000	chr1	7190000	7195000
chr1	6715000	6720000	chr1	6780000	6785000
chr1	6720000	6725000	chr1	6890000	6895000
chr1	6715000	6720000	chr1	6945000	6950000
chr1	6715000	6720000	chr1	7110000	7115000
chr1	6720000	6725000	chr1	7030000	7035000
chr1	6720000	6725000	chr1	7065000	7070000
chr1	6720000	6725000	chr1	7205000	7210000
chr1	6720000	6725000	chr1	7585000	7590000
chr1	6725000	6730000	chr1	7645000	7650000
chr1	6745000	6750000	chr1	7205000	7210000
chr1	6790000	6795000	chr1	7030000	7035000
chr1	6790000	6795000	chr1	7205000	7210000
chr1	6795000	6800000	chr1	7070000	7075000
chr1	6795000	6800000	chr1	7640000	7645000
chr1	6885000	6890000	chr1	7210000	7215000
chr1	6990000	6995000	chr1	7210000	7215000
chr1	7000000	7005000	chr1	7645000	7650000
chr1	7045000	7050000	chr1	7645000	7650000
chr1	7045000	7050000	chr1	7205000	7210000
chr1	7070000	7075000	chr1	7200000	7205000
chr1	7105000	7110000	chr1	7640000	7645000
chr1	7210000	7215000	chr1	7645000	7650000
chr1	7230000	7235000	chr1	7640000	7645000
chr1	7460000	7465000	chr1	7640000	7645000
chr1	7535000	7540000	chr1	7640000	7645000
chr1	7670000	7675000	chr1	7750000	7755000
chr1	7670000	7675000	chr1	7900000	7905000
chr1	7755000	7760000	chr1	7895000	7900000
chr1	7800000	7805000	chr1	7950000	7955000
chr1	7805000	7810000	chr1	7845000	7850000
chr1	7805000	7810000	chr1	7900000	7905000
chr1	7975000	7980000	chr1	8020000	8025000
chr1	7975000	7980000	chr1	8315000	8320000
chr1	7995000	8000000	chr1	8330000	8335000
chr1	8025000	8030000	chr1	8310000	8315000
chr1	8025000	8030000	chr1	8250000	8255000
chr1	8030000	8035000	chr1	8175000	8180000
chr1	8185000	8190000	chr1	8245000	8250000
chr1	8255000	8260000	chr1	8305000	8310000
chr1	8370000	8375000	chr1	8840000	8845000
chr1	8375000	8380000	chr1	8800000	8805000
chr1	8415000	8420000	chr1	8860000	8865000
chr1	8415000	8420000	chr1	8535000	8540000
chr1	8410000	8415000	chr1	8635000	8640000
chr1	8410000	8415000	chr1	8820000	8825000
chr1	8415000	8420000	chr1	8485000	8490000
chr1	8415000	8420000	chr1	8695000	8700000
chr1	8470000	8475000	chr1	9710000	9715000
chr1	8555000	8560000	chr1	9705000	9710000
chr1	8560000	8565000	chr1	8670000	8675000
chr1	8565000	8570000	chr1	8720000	8725000
chr1	8565000	8570000	chr1	8840000	8845000
chr1	8615000	8620000	chr1	9705000	9710000
chr1	8725000	8730000	chr1	8845000	8850000
chr1	8725000	8730000	chr1	9705000	9710000
chr1	8780000	8785000	chr1	9085000	9090000
chr1	8780000	8785000	chr1	9705000	9710000
chr1	8830000	8835000	chr1	9710000	9715000
chr1	8845000	8850000	chr1	9850000	9855000
chr1	8850000	8855000	chr1	8915000	8920000
chr1	8875000	8880000	chr1	8990000	8995000
chr1	8900000	8905000	chr1	9485000	9490000
chr1	8920000	8925000	chr1	9100000	9105000
chr1	8920000	8925000	chr1	8985000	8990000
chr1	9120000	9125000	chr1	9190000	9195000
chr1	9115000	9120000	chr1	9485000	9490000
chr1	9125000	9130000	chr1	9230000	9235000
chr1	9285000	9290000	chr1	9490000	9495000
chr1	9285000	9290000	chr1	9550000	9555000
chr1	9290000	9295000	chr1	9450000	9455000
chr1	9295000	9300000	chr1	9385000	9390000
chr1	9385000	9390000	chr1	9490000	9495000
chr1	9500000	9505000	chr1	9570000	9575000
chr1	9500000	9505000	chr1	9540000	9545000
chr1	9625000	9630000	chr1	9870000	9875000
chr1	9630000	9635000	chr1	9685000	9690000
chr1	9730000	9735000	chr1	9860000	9865000
chr1	9785000	9790000	chr1	9865000	9870000
chr1	9870000	9875000	chr1	9940000	9945000
chr1	17645000	17650000	chr1	18095000	18100000
chr1	17650000	17655000	chr1	18580000	18585000
chr1	17675000	17680000	chr1	18090000	18095000
chr1	17690000	17695000	chr1	18575000	18580000
chr1	17755000	17760000	chr1	18570000	18575000
chr1	17790000	17795000	chr1	18580000	18585000
chr1	17840000	17845000	chr1	18565000	18570000
chr1	17895000	17900000	chr1	18445000	18450000
chr1	17915000	17920000	chr1	18210000	18215000
chr1	17920000	17925000	chr1	18235000	18240000
chr1	17920000	17925000	chr1	18095000	18100000
chr1	17920000	17925000	chr1	18575000	18580000
chr1	17925000	17930000	chr1	18300000	18305000
chr1	17930000	17935000	chr1	18045000	18050000
chr1	17945000	17950000	chr1	18500000	18505000
chr1	17980000	17985000	chr1	18095000	18100000
chr1	17980000	17985000	chr1	18295000	18300000
chr1	17990000	17995000	chr1	18575000	18580000
chr1	17990000	17995000	chr1	18515000	18520000
chr1	18100000	18105000	chr1	18485000	18490000
chr1	18100000	18105000	chr1	18570000	18575000
chr1	18110000	18115000	chr1	18205000	18210000
chr1	18110000	18115000	chr1	18290000	18295000
chr1	18140000	18145000	chr1	18580000	18585000
chr1	18195000	18200000	chr1	18570000	18575000
chr1	18225000	18230000	chr1	18565000	18570000
chr1	18265000	18270000	chr1	18545000	18550000
chr1	18300000	18305000	chr1	18575000	18580000
chr1	18355000	18360000	chr1	18520000	18525000
chr1	18590000	18595000	chr1	18730000	18735000
chr1	18595000	18600000	chr1	18820000	18825000
chr1	18600000	18605000	chr1	18675000	18680000
chr1	18600000	18605000	chr1	18870000	18875000
chr1	18685000	18690000	chr1	18810000	18815000
chr1	18705000	18710000	chr1	18755000	18760000
chr1	18905000	18910000	chr1	19150000	19155000
chr1	18895000	18900000	chr1	19205000	19210000
chr1	18905000	18910000	chr1	19085000	19090000
chr1	18915000	18920000	chr1	19035000	19040000
chr1	18950000	18955000	chr1	19075000	19080000
chr1	19005000	19010000	chr1	19080000	19085000
chr1	19165000	19170000	chr1	19655000	19660000
chr1	19255000	19260000	chr1	19650000	19655000
chr1	19305000	19310000	chr1	19650000	19655000
chr1	19340000	19345000	chr1	19580000	19585000
chr1	19340000	19345000	chr1	19650000	19655000
chr1	19395000	19400000	chr1	19645000	19650000
chr1	19425000	19430000	chr1	19605000	19610000
chr1	19450000	19455000	chr1	19645000	19650000
chr1	19480000	19485000	chr1	19610000	19615000
chr1	19485000	19490000	chr1	19645000	19650000
chr1	19490000	19495000	chr1	19590000	19595000
chr1	19590000	19595000	chr1	19645000	19650000
chr1	19800000	19805000	chr1	19870000	19875000
chr1	19915000	19920000	chr1	20150000	20155000
chr1	19915000	19920000	chr1	20195000	20200000
chr1	19920000	19925000	chr1	20490000	20495000
chr1	19965000	19970000	chr1	20195000	20200000
chr1	19970000	19975000	chr1	20150000	20155000
chr1	20000000	20005000	chr1	20085000	20090000
chr1	20100000	20105000	chr1	20150000	20155000
chr1	20100000	20105000	chr1	20190000	20195000
chr1	20165000	20170000	chr1	20490000	20495000
chr1	20215000	20220000	chr1	20360000	20365000
chr1	20215000	20220000	chr1	20425000	20430000
chr1	20215000	20220000	chr1	20485000	20490000
chr1	20220000	20225000	chr1	20635000	20640000
chr1	20380000	20385000	chr1	20485000	20490000
chr1	20520000	20525000	chr1	20635000	20640000
chr1	20690000	20695000	chr1	21195000	21200000
chr1	20750000	20755000	chr1	21200000	21205000
chr1	20780000	20785000	chr1	21185000	21190000
chr1	20830000	20835000	chr1	21170000	21175000
chr1	20890000	20895000	chr1	20955000	20960000
chr1	20980000	20985000	chr1	21180000	21185000
chr1	21010000	21015000	chr1	21165000	21170000
chr1	21030000	21035000	chr1	21150000	21155000
chr1	21225000	21230000	chr1	21580000	21585000
chr1	21245000	21250000	chr1	21355000	21360000
chr1	21230000	21235000	chr1	21535000	21540000
chr1	21370000	21375000	chr1	21650000	21655000
chr1	21375000	21380000	chr1	21530000	21535000
chr1	21380000	21385000	chr1	21570000	21575000
chr1	21425000	21430000	chr1	21480000	21485000
chr1	21505000	21510000	chr1	21655000	21660000
chr1	21550000	21555000	chr1	21970000	21975000
chr1	21675000	21680000	chr1	21965000	21970000
chr1	21690000	21695000	chr1	21775000	21780000
chr1	21695000	21700000	chr1	21960000	21965000
chr1	22125000	22130000	chr1	22640000	22645000
chr1	22115000	22120000	chr1	22410000	22415000
chr1	22145000	22150000	chr1	22270000	22275000
chr1	22160000	22165000	chr1	22635000	22640000
chr1	22285000	22290000	chr1	22395000	22400000
chr1	22350000	22355000	chr1	22400000	22405000
chr1	22420000	22425000	chr1	22640000	22645000
chr1	22675000	22680000	chr1	22935000	22940000
chr1	22700000	22705000	chr1	22880000	22885000
chr1	22700000	22705000	chr1	22935000	22940000
chr1	22960000	22965000	chr1	23275000	23280000
chr1	22970000	22975000	chr1	23090000	23095000
chr1	22975000	22980000	chr1	23185000	23190000
chr1	23020000	23025000	chr1	23170000	23175000
chr1	23025000	23030000	chr1	23080000	23085000
chr1	23095000	23100000	chr1	23180000	23185000
chr1	23205000	23210000	chr1	23530000	23535000
chr1	23225000	23230000	chr1	23265000	23270000
chr1	23345000	23350000	chr1	23485000	23490000
chr1	23545000	23550000	chr1	23635000	23640000
chr1	23700000	23705000	chr1	23765000	23770000
chr1	23770000	23775000	chr1	23835000	23840000
chr1	23790000	23795000	chr1	23960000	23965000
chr1	23815000	23820000	chr1	23865000	23870000
chr1	23955000	23960000	chr1	24160000	24165000
chr1	23965000	23970000	chr1	24025000	24030000
chr1	24070000	24075000	chr1	24190000	24195000
chr1	24070000	24075000	chr1	24390000	24395000
chr1	24145000	24150000	chr1	24395000	24400000
chr1	24190000	24195000	chr1	24460000	24465000
chr1	24200000	24205000	chr1	24385000	24390000
chr1	24195000	24200000	chr1	24515000	24520000
chr1	24195000	24200000	chr1	24640000	24645000
chr1	24200000	24205000	chr1	24310000	24315000
chr1	24200000	24205000	chr1	24345000	24350000
chr1	24210000	24215000	chr1	24275000	24280000
chr1	24300000	24305000	chr1	24380000	24385000
chr1	24415000	24420000	chr1	24635000	24640000
chr1	24415000	24420000	chr1	24585000	24590000
chr1	24515000	24520000	chr1	24635000	24640000
chr1	24550000	24555000	chr1	24630000	24635000
chr1	24690000	24695000	chr1	24830000	24835000
chr1	24735000	24740000	chr1	24830000	24835000
chr1	24845000	24850000	chr1	25100000	25105000
chr1	24850000	24855000	chr1	24905000	24910000
chr1	24850000	24855000	chr1	25165000	25170000
chr1	24850000	24855000	chr1	25200000	25205000
chr1	24930000	24935000	chr1	25030000	25035000
chr1	24930000	24935000	chr1	25100000	25105000
chr1	24935000	24940000	chr1	25205000	25210000
chr1	25115000	25120000	chr1	25200000	25205000
chr1	25420000	25425000	chr1	25805000	25810000
chr1	25465000	25470000	chr1	25800000	25805000
chr1	25505000	25510000	chr1	25800000	25805000
chr1	25540000	25545000	chr1	25795000	25800000
chr1	25600000	25605000	chr1	25795000	25800000
chr1	25625000	25630000	chr1	25695000	25700000
chr1	9710000	9715000	chr1	10425000	10430000
chr1	9740000	9745000	chr1	10405000	10410000
chr1	9735000	9740000	chr1	10360000	10365000
chr1	9755000	9760000	chr1	10425000	10430000
chr1	9775000	9780000	chr1	10210000	10215000
chr1	9770000	9775000	chr1	10285000	10290000
chr1	9780000	9785000	chr1	10030000	10035000
chr1	9785000	9790000	chr1	10370000	10375000
chr1	9870000	9875000	chr1	10155000	10160000
chr1	9875000	9880000	chr1	10420000	10425000
chr1	9885000	9890000	chr1	10025000	10030000
chr1	9875000	9880000	chr1	10185000	10190000
chr1	9875000	9880000	chr1	10215000	10220000
chr1	9875000	9880000	chr1	10340000	10345000
chr1	9890000	9895000	chr1	10115000	10120000
chr1	9905000	9910000	chr1	10300000	10305000
chr1	9905000	9910000	chr1	10145000	10150000
chr1	9905000	9910000	chr1	10420000	10425000
chr1	9945000	9950000	chr1	10420000	10425000
chr1	9945000	9950000	chr1	10110000	10115000
chr1	9945000	9950000	chr1	10155000	10160000
chr1	9945000	9950000	chr1	10210000	10215000
chr1	9950000	9955000	chr1	10025000	10030000
chr1	9950000	9955000	chr1	10335000	10340000
chr1	9955000	9960000	chr1	10380000	10385000
chr1	9960000	9965000	chr1	10295000	10300000
chr1	10035000	10040000	chr1	10145000	10150000
chr1	10115000	10120000	chr1	10365000	10370000
chr1	10200000	10205000	chr1	10425000	10430000
chr1	10205000	10210000	chr1	10340000	10345000
chr1	10370000	10375000	chr1	10475000	10480000
chr1	10375000	10380000	chr1	10425000	10430000
chr1	10430000	10435000	chr1	10485000	10490000
chr1	10445000	10450000	chr1	12055000	12060000
chr1	10510000	10515000	chr1	11905000	11910000
chr1	10505000	10510000	chr1	11010000	11015000
chr1	10505000	10510000	chr1	11835000	11840000
chr1	10505000	10510000	chr1	10915000	10920000
chr1	10510000	10515000	chr1	10950000	10955000
chr1	10505000	10510000	chr1	11055000	11060000
chr1	10505000	10510000	chr1	11940000	11945000
chr1	10510000	10515000	chr1	12005000	12010000
chr1	10510000	10515000	chr1	10680000	10685000
chr1	10510000	10515000	chr1	10790000	10795000
chr1	10510000	10515000	chr1	10865000	10870000
chr1	10515000	10520000	chr1	10630000	10635000
chr1	10570000	10575000	chr1	10615000	10620000
chr1	10630000	10635000	chr1	10865000	10870000
chr1	10630000	10635000	chr1	10905000	10910000
chr1	10635000	10640000	chr1	10955000	10960000
chr1	10635000	10640000	chr1	10795000	10800000
chr1	10640000	10645000	chr1	11950000	11955000
chr1	10640000	10645000	chr1	12020000	12025000
chr1	10650000	10655000	chr1	11915000	11920000
chr1	10660000	10665000	chr1	12025000	12030000
chr1	10670000	10675000	chr1	11925000	11930000
chr1	10690000	10695000	chr1	10790000	10795000
chr1	10685000	10690000	chr1	10950000	10955000
chr1	10695000	10700000	chr1	10865000	10870000
chr1	10720000	10725000	chr1	10860000	10865000
chr1	10725000	10730000	chr1	10790000	10795000
chr1	10795000	10800000	chr1	10860000	10865000
chr1	10870000	10875000	chr1	10955000	10960000
chr1	11025000	11030000	chr1	11090000	11095000
chr1	11025000	11030000	chr1	11225000	11230000
chr1	11025000	11030000	chr1	11255000	11260000
chr1	11035000	11040000	chr1	11355000	11360000
chr1	11040000	11045000	chr1	11650000	11655000
chr1	11045000	11050000	chr1	11300000	11305000
chr1	11055000	11060000	chr1	11265000	11270000
chr1	11095000	11100000	chr1	11170000	11175000
chr1	11095000	11100000	chr1	11215000	11220000
chr1	11105000	11110000	chr1	11655000	11660000
chr1	11160000	11165000	chr1	11645000	11650000
chr1	11240000	11245000	chr1	11640000	11645000
chr1	11255000	11260000	chr1	11350000	11355000
chr1	11265000	11270000	chr1	11750000	11755000
chr1	11340000	11345000	chr1	11635000	11640000
chr1	11390000	11395000	chr1	11630000	11635000
chr1	11400000	11405000	chr1	11530000	11535000
chr1	11475000	11480000	chr1	11630000	11635000
chr1	11660000	11665000	chr1	11720000	11725000
chr1	11840000	11845000	chr1	11895000	11900000
chr1	12120000	12125000	chr1	12205000	12210000
chr1	12120000	12125000	chr1	12275000	12280000
chr1	12270000	12275000	chr1	12660000	12665000
chr1	12280000	12285000	chr1	12615000	12620000
chr1	12280000	12285000	chr1	12775000	12780000
chr1	12315000	12320000	chr1	12475000	12480000
chr1	12315000	12320000	chr1	12625000	12630000
chr1	12315000	12320000	chr1	12650000	12655000
chr1	12350000	12355000	chr1	12620000	12625000
chr1	12365000	12370000	chr1	12650000	12655000
chr1	12375000	12380000	chr1	12475000	12480000
chr1	12410000	12415000	chr1	12615000	12620000
chr1	12410000	12415000	chr1	12470000	12475000
chr1	12470000	12475000	chr1	12660000	12665000
chr1	12480000	12485000	chr1	12610000	12615000
chr1	12680000	12685000	chr1	12775000	12780000
chr1	13665000	13670000	chr1	13810000	13815000
chr1	13665000	13670000	chr1	13955000	13960000
chr1	13745000	13750000	chr1	13800000	13805000
chr1	13745000	13750000	chr1	13955000	13960000
chr1	13825000	13830000	chr1	13910000	13915000
chr1	13830000	13835000	chr1	13955000	13960000
chr1	13965000	13970000	chr1	14545000	14550000
chr1	13970000	13975000	chr1	15030000	15035000
chr1	13975000	13980000	chr1	14085000	14090000
chr1	13975000	13980000	chr1	14770000	14775000
chr1	14005000	14010000	chr1	15035000	15040000
chr1	14035000	14040000	chr1	14625000	14630000
chr1	14095000	14100000	chr1	15040000	15045000
chr1	14095000	14100000	chr1	14895000	14900000
chr1	14105000	14110000	chr1	14410000	14415000
chr1	14105000	14110000	chr1	14730000	14735000
chr1	14115000	14120000	chr1	14530000	14535000
chr1	14110000	14115000	chr1	14590000	14595000
chr1	14115000	14120000	chr1	14495000	14500000
chr1	14125000	14130000	chr1	15040000	15045000
chr1	14140000	14145000	chr1	14680000	14685000
chr1	14145000	14150000	chr1	14350000	14355000
chr1	14145000	14150000	chr1	14565000	14570000
chr1	14245000	14250000	chr1	14570000	14575000
chr1	14290000	14295000	chr1	14525000	14530000
chr1	14425000	14430000	chr1	14495000	14500000
chr1	14425000	14430000	chr1	14530000	14535000
chr1	14545000	14550000	chr1	14725000	14730000
chr1	14570000	14575000	chr1	15045000	15050000
chr1	14745000	14750000	chr1	15035000	15040000
chr1	14750000	14755000	chr1	14830000	14835000
chr1	14780000	14785000	chr1	15030000	15035000
chr1	14780000	14785000	chr1	14875000	14880000
chr1	14820000	14825000	chr1	15035000	15040000
chr1	14830000	14835000	chr1	14895000	14900000
chr1	14835000	14840000	chr1	15080000	15085000
chr1	14920000	14925000	chr1	15030000	15035000
chr1	14925000	14930000	chr1	14990000	14995000
chr1	14960000	14965000	chr1	15020000	15025000
chr1	15135000	15140000	chr1	15425000	15430000
chr1	15135000	15140000	chr1	15290000	15295000
chr1	15130000	15135000	chr1	15490000	15495000
chr1	15155000	15160000	chr1	15195000	15200000
chr1	15155000	15160000	chr1	15240000	15245000
chr1	15220000	15225000	chr1	15275000	15280000
chr1	15325000	15330000	chr1	15425000	15430000
chr1	15325000	15330000	chr1	15500000	15505000
chr1	15525000	15530000	chr1	15750000	15755000
chr1	15535000	15540000	chr1	15620000	15625000
chr1	15590000	15595000	chr1	15740000	15745000
chr1	15650000	15655000	chr1	15700000	15705000
chr1	15685000	15690000	chr1	15745000	15750000
chr1	15795000	15800000	chr1	15995000	16000000
chr1	15795000	15800000	chr1	16050000	16055000
chr1	15845000	15850000	chr1	15915000	15920000
chr1	16010000	16015000	chr1	16055000	16060000
chr1	16075000	16080000	chr1	16185000	16190000
chr1	16080000	16085000	chr1	16150000	16155000
chr1	16080000	16085000	chr1	16365000	16370000
chr1	16205000	16210000	chr1	16360000	16365000
chr1	16240000	16245000	chr1	16355000	16360000
chr1	16280000	16285000	chr1	16345000	16350000
chr1	16440000	16445000	chr1	16935000	16940000
chr1	16440000	16445000	chr1	16510000	16515000
chr1	16505000	16510000	chr1	16930000	16935000
chr1	16610000	16615000	chr1	16895000	16900000
chr1	16615000	16620000	chr1	16945000	16950000
chr1	16715000	16720000	chr1	16895000	16900000
chr1	16955000	16960000	chr1	17035000	17040000
chr1	16960000	16965000	chr1	17005000	17010000
chr1	17120000	17125000	chr1	17235000	17240000
chr1	17120000	17125000	chr1	17390000	17395000
chr1	17125000	17130000	chr1	17335000	17340000
chr1	17130000	17135000	chr1	17280000	17285000
chr1	17245000	17250000	chr1	17325000	17330000
chr1	17490000	17495000	chr1	17635000	17640000
chr1	17505000	17510000	chr1	17600000	17605000
chr1	17655000	17660000	chr1	17905000	17910000
chr1	17660000	17665000	chr1	17820000	17825000
chr1	17725000	17730000	chr1	17905000	17910000
chr1	26035000	26040000	chr1	26095000	26100000
chr1	26035000	26040000	chr1	26150000	26155000
chr1	26105000	26110000	chr1	26145000	26150000
chr1	26105000	26110000	chr1	26165000	26170000
chr1	26175000	26180000	chr1	26225000	26230000
chr1	26275000	26280000	chr1	26400000	26405000
chr1	26500000	26505000	chr1	26590000	26595000
chr1	26600000	26605000	chr1	26870000	26875000
chr1	26600000	26605000	chr1	26795000	26800000
chr1	26610000	26615000	chr1	26680000	26685000
chr1	26610000	26615000	chr1	26725000	26730000
chr1	26680000	26685000	chr1	26790000	26795000
chr1	26805000	26810000	chr1	26875000	26880000
chr1	27040000	27045000	chr1	27285000	27290000
chr1	27040000	27045000	chr1	27390000	27395000
chr1	27045000	27050000	chr1	27090000	27095000
chr1	27095000	27100000	chr1	27385000	27390000
chr1	27110000	27115000	chr1	27195000	27200000
chr1	27105000	27110000	chr1	27280000	27285000
chr1	27195000	27200000	chr1	27280000	27285000
chr1	27300000	27305000	chr1	27385000	27390000
chr1	27300000	27305000	chr1	27600000	27605000
chr1	27300000	27305000	chr1	27660000	27665000
chr1	27390000	27395000	chr1	27660000	27665000
chr1	27395000	27400000	chr1	27605000	27610000
chr1	27410000	27415000	chr1	27535000	27540000
chr1	27490000	27495000	chr1	27600000	27605000
chr1	27560000	27565000	chr1	27600000	27605000
chr1	27610000	27615000	chr1	27655000	27660000
chr1	27670000	27675000	chr1	27835000	27840000
chr1	27670000	27675000	chr1	27970000	27975000
chr1	27675000	27680000	chr1	27715000	27720000
chr1	27850000	27855000	chr1	27975000	27980000
chr1	27955000	27960000	chr1	28080000	28085000
chr1	28090000	28095000	chr1	28205000	28210000
chr1	28095000	28100000	chr1	28165000	28170000
chr1	28245000	28250000	chr1	28470000	28475000
chr1	28245000	28250000	chr1	28510000	28515000
chr1	28245000	28250000	chr1	28580000	28585000
chr1	28245000	28250000	chr1	28600000	28605000
chr1	28250000	28255000	chr1	28365000	28370000
chr1	28250000	28255000	chr1	28420000	28425000
chr1	28250000	28255000	chr1	28645000	28650000
chr1	28255000	28260000	chr1	28325000	28330000
chr1	28340000	28345000	chr1	28560000	28565000
chr1	28355000	28360000	chr1	28595000	28600000
chr1	28360000	28365000	chr1	28860000	28865000
chr1	28360000	28365000	chr1	28510000	28515000
chr1	28365000	28370000	chr1	28435000	28440000
chr1	28405000	28410000	chr1	28580000	28585000
chr1	28515000	28520000	chr1	28875000	28880000
chr1	28520000	28525000	chr1	28580000	28585000
chr1	28580000	28585000	chr1	28640000	28645000
chr1	28650000	28655000	chr1	28740000	28745000
chr1	28650000	28655000	chr1	28870000	28875000
chr1	28775000	28780000	chr1	29200000	29205000
chr1	28785000	28790000	chr1	28870000	28875000
chr1	28785000	28790000	chr1	29025000	29030000
chr1	28880000	28885000	chr1	29200000	29205000
chr1	28885000	28890000	chr1	29030000	29035000
chr1	28885000	28890000	chr1	29075000	29080000
chr1	28885000	28890000	chr1	29125000	29130000
chr1	28895000	28900000	chr1	29000000	29005000
chr1	28990000	28995000	chr1	29180000	29185000
chr1	29035000	29040000	chr1	29200000	29205000
chr1	29230000	29235000	chr1	29875000	29880000
chr1	29235000	29240000	chr1	29405000	29410000
chr1	29235000	29240000	chr1	29435000	29440000
chr1	29235000	29240000	chr1	29510000	29515000
chr1	29235000	29240000	chr1	29685000	29690000
chr1	29235000	29240000	chr1	29770000	29775000
chr1	29235000	29240000	chr1	29850000	29855000
chr1	29235000	29240000	chr1	29940000	29945000
chr1	29235000	29240000	chr1	30705000	30710000
chr1	29240000	29245000	chr1	29340000	29345000
chr1	29240000	29245000	chr1	30080000	30085000
chr1	29240000	29245000	chr1	30105000	30110000
chr1	29330000	29335000	chr1	30155000	30160000
chr1	29335000	29340000	chr1	30080000	30085000
chr1	29345000	29350000	chr1	30710000	30715000
chr1	29350000	29355000	chr1	29895000	29900000
chr1	29375000	29380000	chr1	30105000	30110000
chr1	29380000	29385000	chr1	30660000	30665000
chr1	29385000	29390000	chr1	29720000	29725000
chr1	29420000	29425000	chr1	30400000	30405000
chr1	29455000	29460000	chr1	30705000	30710000
chr1	29510000	29515000	chr1	30080000	30085000
chr1	29505000	29510000	chr1	30105000	30110000
chr1	29505000	29510000	chr1	30125000	30130000
chr1	29510000	29515000	chr1	29700000	29705000
chr1	29510000	29515000	chr1	29885000	29890000
chr1	29520000	29525000	chr1	30705000	30710000
chr1	29710000	29715000	chr1	30700000	30705000
chr1	29705000	29710000	chr1	30085000	30090000
chr1	29715000	29720000	chr1	29835000	29840000
chr1	29715000	29720000	chr1	30175000	30180000
chr1	29735000	29740000	chr1	30390000	30395000
chr1	29790000	29795000	chr1	30705000	30710000
chr1	29790000	29795000	chr1	30085000	30090000
chr1	29800000	29805000	chr1	30375000	30380000
chr1	29900000	29905000	chr1	29985000	29990000
chr1	29900000	29905000	chr1	30370000	30375000
chr1	29915000	29920000	chr1	30085000	30090000
chr1	30100000	30105000	chr1	30700000	30705000
chr1	30230000	30235000	chr1	30560000	30565000
chr1	30250000	30255000	chr1	30695000	30700000
chr1	30310000	30315000	chr1	30675000	30680000
chr1	30340000	30345000	chr1	30705000	30710000
chr1	30390000	30395000	chr1	30690000	30695000
chr1	30395000	30400000	chr1	30580000	30585000
chr1	30415000	30420000	chr1	30695000	30700000
chr1	30495000	30500000	chr1	30690000	30695000
chr1	30725000	30730000	chr1	30775000	30780000
chr1	30725000	30730000	chr1	30915000	30920000
chr1	30795000	30800000	chr1	30910000	30915000
chr1	30795000	30800000	chr1	31160000	31165000
chr1	30830000	30835000	chr1	30905000	30910000
chr1	30940000	30945000	chr1	31150000	31155000
chr1	30980000	30985000	chr1	31155000	31160000
chr1	30985000	30990000	chr1	31540000	31545000
chr1	31015000	31020000	chr1	31055000	31060000
chr1	31055000	31060000	chr1	31155000	31160000
chr1	31060000	31065000	chr1	31425000	31430000
chr1	31140000	31145000	chr1	31410000	31415000
chr1	31165000	31170000	chr1	31505000	31510000
chr1	31175000	31180000	chr1	31550000	31555000
chr1	31180000	31185000	chr1	31330000	31335000
chr1	31180000	31185000	chr1	31415000	31420000
chr1	31190000	31195000	chr1	31255000	31260000
chr1	31340000	31345000	chr1	31775000	31780000
chr1	31395000	31400000	chr1	31545000	31550000
chr1	31460000	31465000	chr1	31545000	31550000
chr1	31465000	31470000	chr1	31790000	31795000
chr1	31560000	31565000	chr1	31605000	31610000
chr1	31560000	31565000	chr1	31790000	31795000
chr1	31660000	31665000	chr1	31960000	31965000
chr1	31665000	31670000	chr1	31745000	31750000
chr1	31665000	31670000	chr1	31785000	31790000
chr1	31675000	31680000	chr1	32180000	32185000
chr1	31710000	31715000	chr1	31965000	31970000
chr1	31760000	31765000	chr1	31965000	31970000
chr1	31760000	31765000	chr1	32060000	32065000
chr1	31815000	31820000	chr1	31955000	31960000
chr1	31810000	31815000	chr1	32005000	32010000
chr1	31815000	31820000	chr1	32060000	32065000
chr1	31815000	31820000	chr1	31930000	31935000
chr1	32220000	32225000	chr1	32390000	32395000
chr1	32225000	32230000	chr1	32320000	32325000
chr1	32395000	32400000	chr1	32680000	32685000
chr1	32400000	32405000	chr1	32815000	32820000
chr1	32400000	32405000	chr1	32615000	32620000
chr1	32400000	32405000	chr1	32655000	32660000
chr1	32400000	32405000	chr1	32770000	32775000
chr1	32405000	32410000	chr1	32495000	32500000
chr1	32405000	32410000	chr1	32875000	32880000
chr1	32415000	32420000	chr1	33065000	33070000
chr1	32440000	32445000	chr1	32695000	32700000
chr1	32445000	32450000	chr1	32645000	32650000
chr1	32450000	32455000	chr1	32500000	32505000
chr1	32450000	32455000	chr1	32615000	32620000
chr1	32520000	32525000	chr1	32765000	32770000
chr1	32705000	32710000	chr1	32870000	32875000
chr1	32710000	32715000	chr1	32770000	32775000
chr1	32710000	32715000	chr1	32810000	32815000
chr1	32885000	32890000	chr1	33075000	33080000
chr1	32925000	32930000	chr1	33060000	33065000
chr1	32965000	32970000	chr1	33050000	33055000
chr1	33105000	33110000	chr1	33365000	33370000
chr1	33100000	33105000	chr1	33610000	33615000
chr1	33110000	33115000	chr1	33455000	33460000
chr1	33110000	33115000	chr1	33295000	33300000
chr1	33115000	33120000	chr1	33250000	33255000
chr1	33210000	33215000	chr1	33460000	33465000
chr1	33220000	33225000	chr1	33290000	33295000
chr1	33295000	33300000	chr1	33365000	33370000
chr1	33295000	33300000	chr1	33460000	33465000
chr1	33295000	33300000	chr1	33610000	33615000
chr1	33365000	33370000	chr1	33455000	33460000
chr1	33360000	33365000	chr1	33605000	33610000
chr1	33385000	33390000	chr1	33615000	33620000
chr1	33475000	33480000	chr1	33610000	33615000
chr1	33635000	33640000	chr1	33925000	33930000
chr1	33635000	33640000	chr1	33980000	33985000
chr1	33765000	33770000	chr1	33830000	33835000
chr1	41540000	41545000	chr1	42095000	42100000
chr1	41570000	41575000	chr1	42030000	42035000
chr1	41570000	41575000	chr1	42120000	42125000
chr1	41575000	41580000	chr1	42140000	42145000
chr1	41590000	41595000	chr1	42100000	42105000
chr1	41590000	41595000	chr1	42740000	42745000
chr1	41670000	41675000	chr1	42035000	42040000
chr1	41815000	41820000	chr1	42035000	42040000
chr1	41815000	41820000	chr1	42750000	42755000
chr1	41935000	41940000	chr1	42020000	42025000
chr1	42095000	42100000	chr1	42730000	42735000
chr1	42150000	42155000	chr1	42745000	42750000
chr1	42155000	42160000	chr1	42575000	42580000
chr1	42160000	42165000	chr1	42645000	42650000
chr1	42175000	42180000	chr1	42455000	42460000
chr1	42170000	42175000	chr1	42375000	42380000
chr1	42170000	42175000	chr1	42490000	42495000
chr1	42175000	42180000	chr1	42330000	42335000
chr1	42250000	42255000	chr1	42315000	42320000
chr1	42340000	42345000	chr1	42750000	42755000
chr1	42340000	42345000	chr1	42455000	42460000
chr1	42340000	42345000	chr1	42570000	42575000
chr1	42345000	42350000	chr1	42650000	42655000
chr1	42470000	42475000	chr1	42735000	42740000
chr1	42575000	42580000	chr1	42750000	42755000
chr1	42585000	42590000	chr1	42645000	42650000
chr1	42685000	42690000	chr1	42755000	42760000
chr1	42765000	42770000	chr1	43115000	43120000
chr1	42775000	42780000	chr1	43075000	43080000
chr1	42810000	42815000	chr1	43070000	43075000
chr1	42915000	42920000	chr1	43070000	43075000
chr1	42915000	42920000	chr1	43120000	43125000
chr1	42915000	42920000	chr1	43160000	43165000
chr1	42955000	42960000	chr1	43060000	43065000
chr1	43045000	43050000	chr1	43115000	43120000
chr1	43220000	43225000	chr1	43935000	43940000
chr1	43225000	43230000	chr1	43410000	43415000
chr1	43225000	43230000	chr1	43570000	43575000
chr1	43225000	43230000	chr1	43975000	43980000
chr1	43230000	43235000	chr1	43515000	43520000
chr1	43230000	43235000	chr1	43655000	43660000
chr1	43235000	43240000	chr1	43355000	43360000
chr1	43280000	43285000	chr1	43350000	43355000
chr1	43385000	43390000	chr1	43980000	43985000
chr1	43400000	43405000	chr1	43485000	43490000
chr1	43460000	43465000	chr1	43510000	43515000
chr1	43490000	43495000	chr1	43975000	43980000
chr1	43525000	43530000	chr1	43760000	43765000
chr1	43525000	43530000	chr1	43935000	43940000
chr1	43530000	43535000	chr1	44035000	44040000
chr1	43530000	43535000	chr1	43590000	43595000
chr1	43530000	43535000	chr1	43955000	43960000
chr1	43535000	43540000	chr1	43635000	43640000
chr1	43535000	43540000	chr1	43975000	43980000
chr1	43700000	43705000	chr1	44040000	44045000
chr1	43710000	43715000	chr1	43935000	43940000
chr1	43705000	43710000	chr1	43985000	43990000
chr1	43755000	43760000	chr1	44040000	44045000
chr1	43760000	43765000	chr1	43935000	43940000
chr1	43760000	43765000	chr1	43970000	43975000
chr1	43770000	43775000	chr1	43850000	43855000
chr1	43940000	43945000	chr1	44035000	44040000
chr1	44035000	44040000	chr1	44645000	44650000
chr1	44070000	44075000	chr1	44600000	44605000
chr1	44100000	44105000	chr1	44600000	44605000
chr1	44135000	44140000	chr1	44595000	44600000
chr1	44210000	44215000	chr1	44595000	44600000
chr1	44215000	44220000	chr1	44640000	44645000
chr1	44370000	44375000	chr1	44590000	44595000
chr1	44635000	44640000	chr1	44715000	44720000
chr1	44730000	44735000	chr1	44810000	44815000
chr1	44795000	44800000	chr1	45000000	45005000
chr1	44795000	44800000	chr1	45330000	45335000
chr1	44800000	44805000	chr1	45295000	45300000
chr1	44830000	44835000	chr1	45300000	45305000
chr1	44825000	44830000	chr1	45235000	45240000
chr1	44835000	44840000	chr1	44985000	44990000
chr1	45015000	45020000	chr1	45490000	45495000
chr1	45005000	45010000	chr1	45565000	45570000
chr1	45020000	45025000	chr1	45210000	45215000
chr1	45015000	45020000	chr1	45300000	45305000
chr1	45015000	45020000	chr1	45335000	45340000
chr1	45020000	45025000	chr1	45140000	45145000
chr1	45075000	45080000	chr1	45290000	45295000
chr1	45090000	45095000	chr1	45195000	45200000
chr1	45130000	45135000	chr1	45300000	45305000
chr1	45165000	45170000	chr1	45290000	45295000
chr1	45210000	45215000	chr1	45285000	45290000
chr1	45305000	45310000	chr1	45490000	45495000
chr1	45315000	45320000	chr1	46220000	46225000
chr1	45345000	45350000	chr1	45575000	45580000
chr1	45350000	45355000	chr1	46215000	46220000
chr1	45355000	45360000	chr1	45490000	45495000
chr1	45365000	45370000	chr1	45445000	45450000
chr1	45425000	45430000	chr1	45485000	45490000
chr1	45510000	45515000	chr1	45570000	45575000
chr1	45515000	45520000	chr1	46180000	46185000
chr1	45585000	45590000	chr1	46180000	46185000
chr1	45590000	45595000	chr1	46030000	46035000
chr1	45590000	45595000	chr1	46215000	46220000
chr1	45645000	45650000	chr1	45875000	45880000
chr1	45635000	45640000	chr1	46230000	46235000
chr1	45640000	45645000	chr1	46025000	46030000
chr1	45685000	45690000	chr1	45880000	45885000
chr1	45685000	45690000	chr1	46185000	46190000
chr1	45690000	45695000	chr1	46015000	46020000
chr1	45720000	45725000	chr1	46235000	46240000
chr1	45730000	45735000	chr1	46120000	46125000
chr1	45735000	45740000	chr1	46180000	46185000
chr1	45795000	45800000	chr1	46235000	46240000
chr1	45805000	45810000	chr1	46010000	46015000
chr1	45865000	45870000	chr1	46225000	46230000
chr1	46035000	46040000	chr1	46175000	46180000
chr1	46035000	46040000	chr1	46225000	46230000
chr1	46045000	46050000	chr1	46125000	46130000
chr1	46130000	46135000	chr1	46170000	46175000
chr1	46405000	46410000	chr1	46530000	46535000
chr1	46455000	46460000	chr1	46530000	46535000
chr1	46475000	46480000	chr1	46525000	46530000
chr1	46540000	46545000	chr1	46720000	46725000
chr1	46620000	46625000	chr1	46720000	46725000
chr1	46650000	46655000	chr1	46715000	46720000
chr1	46740000	46745000	chr1	47170000	47175000
chr1	46745000	46750000	chr1	46860000	46865000
chr1	46745000	46750000	chr1	46990000	46995000
chr1	46875000	46880000	chr1	46995000	47000000
chr1	46930000	46935000	chr1	47085000	47090000
chr1	47185000	47190000	chr1	47315000	47320000
chr1	47185000	47190000	chr1	47420000	47425000
chr1	47180000	47185000	chr1	47715000	47720000
chr1	47190000	47195000	chr1	47255000	47260000
chr1	47385000	47390000	chr1	47715000	47720000
chr1	47430000	47435000	chr1	48060000	48065000
chr1	47440000	47445000	chr1	47520000	47525000
chr1	47435000	47440000	chr1	47570000	47575000
chr1	47435000	47440000	chr1	47710000	47715000
chr1	47525000	47530000	chr1	47705000	47710000
chr1	47735000	47740000	chr1	48090000	48095000
chr1	47735000	47740000	chr1	48130000	48135000
chr1	47735000	47740000	chr1	48200000	48205000
chr1	47735000	47740000	chr1	48230000	48235000
chr1	47745000	47750000	chr1	47995000	48000000
chr1	47740000	47745000	chr1	48060000	48065000
chr1	47995000	48000000	chr1	48210000	48215000
chr1	48000000	48005000	chr1	48060000	48065000
chr1	48105000	48110000	chr1	48205000	48210000
chr1	48105000	48110000	chr1	48235000	48240000
chr1	48115000	48120000	chr1	48495000	48500000
chr1	48295000	48300000	chr1	48500000	48505000
chr1	48350000	48355000	chr1	48490000	48495000
chr1	48555000	48560000	chr1	48690000	48695000
chr1	48560000	48565000	chr1	48815000	48820000
chr1	48640000	48645000	chr1	49470000	49475000
chr1	48680000	48685000	chr1	48815000	48820000
chr1	48685000	48690000	chr1	49790000	49795000
chr1	48890000	48895000	chr1	49670000	49675000
chr1	48915000	48920000	chr1	49090000	49095000
chr1	48915000	48920000	chr1	49555000	49560000
chr1	48925000	48930000	chr1	49760000	49765000
chr1	48925000	48930000	chr1	49935000	49940000
chr1	48940000	48945000	chr1	49010000	49015000
chr1	48930000	48935000	chr1	49140000	49145000
chr1	48970000	48975000	chr1	49495000	49500000
chr1	48970000	48975000	chr1	49580000	49585000
chr1	49005000	49010000	chr1	49560000	49565000
chr1	49075000	49080000	chr1	49255000	49260000
chr1	49095000	49100000	chr1	49765000	49770000
chr1	49105000	49110000	chr1	49475000	49480000
chr1	49105000	49110000	chr1	49630000	49635000
chr1	49110000	49115000	chr1	49335000	49340000
chr1	49265000	49270000	chr1	49645000	49650000
chr1	49290000	49295000	chr1	49385000	49390000
chr1	49290000	49295000	chr1	49515000	49520000
chr1	49475000	49480000	chr1	49735000	49740000
chr1	49725000	49730000	chr1	49875000	49880000
chr1	49785000	49790000	chr1	49880000	49885000
chr1	49875000	49880000	chr1	49915000	49920000
chr1	48520000	48525000	chr1	50340000	50345000
chr1	48560000	48565000	chr1	50340000	50345000
chr1	48680000	48685000	chr1	50340000	50345000
chr1	48840000	48845000	chr1	50340000	50345000
chr1	48915000	48920000	chr1	50335000	50340000
chr1	49065000	49070000	chr1	50340000	50345000
chr1	49100000	49105000	chr1	50080000	50085000
chr1	49120000	49125000	chr1	50335000	50340000
chr1	49260000	49265000	chr1	50020000	50025000
chr1	49330000	49335000	chr1	50325000	50330000
chr1	49435000	49440000	chr1	50285000	50290000
chr1	49485000	49490000	chr1	50270000	50275000
chr1	49655000	49660000	chr1	50005000	50010000
chr1	49875000	49880000	chr1	50075000	50080000
chr1	50020000	50025000	chr1	50190000	50195000
chr1	50100000	50105000	chr1	50325000	50330000
chr1	50365000	50370000	chr1	50665000	50670000
chr1	50370000	50375000	chr1	50715000	50720000
chr1	50370000	50375000	chr1	50600000	50605000
chr1	50370000	50375000	chr1	51185000	51190000
chr1	50375000	50380000	chr1	51055000	51060000
chr1	50420000	50425000	chr1	51040000	51045000
chr1	50625000	50630000	chr1	50705000	50710000
chr1	50620000	50625000	chr1	50730000	50735000
chr1	50625000	50630000	chr1	51065000	51070000
chr1	50695000	50700000	chr1	51040000	51045000
chr1	50745000	50750000	chr1	51115000	51120000
chr1	50760000	50765000	chr1	51290000	51295000
chr1	50770000	50775000	chr1	51185000	51190000
chr1	50775000	50780000	chr1	50965000	50970000
chr1	50770000	50775000	chr1	51045000	51050000
chr1	50775000	50780000	chr1	50920000	50925000
chr1	50875000	50880000	chr1	51045000	51050000
chr1	50875000	50880000	chr1	51185000	51190000
chr1	50880000	50885000	chr1	50920000	50925000
chr1	50925000	50930000	chr1	51045000	51050000
chr1	50925000	50930000	chr1	51190000	51195000
chr1	50950000	50955000	chr1	51185000	51190000
chr1	50970000	50975000	chr1	51190000	51195000
chr1	50975000	50980000	chr1	51035000	51040000
chr1	51090000	51095000	chr1	51185000	51190000
chr1	51200000	51205000	chr1	51770000	51775000
chr1	51250000	51255000	chr1	52005000	52010000
chr1	51275000	51280000	chr1	51765000	51770000
chr1	51315000	51320000	chr1	51520000	51525000
chr1	51320000	51325000	chr1	51765000	51770000
chr1	51325000	51330000	chr1	51835000	51840000
chr1	51410000	51415000	chr1	51760000	51765000
chr1	51425000	51430000	chr1	51510000	51515000
chr1	51520000	51525000	chr1	51765000	51770000
chr1	51570000	51575000	chr1	51770000	51775000
chr1	51620000	51625000	chr1	51760000	51765000
chr1	51835000	51840000	chr1	52000000	52005000
chr1	51895000	51900000	chr1	52000000	52005000
chr1	52055000	52060000	chr1	52355000	52360000
chr1	52070000	52075000	chr1	52680000	52685000
chr1	52120000	52125000	chr1	52490000	52495000
chr1	52135000	52140000	chr1	52260000	52265000
chr1	52140000	52145000	chr1	52295000	52300000
chr1	52135000	52140000	chr1	52335000	52340000
chr1	52135000	52140000	chr1	52360000	52365000
chr1	52135000	52140000	chr1	52670000	52675000
chr1	52190000	52195000	chr1	52260000	52265000
chr1	52365000	52370000	chr1	52675000	52680000
chr1	52400000	52405000	chr1	53190000	53195000
chr1	52405000	52410000	chr1	52675000	52680000
chr1	52445000	52450000	chr1	53185000	53190000
chr1	52485000	52490000	chr1	53210000	53215000
chr1	52555000	52560000	chr1	52670000	52675000
chr1	52555000	52560000	chr1	53190000	53195000
chr1	52695000	52700000	chr1	52920000	52925000
chr1	52695000	52700000	chr1	53225000	53230000
chr1	52700000	52705000	chr1	52825000	52830000
chr1	52705000	52710000	chr1	53180000	53185000
chr1	52765000	52770000	chr1	53185000	53190000
chr1	52815000	52820000	chr1	53180000	53185000
chr1	52845000	52850000	chr1	53185000	53190000
chr1	52915000	52920000	chr1	53180000	53185000
chr1	52925000	52930000	chr1	53015000	53020000
chr1	53015000	53020000	chr1	53180000	53185000
chr1	53105000	53110000	chr1	53165000	53170000
chr1	53235000	53240000	chr1	53390000	53395000
chr1	53275000	53280000	chr1	53390000	53395000
chr1	53335000	53340000	chr1	53380000	53385000
chr1	53480000	53485000	chr1	53750000	53755000
chr1	53485000	53490000	chr1	53635000	53640000
chr1	53485000	53490000	chr1	53680000	53685000
chr1	53590000	53595000	chr1	53745000	53750000
chr1	53795000	53800000	chr1	54825000	54830000
chr1	53840000	53845000	chr1	54770000	54775000
chr1	53855000	53860000	chr1	54490000	54495000
chr1	53865000	53870000	chr1	54050000	54055000
chr1	53865000	53870000	chr1	54070000	54075000
chr1	53865000	53870000	chr1	54385000	54390000
chr1	53870000	53875000	chr1	54810000	54815000
chr1	53875000	53880000	chr1	53950000	53955000
chr1	53885000	53890000	chr1	54490000	54495000
chr1	53955000	53960000	chr1	54805000	54810000
chr1	53960000	53965000	chr1	54490000	54495000
chr1	54045000	54050000	chr1	54800000	54805000
chr1	54060000	54065000	chr1	54715000	54720000
chr1	54070000	54075000	chr1	54195000	54200000
chr1	54065000	54070000	chr1	54405000	54410000
chr1	54065000	54070000	chr1	54655000	54660000
chr1	54065000	54070000	chr1	54805000	54810000
chr1	54070000	54075000	chr1	54490000	54495000
chr1	54070000	54075000	chr1	54535000	54540000
chr1	54115000	54120000	chr1	54490000	54495000
chr1	54190000	54195000	chr1	54800000	54805000
chr1	54195000	54200000	chr1	54400000	54405000
chr1	54195000	54200000	chr1	54490000	54495000
chr1	54240000	54245000	chr1	54485000	54490000
chr1	54275000	54280000	chr1	54395000	54400000
chr1	54410000	54415000	chr1	54480000	54485000
chr1	54420000	54425000	chr1	54800000	54805000
chr1	54500000	54505000	chr1	54800000	54805000
chr1	54670000	54675000	chr1	54790000	54795000
chr1	54825000	54830000	chr1	55005000	55010000
chr1	54885000	54890000	chr1	54940000	54945000
chr1	54945000	54950000	chr1	54995000	55000000
chr1	55060000	55065000	chr1	55210000	55215000
chr1	55070000	55075000	chr1	55270000	55275000
chr1	55105000	55110000	chr1	55270000	55275000
chr1	55140000	55145000	chr1	55270000	55275000
chr1	55145000	55150000	chr1	55210000	55215000
chr1	55160000	55165000	chr1	56810000	56815000
chr1	55210000	55215000	chr1	55270000	55275000
chr1	55285000	55290000	chr1	55885000	55890000
chr1	55285000	55290000	chr1	56585000	56590000
chr1	55290000	55295000	chr1	55470000	55475000
chr1	55290000	55295000	chr1	56710000	56715000
chr1	55295000	55300000	chr1	56810000	56815000
chr1	55295000	55300000	chr1	56285000	56290000
chr1	55375000	55380000	chr1	55890000	55895000
chr1	55370000	55375000	chr1	56700000	56705000
chr1	55375000	55380000	chr1	55635000	55640000
chr1	55375000	55380000	chr1	56585000	56590000
chr1	55380000	55385000	chr1	55840000	55845000
chr1	55380000	55385000	chr1	56405000	56410000
chr1	55380000	55385000	chr1	56815000	56820000
chr1	55385000	55390000	chr1	56145000	56150000
chr1	55415000	55420000	chr1	56275000	56280000
chr1	55455000	55460000	chr1	55665000	55670000
chr1	55475000	55480000	chr1	55700000	55705000
chr1	55480000	55485000	chr1	55880000	55885000
chr1	55475000	55480000	chr1	56580000	56585000
chr1	55475000	55480000	chr1	56810000	56815000
chr1	55505000	55510000	chr1	56585000	56590000
chr1	55565000	55570000	chr1	56615000	56620000
chr1	55595000	55600000	chr1	55915000	55920000
chr1	55635000	55640000	chr1	56590000	56595000
chr1	55695000	55700000	chr1	55885000	55890000
chr1	55690000	55695000	chr1	56715000	56720000
chr1	55700000	55705000	chr1	56580000	56585000
chr1	55700000	55705000	chr1	56810000	56815000
chr1	55775000	55780000	chr1	56585000	56590000
chr1	55810000	55815000	chr1	56150000	56155000
chr1	55815000	55820000	chr1	56580000	56585000
chr1	55830000	55835000	chr1	56650000	56655000
chr1	55865000	55870000	chr1	56580000	56585000
chr1	55905000	55910000	chr1	56580000	56585000
chr1	55925000	55930000	chr1	56815000	56820000
chr1	55945000	55950000	chr1	56580000	56585000
chr1	55950000	55955000	chr1	56730000	56735000
chr1	56030000	56035000	chr1	56585000	56590000
chr1	56095000	56100000	chr1	56675000	56680000
chr1	56110000	56115000	chr1	56575000	56580000
chr1	56165000	56170000	chr1	56570000	56575000
chr1	56175000	56180000	chr1	56365000	56370000
chr1	56185000	56190000	chr1	56570000	56575000
chr1	56200000	56205000	chr1	56815000	56820000
chr1	56250000	56255000	chr1	56575000	56580000
chr1	56295000	56300000	chr1	56575000	56580000
chr1	56405000	56410000	chr1	56575000	56580000
chr1	56410000	56415000	chr1	56705000	56710000
chr1	56410000	56415000	chr1	56805000	56810000
chr1	56470000	56475000	chr1	56565000	56570000
chr1	56595000	56600000	chr1	56805000	56810000
chr1	56590000	56595000	chr1	56705000	56710000
chr1	56630000	56635000	chr1	56810000	56815000
chr1	56645000	56650000	chr1	56790000	56795000
chr1	56710000	56715000	chr1	56800000	56805000
chr1	56755000	56760000	chr1	56810000	56815000
chr1	56830000	56835000	chr1	57340000	57345000
chr1	56830000	56835000	chr1	57520000	57525000
chr1	56835000	56840000	chr1	56960000	56965000
chr1	56835000	56840000	chr1	57005000	57010000
chr1	56835000	56840000	chr1	57035000	57040000
chr1	56835000	56840000	chr1	57065000	57070000
chr1	56840000	56845000	chr1	57145000	57150000
chr1	56835000	56840000	chr1	57180000	57185000
chr1	56835000	56840000	chr1	57220000	57225000
chr1	56840000	56845000	chr1	57410000	57415000
chr1	56840000	56845000	chr1	57755000	57760000
chr1	56985000	56990000	chr1	57060000	57065000
chr1	33630000	33635000	chr1	34160000	34165000
chr1	33635000	33640000	chr1	34005000	34010000
chr1	33640000	33645000	chr1	34110000	34115000
chr1	33635000	33640000	chr1	34595000	34600000
chr1	33635000	33640000	chr1	34690000	34695000
chr1	33640000	33645000	chr1	34425000	34430000
chr1	33640000	33645000	chr1	34740000	34745000
chr1	33645000	33650000	chr1	34220000	34225000
chr1	33710000	33715000	chr1	34380000	34385000
chr1	33730000	33735000	chr1	34155000	34160000
chr1	33730000	33735000	chr1	34600000	34605000
chr1	33730000	33735000	chr1	34725000	34730000
chr1	33790000	33795000	chr1	34370000	34375000
chr1	33920000	33925000	chr1	34695000	34700000
chr1	34040000	34045000	chr1	34250000	34255000
chr1	34060000	34065000	chr1	34695000	34700000
chr1	34110000	34115000	chr1	34595000	34600000
chr1	34115000	34120000	chr1	34740000	34745000
chr1	34135000	34140000	chr1	34440000	34445000
chr1	34160000	34165000	chr1	34740000	34745000
chr1	34215000	34220000	chr1	34755000	34760000
chr1	34465000	34470000	chr1	34735000	34740000
chr1	34460000	34465000	chr1	34590000	34595000
chr1	34460000	34465000	chr1	34675000	34680000
chr1	34545000	34550000	chr1	34590000	34595000
chr1	34545000	34550000	chr1	34675000	34680000
chr1	34545000	34550000	chr1	34735000	34740000
chr1	34610000	34615000	chr1	34735000	34740000
chr1	34785000	34790000	chr1	34850000	34855000
chr1	34785000	34790000	chr1	35150000	35155000
chr1	34850000	34855000	chr1	35550000	35555000
chr1	34860000	34865000	chr1	35775000	35780000
chr1	34860000	34865000	chr1	35080000	35085000
chr1	34865000	34870000	chr1	35165000	35170000
chr1	34865000	34870000	chr1	35015000	35020000
chr1	35155000	35160000	chr1	35720000	35725000
chr1	35160000	35165000	chr1	35445000	35450000
chr1	35190000	35195000	chr1	35635000	35640000
chr1	35190000	35195000	chr1	35715000	35720000
chr1	35195000	35200000	chr1	35370000	35375000
chr1	35195000	35200000	chr1	35425000	35430000
chr1	35195000	35200000	chr1	35555000	35560000
chr1	35210000	35215000	chr1	35255000	35260000
chr1	35250000	35255000	chr1	35640000	35645000
chr1	35265000	35270000	chr1	35360000	35365000
chr1	35375000	35380000	chr1	35550000	35555000
chr1	35450000	35455000	chr1	35555000	35560000
chr1	35450000	35455000	chr1	35715000	35720000
chr1	35505000	35510000	chr1	35545000	35550000
chr1	35570000	35575000	chr1	35720000	35725000
chr1	35570000	35575000	chr1	35770000	35775000
chr1	35640000	35645000	chr1	35715000	35720000
chr1	35810000	35815000	chr1	36075000	36080000
chr1	35865000	35870000	chr1	36080000	36085000
chr1	35930000	35935000	chr1	36085000	36090000
chr1	36095000	36100000	chr1	36315000	36320000
chr1	36095000	36100000	chr1	36370000	36375000
chr1	36095000	36100000	chr1	36415000	36420000
chr1	36100000	36105000	chr1	36190000	36195000
chr1	36100000	36105000	chr1	36285000	36290000
chr1	36145000	36150000	chr1	36415000	36420000
chr1	36150000	36155000	chr1	36190000	36195000
chr1	36150000	36155000	chr1	36230000	36235000
chr1	36150000	36155000	chr1	36370000	36375000
chr1	36155000	36160000	chr1	36285000	36290000
chr1	36190000	36195000	chr1	36365000	36370000
chr1	36195000	36200000	chr1	36285000	36290000
chr1	36230000	36235000	chr1	36275000	36280000
chr1	36470000	36475000	chr1	37585000	37590000
chr1	36495000	36500000	chr1	36905000	36910000
chr1	36510000	36515000	chr1	37435000	37440000
chr1	36545000	36550000	chr1	37640000	37645000
chr1	36550000	36555000	chr1	37425000	37430000
chr1	36565000	36570000	chr1	37310000	37315000
chr1	36570000	36575000	chr1	37250000	37255000
chr1	36570000	36575000	chr1	37425000	37430000
chr1	36605000	36610000	chr1	37025000	37030000
chr1	36605000	36610000	chr1	37315000	37320000
chr1	36695000	36700000	chr1	36765000	36770000
chr1	36700000	36705000	chr1	36985000	36990000
chr1	36700000	36705000	chr1	37035000	37040000
chr1	36700000	36705000	chr1	37180000	37185000
chr1	36705000	36710000	chr1	37320000	37325000
chr1	36705000	36710000	chr1	37430000	37435000
chr1	36890000	36895000	chr1	37320000	37325000
chr1	37000000	37005000	chr1	37325000	37330000
chr1	37040000	37045000	chr1	37215000	37220000
chr1	37330000	37335000	chr1	37425000	37430000
chr1	37455000	37460000	chr1	37565000	37570000
chr1	37455000	37460000	chr1	37680000	37685000
chr1	37460000	37465000	chr1	37640000	37645000
chr1	37480000	37485000	chr1	37805000	37810000
chr1	37490000	37495000	chr1	37680000	37685000
chr1	37500000	37505000	chr1	37555000	37560000
chr1	37555000	37560000	chr1	37680000	37685000
chr1	37600000	37605000	chr1	37680000	37685000
chr1	37690000	37695000	chr1	37800000	37805000
chr1	37695000	37700000	chr1	37855000	37860000
chr1	37695000	37700000	chr1	37980000	37985000
chr1	37805000	37810000	chr1	37985000	37990000
chr1	37810000	37815000	chr1	37855000	37860000
chr1	37890000	37895000	chr1	37975000	37980000
chr1	37895000	37900000	chr1	38825000	38830000
chr1	38015000	38020000	chr1	38585000	38590000
chr1	38020000	38025000	chr1	38950000	38955000
chr1	38030000	38035000	chr1	38830000	38835000
chr1	38035000	38040000	chr1	38395000	38400000
chr1	38045000	38050000	chr1	38440000	38445000
chr1	38035000	38040000	chr1	38590000	38595000
chr1	38045000	38050000	chr1	38490000	38495000
chr1	38050000	38055000	chr1	38155000	38160000
chr1	38050000	38055000	chr1	38245000	38250000
chr1	38050000	38055000	chr1	38310000	38315000
chr1	38050000	38055000	chr1	38345000	38350000
chr1	38045000	38050000	chr1	38460000	38465000
chr1	38105000	38110000	chr1	38835000	38840000
chr1	38115000	38120000	chr1	38585000	38590000
chr1	38140000	38145000	chr1	38405000	38410000
chr1	38145000	38150000	chr1	38815000	38820000
chr1	38155000	38160000	chr1	38580000	38585000
chr1	38185000	38190000	chr1	38820000	38825000
chr1	38250000	38255000	chr1	38575000	38580000
chr1	38300000	38305000	chr1	38820000	38825000
chr1	38310000	38315000	chr1	38585000	38590000
chr1	38440000	38445000	chr1	38825000	38830000
chr1	38495000	38500000	chr1	38815000	38820000
chr1	38520000	38525000	chr1	38810000	38815000
chr1	38570000	38575000	chr1	38825000	38830000
chr1	38605000	38610000	chr1	38820000	38825000
chr1	38865000	38870000	chr1	39065000	39070000
chr1	38865000	38870000	chr1	38990000	38995000
chr1	38865000	38870000	chr1	39085000	39090000
chr1	38875000	38880000	chr1	38945000	38950000
chr1	39025000	39030000	chr1	39090000	39095000
chr1	39060000	39065000	chr1	39725000	39730000
chr1	39095000	39100000	chr1	39655000	39660000
chr1	39100000	39105000	chr1	39255000	39260000
chr1	39100000	39105000	chr1	39380000	39385000
chr1	39100000	39105000	chr1	39400000	39405000
chr1	39100000	39105000	chr1	39540000	39545000
chr1	39100000	39105000	chr1	39715000	39720000
chr1	39105000	39110000	chr1	39185000	39190000
chr1	39105000	39110000	chr1	39605000	39610000
chr1	39145000	39150000	chr1	39255000	39260000
chr1	39185000	39190000	chr1	39715000	39720000
chr1	39195000	39200000	chr1	39540000	39545000
chr1	39195000	39200000	chr1	39250000	39255000
chr1	39265000	39270000	chr1	39380000	39385000
chr1	39265000	39270000	chr1	39535000	39540000
chr1	39270000	39275000	chr1	39340000	39345000
chr1	39605000	39610000	chr1	39715000	39720000
chr1	39600000	39605000	chr1	39800000	39805000
chr1	39605000	39610000	chr1	39650000	39655000
chr1	39730000	39735000	chr1	39800000	39805000
chr1	39810000	39815000	chr1	39975000	39980000
chr1	39810000	39815000	chr1	40030000	40035000
chr1	39815000	39820000	chr1	39900000	39905000
chr1	39850000	39855000	chr1	39970000	39975000
chr1	39915000	39920000	chr1	40030000	40035000
chr1	39915000	39920000	chr1	39970000	39975000
chr1	39960000	39965000	chr1	40030000	40035000
chr1	40085000	40090000	chr1	40335000	40340000
chr1	40080000	40085000	chr1	40405000	40410000
chr1	40085000	40090000	chr1	40445000	40450000
chr1	40090000	40095000	chr1	40140000	40145000
chr1	40145000	40150000	chr1	40440000	40445000
chr1	40150000	40155000	chr1	40330000	40335000
chr1	40145000	40150000	chr1	40405000	40410000
chr1	40160000	40165000	chr1	40255000	40260000
chr1	40280000	40285000	chr1	40400000	40405000
chr1	40340000	40345000	chr1	40400000	40405000
chr1	40535000	40540000	chr1	40945000	40950000
chr1	40605000	40610000	chr1	40950000	40955000
chr1	40610000	40615000	chr1	40775000	40780000
chr1	40610000	40615000	chr1	40670000	40675000
chr1	40610000	40615000	chr1	40845000	40850000
chr1	40690000	40695000	chr1	40735000	40740000
chr1	40770000	40775000	chr1	40950000	40955000
chr1	40775000	40780000	chr1	40850000	40855000
chr1	40850000	40855000	chr1	40950000	40955000
chr1	40985000	40990000	chr1	41240000	41245000
chr1	41040000	41045000	chr1	41235000	41240000
chr1	41045000	41050000	chr1	41110000	41115000
chr1	41105000	41110000	chr1	41235000	41240000
chr1	41265000	41270000	chr1	41520000	41525000
chr1	41270000	41275000	chr1	41420000	41425000
chr1	41320000	41325000	chr1	41415000	41420000
chr1	41440000	41445000	chr1	41490000	41495000
chr1	41565000	41570000	chr1	41860000	41865000
chr1	41565000	41570000	chr1	41925000	41930000
chr1	41570000	41575000	chr1	41795000	41800000
chr1	41575000	41580000	chr1	41970000	41975000
chr1	56830000	56835000	chr1	58050000	58055000
chr1	56835000	56840000	chr1	58160000	58165000
chr1	56865000	56870000	chr1	58095000	58100000
chr1	56905000	56910000	chr1	58050000	58055000
chr1	57170000	57175000	chr1	58045000	58050000
chr1	57475000	57480000	chr1	58435000	58440000
chr1	57500000	57505000	chr1	58215000	58220000
chr1	57715000	57720000	chr1	58180000	58185000
chr1	57800000	57805000	chr1	58050000	58055000
chr1	57975000	57980000	chr1	58150000	58155000
chr1	58010000	58015000	chr1	58160000	58165000
chr1	58065000	58070000	chr1	58150000	58155000
chr1	58175000	58180000	chr1	58550000	58555000
chr1	58185000	58190000	chr1	58360000	58365000
chr1	58215000	58220000	chr1	58400000	58405000
chr1	58270000	58275000	chr1	58330000	58335000
chr1	58275000	58280000	chr1	58405000	58410000
chr1	58270000	58275000	chr1	58435000	58440000
chr1	58270000	58275000	chr1	58455000	58460000
chr1	58270000	58275000	chr1	58490000	58495000
chr1	58515000	58520000	chr1	59765000	59770000
chr1	58515000	58520000	chr1	58650000	58655000
chr1	58515000	58520000	chr1	58770000	58775000
chr1	58520000	58525000	chr1	59715000	59720000
chr1	58545000	58550000	chr1	58645000	58650000
chr1	58570000	58575000	chr1	58645000	58650000
chr1	58665000	58670000	chr1	59760000	59765000
chr1	58690000	58695000	chr1	58770000	58775000
chr1	58685000	58690000	chr1	59755000	59760000
chr1	58695000	58700000	chr1	59295000	59300000
chr1	58715000	58720000	chr1	59290000	59295000
chr1	58735000	58740000	chr1	59285000	59290000
chr1	58740000	58745000	chr1	59695000	59700000
chr1	58735000	58740000	chr1	59760000	59765000
chr1	58740000	58745000	chr1	58935000	58940000
chr1	58745000	58750000	chr1	59185000	59190000
chr1	58775000	58780000	chr1	59410000	59415000
chr1	58775000	58780000	chr1	59750000	59755000
chr1	58785000	58790000	chr1	59070000	59075000
chr1	58780000	58785000	chr1	59290000	59295000
chr1	58780000	58785000	chr1	59450000	59455000
chr1	58780000	58785000	chr1	59695000	59700000
chr1	58785000	58790000	chr1	58900000	58905000
chr1	58845000	58850000	chr1	59105000	59110000
chr1	58890000	58895000	chr1	59285000	59290000
chr1	58900000	58905000	chr1	59700000	59705000
chr1	58945000	58950000	chr1	59285000	59290000
chr1	58950000	58955000	chr1	59705000	59710000
chr1	59045000	59050000	chr1	59285000	59290000
chr1	59070000	59075000	chr1	59700000	59705000
chr1	59095000	59100000	chr1	59695000	59700000
chr1	59110000	59115000	chr1	59285000	59290000
chr1	59295000	59300000	chr1	59695000	59700000
chr1	59295000	59300000	chr1	59750000	59755000
chr1	59315000	59320000	chr1	59415000	59420000
chr1	59370000	59375000	chr1	59450000	59455000
chr1	59370000	59375000	chr1	59595000	59600000
chr1	59455000	59460000	chr1	59685000	59690000
chr1	59595000	59600000	chr1	59690000	59695000
chr1	59700000	59705000	chr1	59760000	59765000
chr1	59775000	59780000	chr1	59940000	59945000
chr1	59885000	59890000	chr1	59940000	59945000
chr1	59960000	59965000	chr1	60945000	60950000
chr1	59965000	59970000	chr1	60995000	61000000
chr1	59965000	59970000	chr1	60490000	60495000
chr1	59965000	59970000	chr1	61035000	61040000
chr1	59965000	59970000	chr1	61455000	61460000
chr1	59970000	59975000	chr1	60225000	60230000
chr1	59970000	59975000	chr1	60845000	60850000
chr1	59970000	59975000	chr1	60920000	60925000
chr1	59980000	59985000	chr1	60090000	60095000
chr1	59980000	59985000	chr1	60135000	60140000
chr1	59975000	59980000	chr1	60275000	60280000
chr1	59975000	59980000	chr1	60640000	60645000
chr1	59980000	59985000	chr1	60705000	60710000
chr1	59975000	59980000	chr1	60760000	60765000
chr1	59980000	59985000	chr1	60350000	60355000
chr1	60070000	60075000	chr1	60765000	60770000
chr1	60090000	60095000	chr1	60275000	60280000
chr1	60160000	60165000	chr1	60775000	60780000
chr1	60155000	60160000	chr1	61035000	61040000
chr1	60155000	60160000	chr1	61855000	61860000
chr1	60160000	60165000	chr1	60275000	60280000
chr1	60270000	60275000	chr1	60495000	60500000
chr1	60280000	60285000	chr1	60640000	60645000
chr1	60275000	60280000	chr1	61035000	61040000
chr1	60280000	60285000	chr1	60765000	60770000
chr1	60280000	60285000	chr1	60845000	60850000
chr1	60285000	60290000	chr1	60410000	60415000
chr1	60290000	60295000	chr1	60350000	60355000
chr1	60365000	60370000	chr1	60490000	60495000
chr1	60430000	60435000	chr1	60755000	60760000
chr1	60450000	60455000	chr1	60640000	60645000
chr1	60490000	60495000	chr1	60735000	60740000
chr1	60540000	60545000	chr1	60640000	60645000
chr1	60580000	60585000	chr1	60635000	60640000
chr1	60640000	60645000	chr1	60700000	60705000
chr1	60640000	60645000	chr1	60775000	60780000
chr1	60845000	60850000	chr1	61850000	61855000
chr1	60845000	60850000	chr1	61595000	61600000
chr1	60850000	60855000	chr1	61035000	61040000
chr1	60855000	60860000	chr1	60940000	60945000
chr1	60880000	60885000	chr1	61950000	61955000
chr1	60965000	60970000	chr1	61585000	61590000
chr1	60975000	60980000	chr1	61455000	61460000
chr1	60975000	60980000	chr1	61645000	61650000
chr1	60970000	60975000	chr1	61850000	61855000
chr1	60975000	60980000	chr1	61040000	61045000
chr1	60980000	60985000	chr1	61330000	61335000
chr1	61045000	61050000	chr1	61135000	61140000
chr1	61045000	61050000	chr1	61850000	61855000
chr1	61050000	61055000	chr1	61180000	61185000
chr1	61050000	61055000	chr1	61450000	61455000
chr1	61055000	61060000	chr1	61580000	61585000
chr1	61065000	61070000	chr1	61645000	61650000
chr1	61055000	61060000	chr1	61340000	61345000
chr1	61070000	61075000	chr1	61210000	61215000
chr1	61070000	61075000	chr1	61230000	61235000
chr1	61075000	61080000	chr1	61735000	61740000
chr1	61085000	61090000	chr1	61180000	61185000
chr1	61080000	61085000	chr1	61130000	61135000
chr1	61080000	61085000	chr1	61860000	61865000
chr1	61085000	61090000	chr1	61820000	61825000
chr1	61130000	61135000	chr1	61450000	61455000
chr1	61135000	61140000	chr1	61180000	61185000
chr1	61140000	61145000	chr1	61845000	61850000
chr1	61185000	61190000	chr1	61335000	61340000
chr1	61190000	61195000	chr1	61285000	61290000
chr1	61225000	61230000	chr1	61850000	61855000
chr1	61230000	61235000	chr1	61335000	61340000
chr1	61255000	61260000	chr1	61325000	61330000
chr1	61325000	61330000	chr1	61850000	61855000
chr1	61340000	61345000	chr1	61635000	61640000
chr1	61350000	61355000	chr1	61445000	61450000
chr1	61460000	61465000	chr1	61850000	61855000
chr1	61470000	61475000	chr1	61580000	61585000
chr1	61510000	61515000	chr1	62070000	62075000
chr1	61645000	61650000	chr1	61725000	61730000
chr1	61650000	61655000	chr1	61840000	61845000
chr1	61695000	61700000	chr1	61850000	61855000
chr1	61730000	61735000	chr1	61835000	61840000
chr1	61740000	61745000	chr1	61805000	61810000
chr1	62080000	62085000	chr1	62135000	62140000
chr1	62175000	62180000	chr1	62405000	62410000
chr1	62180000	62185000	chr1	62765000	62770000
chr1	62185000	62190000	chr1	62285000	62290000
chr1	62185000	62190000	chr1	62340000	62345000
chr1	62230000	62235000	chr1	62400000	62405000
chr1	62285000	62290000	chr1	62400000	62405000
chr1	62435000	62440000	chr1	62835000	62840000
chr1	62440000	62445000	chr1	62610000	62615000
chr1	62440000	62445000	chr1	62750000	62755000
chr1	62460000	62465000	chr1	62930000	62935000
chr1	62530000	62535000	chr1	62740000	62745000
chr1	62530000	62535000	chr1	62685000	62690000
chr1	62530000	62535000	chr1	62840000	62845000
chr1	62615000	62620000	chr1	62680000	62685000
chr1	62605000	62610000	chr1	62740000	62745000
chr1	62650000	62655000	chr1	62740000	62745000
chr1	62685000	62690000	chr1	62740000	62745000
chr1	62840000	62845000	chr1	63545000	63550000
chr1	62840000	62845000	chr1	63145000	63150000
chr1	62955000	62960000	chr1	63440000	63445000
chr1	62960000	62965000	chr1	63145000	63150000
chr1	62960000	62965000	chr1	63305000	63310000
chr1	63135000	63140000	chr1	63540000	63545000
chr1	63190000	63195000	chr1	63315000	63320000
chr1	63185000	63190000	chr1	63535000	63540000
chr1	63325000	63330000	chr1	63435000	63440000
chr1	63320000	63325000	chr1	63480000	63485000
chr1	63320000	63325000	chr1	63535000	63540000
chr1	63325000	63330000	chr1	63370000	63375000
chr1	63365000	63370000	chr1	63435000	63440000
chr1	63575000	63580000	chr1	64250000	64255000
chr1	63585000	63590000	chr1	64540000	64545000
chr1	63600000	63605000	chr1	64355000	64360000
chr1	63610000	63615000	chr1	64245000	64250000
chr1	63615000	63620000	chr1	63770000	63775000
chr1	63615000	63620000	chr1	64145000	64150000
chr1	63615000	63620000	chr1	64590000	64595000
chr1	63615000	63620000	chr1	64820000	64825000
chr1	63620000	63625000	chr1	63670000	63675000
chr1	63650000	63655000	chr1	64240000	64245000
chr1	63680000	63685000	chr1	64165000	64170000
chr1	63680000	63685000	chr1	64240000	64245000
chr1	63690000	63695000	chr1	63920000	63925000
chr1	63685000	63690000	chr1	64145000	64150000
chr1	63690000	63695000	chr1	63770000	63775000
chr1	63690000	63695000	chr1	63835000	63840000
chr1	63725000	63730000	chr1	64240000	64245000
chr1	63770000	63775000	chr1	64240000	64245000
chr1	63775000	63780000	chr1	63925000	63930000
chr1	63775000	63780000	chr1	63975000	63980000
chr1	63775000	63780000	chr1	64135000	64140000
chr1	63840000	63845000	chr1	63915000	63920000
chr1	63840000	63845000	chr1	64130000	64135000
chr1	63850000	63855000	chr1	64240000	64245000
chr1	63925000	63930000	chr1	64240000	64245000
chr1	63930000	63935000	chr1	64035000	64040000
chr1	63925000	63930000	chr1	64155000	64160000
chr1	63930000	63935000	chr1	63980000	63985000
chr1	63930000	63935000	chr1	64130000	64135000
chr1	63980000	63985000	chr1	64235000	64240000
chr1	64045000	64050000	chr1	64235000	64240000
chr1	64150000	64155000	chr1	64235000	64240000
chr1	64275000	64280000	chr1	64345000	64350000
chr1	64270000	64275000	chr1	64415000	64420000
chr1	64270000	64275000	chr1	64450000	64455000
chr1	64270000	64275000	chr1	64485000	64490000
chr1	64270000	64275000	chr1	64565000	64570000
chr1	64270000	64275000	chr1	64675000	64680000
chr1	64270000	64275000	chr1	64820000	64825000
chr1	64275000	64280000	chr1	64750000	64755000
chr1	64315000	64320000	chr1	64820000	64825000
chr1	64350000	64355000	chr1	64430000	64435000
chr1	64380000	64385000	chr1	64665000	64670000
chr1	64380000	64385000	chr1	64820000	64825000
chr1	64425000	64430000	chr1	64540000	64545000
chr1	64485000	64490000	chr1	64535000	64540000
chr1	64495000	64500000	chr1	64605000	64610000
chr1	64685000	64690000	chr1	64820000	64825000
chr1	64750000	64755000	chr1	64815000	64820000
chr1	64895000	64900000	chr1	64955000	64960000
chr1	65065000	65070000	chr1	65210000	65215000
chr1	65060000	65065000	chr1	65250000	65255000
chr1	65065000	65070000	chr1	65420000	65425000
chr1	65060000	65065000	chr1	65685000	65690000
chr1	65065000	65070000	chr1	65140000	65145000
chr1	65145000	65150000	chr1	65210000	65215000
chr1	65230000	65235000	chr1	65950000	65955000
chr1	65235000	65240000	chr1	65685000	65690000
chr1	65240000	65245000	chr1	65615000	65620000
chr1	65245000	65250000	chr1	65420000	65425000
chr1	65245000	65250000	chr1	65565000	65570000
chr1	65300000	65305000	chr1	65685000	65690000
chr1	65355000	65360000	chr1	65685000	65690000
chr1	65435000	65440000	chr1	65555000	65560000
chr1	65430000	65435000	chr1	65630000	65635000
chr1	65435000	65440000	chr1	65680000	65685000
chr1	65485000	65490000	chr1	65545000	65550000
chr1	73685000	73690000	chr1	74670000	74675000
chr1	73700000	73705000	chr1	74635000	74640000
chr1	73840000	73845000	chr1	74685000	74690000
chr1	73840000	73845000	chr1	74465000	74470000
chr1	73855000	73860000	chr1	74660000	74665000
chr1	74005000	74010000	chr1	74485000	74490000
chr1	74005000	74010000	chr1	74685000	74690000
chr1	74130000	74135000	chr1	74660000	74665000
chr1	74215000	74220000	chr1	74465000	74470000
chr1	74265000	74270000	chr1	74465000	74470000
chr1	74500000	74505000	chr1	74685000	74690000
chr1	74770000	74775000	chr1	75015000	75020000
chr1	74770000	74775000	chr1	75200000	75205000
chr1	75050000	75055000	chr1	75200000	75205000
chr1	75230000	75235000	chr1	75630000	75635000
chr1	75245000	75250000	chr1	75725000	75730000
chr1	75255000	75260000	chr1	75380000	75385000
chr1	75255000	75260000	chr1	75625000	75630000
chr1	75265000	75270000	chr1	75595000	75600000
chr1	75725000	75730000	chr1	75780000	75785000
chr1	75905000	75910000	chr1	77125000	77130000
chr1	75985000	75990000	chr1	77130000	77135000
chr1	75990000	75995000	chr1	76130000	76135000
chr1	76035000	76040000	chr1	76130000	76135000
chr1	76040000	76045000	chr1	77125000	77130000
chr1	76150000	76155000	chr1	77135000	77140000
chr1	76155000	76160000	chr1	76325000	76330000
chr1	76155000	76160000	chr1	76890000	76895000
chr1	76155000	76160000	chr1	77050000	77055000
chr1	76210000	76215000	chr1	77095000	77100000
chr1	76325000	76330000	chr1	76740000	76745000
chr1	76325000	76330000	chr1	76880000	76885000
chr1	76325000	76330000	chr1	77125000	77130000
chr1	76520000	76525000	chr1	76600000	76605000
chr1	76560000	76565000	chr1	76870000	76875000
chr1	76865000	76870000	chr1	77125000	77130000
chr1	76900000	76905000	chr1	77120000	77125000
chr1	76950000	76955000	chr1	77895000	77900000
chr1	77150000	77155000	chr1	77770000	77775000
chr1	77150000	77155000	chr1	77215000	77220000
chr1	77160000	77165000	chr1	77420000	77425000
chr1	77150000	77155000	chr1	77530000	77535000
chr1	77155000	77160000	chr1	77675000	77680000
chr1	77150000	77155000	chr1	77900000	77905000
chr1	77160000	77165000	chr1	77315000	77320000
chr1	77160000	77165000	chr1	77265000	77270000
chr1	77215000	77220000	chr1	77530000	77535000
chr1	77290000	77295000	chr1	77530000	77535000
chr1	77335000	77340000	chr1	77530000	77535000
chr1	77435000	77440000	chr1	77525000	77530000
chr1	77540000	77545000	chr1	77675000	77680000
chr1	77695000	77700000	chr1	77895000	77900000
chr1	77820000	77825000	chr1	78105000	78110000
chr1	77980000	77985000	chr1	78105000	78110000
chr1	77975000	77980000	chr1	78670000	78675000
chr1	78130000	78135000	chr1	78670000	78675000
chr1	78130000	78135000	chr1	78815000	78820000
chr1	78140000	78145000	chr1	78550000	78555000
chr1	78135000	78140000	chr1	78605000	78610000
chr1	78140000	78145000	chr1	78335000	78340000
chr1	78145000	78150000	chr1	78360000	78365000
chr1	78140000	78145000	chr1	78495000	78500000
chr1	78145000	78150000	chr1	78225000	78230000
chr1	78145000	78150000	chr1	78290000	78295000
chr1	78215000	78220000	chr1	78600000	78605000
chr1	78220000	78225000	chr1	78495000	78500000
chr1	78220000	78225000	chr1	78545000	78550000
chr1	78330000	78335000	chr1	78605000	78610000
chr1	78335000	78340000	chr1	78485000	78490000
chr1	78500000	78505000	chr1	78545000	78550000
chr1	78500000	78505000	chr1	78600000	78605000
chr1	78495000	78500000	chr1	78675000	78680000
chr1	78550000	78555000	chr1	78600000	78605000
chr1	78620000	78625000	chr1	78670000	78675000
chr1	78690000	78695000	chr1	78825000	78830000
chr1	78690000	78695000	chr1	79195000	79200000
chr1	78800000	78805000	chr1	79535000	79540000
chr1	78840000	78845000	chr1	79250000	79255000
chr1	78840000	78845000	chr1	79355000	79360000
chr1	78840000	78845000	chr1	79470000	79475000
chr1	78840000	78845000	chr1	79140000	79145000
chr1	78840000	78845000	chr1	79195000	79200000
chr1	78840000	78845000	chr1	79420000	79425000
chr1	78845000	78850000	chr1	78910000	78915000
chr1	78850000	78855000	chr1	79000000	79005000
chr1	78845000	78850000	chr1	79105000	79110000
chr1	78850000	78855000	chr1	79070000	79075000
chr1	79010000	79015000	chr1	79195000	79200000
chr1	79260000	79265000	chr1	79350000	79355000
chr1	79260000	79265000	chr1	79475000	79480000
chr1	79295000	79300000	chr1	79345000	79350000
chr1	79495000	79500000	chr1	79680000	79685000
chr1	79500000	79505000	chr1	80190000	80195000
chr1	79500000	79505000	chr1	79990000	79995000
chr1	79500000	79505000	chr1	80075000	80080000
chr1	79505000	79510000	chr1	79785000	79790000
chr1	79835000	79840000	chr1	79895000	79900000
chr1	79850000	79855000	chr1	79965000	79970000
chr1	79870000	79875000	chr1	80125000	80130000
chr1	80175000	80180000	chr1	80395000	80400000
chr1	80215000	80220000	chr1	80730000	80735000
chr1	80215000	80220000	chr1	80770000	80775000
chr1	80215000	80220000	chr1	80950000	80955000
chr1	80215000	80220000	chr1	80980000	80985000
chr1	80215000	80220000	chr1	81010000	81015000
chr1	80215000	80220000	chr1	81085000	81090000
chr1	80220000	80225000	chr1	81245000	81250000
chr1	80215000	80220000	chr1	81370000	81375000
chr1	80215000	80220000	chr1	81410000	81415000
chr1	80215000	80220000	chr1	81490000	81495000
chr1	80220000	80225000	chr1	80335000	80340000
chr1	80220000	80225000	chr1	80645000	80650000
chr1	80220000	80225000	chr1	80920000	80925000
chr1	80220000	80225000	chr1	81030000	81035000
chr1	80220000	80225000	chr1	81270000	81275000
chr1	80220000	80225000	chr1	81315000	81320000
chr1	80225000	80230000	chr1	80385000	80390000
chr1	80340000	80345000	chr1	80675000	80680000
chr1	80390000	80395000	chr1	81100000	81105000
chr1	80395000	80400000	chr1	80680000	80685000
chr1	80395000	80400000	chr1	80730000	80735000
chr1	80395000	80400000	chr1	80770000	80775000
chr1	80395000	80400000	chr1	81295000	81300000
chr1	80400000	80405000	chr1	80590000	80595000
chr1	80400000	80405000	chr1	80640000	80645000
chr1	80400000	80405000	chr1	81010000	81015000
chr1	80425000	80430000	chr1	81235000	81240000
chr1	81310000	81315000	chr1	81770000	81775000
chr1	81305000	81310000	chr1	81800000	81805000
chr1	81410000	81415000	chr1	81555000	81560000
chr1	81485000	81490000	chr1	81795000	81800000
chr1	81550000	81555000	chr1	81800000	81805000
chr1	81555000	81560000	chr1	81760000	81765000
chr1	81570000	81575000	chr1	81650000	81655000
chr1	81600000	81605000	chr1	81765000	81770000
chr1	65235000	65240000	chr1	66235000	66240000
chr1	65715000	65720000	chr1	66235000	66240000
chr1	65860000	65865000	chr1	66480000	66485000
chr1	65915000	65920000	chr1	66240000	66245000
chr1	65960000	65965000	chr1	66240000	66245000
chr1	65960000	65965000	chr1	66445000	66450000
chr1	65960000	65965000	chr1	66495000	66500000
chr1	65960000	65965000	chr1	66720000	66725000
chr1	66125000	66130000	chr1	66235000	66240000
chr1	66255000	66260000	chr1	66440000	66445000
chr1	66255000	66260000	chr1	66500000	66505000
chr1	66255000	66260000	chr1	66725000	66730000
chr1	66265000	66270000	chr1	66350000	66355000
chr1	66335000	66340000	chr1	66430000	66435000
chr1	66445000	66450000	chr1	66505000	66510000
chr1	66460000	66465000	chr1	66720000	66725000
chr1	66515000	66520000	chr1	66725000	66730000
chr1	66600000	66605000	chr1	66725000	66730000
chr1	66760000	66765000	chr1	66915000	66920000
chr1	66760000	66765000	chr1	66990000	66995000
chr1	66760000	66765000	chr1	67205000	67210000
chr1	66760000	66765000	chr1	67500000	67505000
chr1	66765000	66770000	chr1	67145000	67150000
chr1	66775000	66780000	chr1	67080000	67085000
chr1	66935000	66940000	chr1	67080000	67085000
chr1	66965000	66970000	chr1	67080000	67085000
chr1	67000000	67005000	chr1	67145000	67150000
chr1	66995000	67000000	chr1	67210000	67215000
chr1	66995000	67000000	chr1	67500000	67505000
chr1	67000000	67005000	chr1	67045000	67050000
chr1	67020000	67025000	chr1	67080000	67085000
chr1	67080000	67085000	chr1	67320000	67325000
chr1	67140000	67145000	chr1	67210000	67215000
chr1	67145000	67150000	chr1	67505000	67510000
chr1	67225000	67230000	chr1	67500000	67505000
chr1	67225000	67230000	chr1	67755000	67760000
chr1	67295000	67300000	chr1	67750000	67755000
chr1	67345000	67350000	chr1	67495000	67500000
chr1	67350000	67355000	chr1	67420000	67425000
chr1	67430000	67435000	chr1	67490000	67495000
chr1	67525000	67530000	chr1	68105000	68110000
chr1	67540000	67545000	chr1	67755000	67760000
chr1	67530000	67535000	chr1	67830000	67835000
chr1	67535000	67540000	chr1	67685000	67690000
chr1	67555000	67560000	chr1	67680000	67685000
chr1	67560000	67565000	chr1	67755000	67760000
chr1	67690000	67695000	chr1	67755000	67760000
chr1	67765000	67770000	chr1	68105000	68110000
chr1	67770000	67775000	chr1	68320000	68325000
chr1	67770000	67775000	chr1	67830000	67835000
chr1	67850000	67855000	chr1	68335000	68340000
chr1	67850000	67855000	chr1	68105000	68110000
chr1	67855000	67860000	chr1	68010000	68015000
chr1	68120000	68125000	chr1	68330000	68335000
chr1	68115000	68120000	chr1	68440000	68445000
chr1	68115000	68120000	chr1	69745000	69750000
chr1	68340000	68345000	chr1	69735000	69740000
chr1	68380000	68385000	chr1	69745000	69750000
chr1	68440000	68445000	chr1	69745000	69750000
chr1	68445000	68450000	chr1	69855000	69860000
chr1	68455000	68460000	chr1	69775000	69780000
chr1	68465000	68470000	chr1	68920000	68925000
chr1	68465000	68470000	chr1	69010000	69015000
chr1	68465000	68470000	chr1	69060000	69065000
chr1	68470000	68475000	chr1	68590000	68595000
chr1	68470000	68475000	chr1	68830000	68835000
chr1	68470000	68475000	chr1	69730000	69735000
chr1	68580000	68585000	chr1	69735000	69740000
chr1	68580000	68585000	chr1	68735000	68740000
chr1	68615000	68620000	chr1	69740000	69745000
chr1	68645000	68650000	chr1	68765000	68770000
chr1	68735000	68740000	chr1	68805000	68810000
chr1	68735000	68740000	chr1	69055000	69060000
chr1	68785000	68790000	chr1	69735000	69740000
chr1	68805000	68810000	chr1	69115000	69120000
chr1	68820000	68825000	chr1	69735000	69740000
chr1	68875000	68880000	chr1	69560000	69565000
chr1	68880000	68885000	chr1	69730000	69735000
chr1	68920000	68925000	chr1	69745000	69750000
chr1	69090000	69095000	chr1	69725000	69730000
chr1	69060000	69065000	chr1	69425000	69430000
chr1	69080000	69085000	chr1	69570000	69575000
chr1	69090000	69095000	chr1	69150000	69155000
chr1	69110000	69115000	chr1	69220000	69225000
chr1	69175000	69180000	chr1	69735000	69740000
chr1	69245000	69250000	chr1	69730000	69735000
chr1	69295000	69300000	chr1	69720000	69725000
chr1	69560000	69565000	chr1	69730000	69735000
chr1	69575000	69580000	chr1	69630000	69635000
chr1	69885000	69890000	chr1	70010000	70015000
chr1	69900000	69905000	chr1	70080000	70085000
chr1	70035000	70040000	chr1	70500000	70505000
chr1	70125000	70130000	chr1	71040000	71045000
chr1	70130000	70135000	chr1	70500000	70505000
chr1	70140000	70145000	chr1	70595000	70600000
chr1	70145000	70150000	chr1	70205000	70210000
chr1	70220000	70225000	chr1	70350000	70355000
chr1	70220000	70225000	chr1	70595000	70600000
chr1	70225000	70230000	chr1	70410000	70415000
chr1	70265000	70270000	chr1	70495000	70500000
chr1	70330000	70335000	chr1	70495000	70500000
chr1	70465000	70470000	chr1	70595000	70600000
chr1	70525000	70530000	chr1	71045000	71050000
chr1	70530000	70535000	chr1	70615000	70620000
chr1	70540000	70545000	chr1	70670000	70675000
chr1	70595000	70600000	chr1	71035000	71040000
chr1	70685000	70690000	chr1	70895000	70900000
chr1	70685000	70690000	chr1	71040000	71045000
chr1	70745000	70750000	chr1	71040000	71045000
chr1	70880000	70885000	chr1	71035000	71040000
chr1	70965000	70970000	chr1	71035000	71040000
chr1	71090000	71095000	chr1	72280000	72285000
chr1	71085000	71090000	chr1	71890000	71895000
chr1	71090000	71095000	chr1	71795000	71800000
chr1	71090000	71095000	chr1	71980000	71985000
chr1	71090000	71095000	chr1	72035000	72040000
chr1	71095000	71100000	chr1	71520000	71525000
chr1	71095000	71100000	chr1	71570000	71575000
chr1	71100000	71105000	chr1	72545000	72550000
chr1	71180000	71185000	chr1	71845000	71850000
chr1	71185000	71190000	chr1	71930000	71935000
chr1	71190000	71195000	chr1	71585000	71590000
chr1	71190000	71195000	chr1	71995000	72000000
chr1	71190000	71195000	chr1	72035000	72040000
chr1	71200000	71205000	chr1	71520000	71525000
chr1	71195000	71200000	chr1	72235000	72240000
chr1	71220000	71225000	chr1	71630000	71635000
chr1	71305000	71310000	chr1	71515000	71520000
chr1	71310000	71315000	chr1	71475000	71480000
chr1	71400000	71405000	chr1	71515000	71520000
chr1	71515000	71520000	chr1	71625000	71630000
chr1	71515000	71520000	chr1	72040000	72045000
chr1	71585000	71590000	chr1	72040000	72045000
chr1	71700000	71705000	chr1	72225000	72230000
chr1	71795000	71800000	chr1	72035000	72040000
chr1	72295000	72300000	chr1	72350000	72355000
chr1	72295000	72300000	chr1	72595000	72600000
chr1	72420000	72425000	chr1	72610000	72615000
chr1	72515000	72520000	chr1	72900000	72905000
chr1	72615000	72620000	chr1	72990000	72995000
chr1	72625000	72630000	chr1	72855000	72860000
chr1	72625000	72630000	chr1	73100000	73105000
chr1	72630000	72635000	chr1	73660000	73665000
chr1	72670000	72675000	chr1	73675000	73680000
chr1	72740000	72745000	chr1	73105000	73110000
chr1	72765000	72770000	chr1	73095000	73100000
chr1	72830000	72835000	chr1	72980000	72985000
chr1	72855000	72860000	chr1	72965000	72970000
chr1	72900000	72905000	chr1	73055000	73060000
chr1	72900000	72905000	chr1	73240000	73245000
chr1	72900000	72905000	chr1	73455000	73460000
chr1	72980000	72985000	chr1	73185000	73190000
chr1	73030000	73035000	chr1	73160000	73165000
chr1	73125000	73130000	chr1	73665000	73670000
chr1	90105000	90110000	chr1	90570000	90575000
chr1	90110000	90115000	chr1	90855000	90860000
chr1	90115000	90120000	chr1	90945000	90950000
chr1	90115000	90120000	chr1	91165000	91170000
chr1	90120000	90125000	chr1	91120000	91125000
chr1	90130000	90135000	chr1	90610000	90615000
chr1	90135000	90140000	chr1	90495000	90500000
chr1	90135000	90140000	chr1	90650000	90655000
chr1	90215000	90220000	chr1	90270000	90275000
chr1	90575000	90580000	chr1	91165000	91170000
chr1	90580000	90585000	chr1	91270000	91275000
chr1	90720000	90725000	chr1	91160000	91165000
chr1	90725000	90730000	chr1	91270000	91275000
chr1	90720000	90725000	chr1	90965000	90970000
chr1	90725000	90730000	chr1	90850000	90855000
chr1	90845000	90850000	chr1	91150000	91155000
chr1	91015000	91020000	chr1	91155000	91160000
chr1	91170000	91175000	chr1	91270000	91275000
chr1	91165000	91170000	chr1	91395000	91400000
chr1	91280000	91285000	chr1	91500000	91505000
chr1	91285000	91290000	chr1	91400000	91405000
chr1	91285000	91290000	chr1	91925000	91930000
chr1	91405000	91410000	chr1	91495000	91500000
chr1	91430000	91435000	chr1	91930000	91935000
chr1	91445000	91450000	chr1	91500000	91505000
chr1	91445000	91450000	chr1	92280000	92285000
chr1	91510000	91515000	chr1	91880000	91885000
chr1	91510000	91515000	chr1	92290000	92295000
chr1	91515000	91520000	chr1	91850000	91855000
chr1	91515000	91520000	chr1	91980000	91985000
chr1	91520000	91525000	chr1	91685000	91690000
chr1	91525000	91530000	chr1	91920000	91925000
chr1	91535000	91540000	chr1	92620000	92625000
chr1	91540000	91545000	chr1	91885000	91890000
chr1	91545000	91550000	chr1	91680000	91685000
chr1	91545000	91550000	chr1	91735000	91740000
chr1	91620000	91625000	chr1	91880000	91885000
chr1	91680000	91685000	chr1	91885000	91890000
chr1	91685000	91690000	chr1	91925000	91930000
chr1	91740000	91745000	chr1	91885000	91890000
chr1	91745000	91750000	chr1	91920000	91925000
chr1	91745000	91750000	chr1	92295000	92300000
chr1	91750000	91755000	chr1	91815000	91820000
chr1	91815000	91820000	chr1	91880000	91885000
chr1	91935000	91940000	chr1	92290000	92295000
chr1	91995000	92000000	chr1	92290000	92295000
chr1	91995000	92000000	chr1	92615000	92620000
chr1	92075000	92080000	chr1	92285000	92290000
chr1	92305000	92310000	chr1	92610000	92615000
chr1	92305000	92310000	chr1	92825000	92830000
chr1	92320000	92325000	chr1	92490000	92495000
chr1	92350000	92355000	chr1	92595000	92600000
chr1	92750000	92755000	chr1	92825000	92830000
chr1	92855000	92860000	chr1	92990000	92995000
chr1	92855000	92860000	chr1	93060000	93065000
chr1	92860000	92865000	chr1	92955000	92960000
chr1	93020000	93025000	chr1	93065000	93070000
chr1	93020000	93025000	chr1	93840000	93845000
chr1	93085000	93090000	chr1	93175000	93180000
chr1	93090000	93095000	chr1	93840000	93845000
chr1	93230000	93235000	chr1	93860000	93865000
chr1	93300000	93305000	chr1	93625000	93630000
chr1	93305000	93310000	chr1	93835000	93840000
chr1	93305000	93310000	chr1	93430000	93435000
chr1	93310000	93315000	chr1	93810000	93815000
chr1	93360000	93365000	chr1	93840000	93845000
chr1	93405000	93410000	chr1	93880000	93885000
chr1	93440000	93445000	chr1	93620000	93625000
chr1	93440000	93445000	chr1	93675000	93680000
chr1	93440000	93445000	chr1	93820000	93825000
chr1	93445000	93450000	chr1	93585000	93590000
chr1	93450000	93455000	chr1	93550000	93555000
chr1	93460000	93465000	chr1	93505000	93510000
chr1	93500000	93505000	chr1	93550000	93555000
chr1	93510000	93515000	chr1	93855000	93860000
chr1	93630000	93635000	chr1	93815000	93820000
chr1	93900000	93905000	chr1	94330000	94335000
chr1	94030000	94035000	chr1	94465000	94470000
chr1	94035000	94040000	chr1	94335000	94340000
chr1	94050000	94055000	chr1	94235000	94240000
chr1	94055000	94060000	chr1	94805000	94810000
chr1	94245000	94250000	chr1	94320000	94325000
chr1	94345000	94350000	chr1	94460000	94465000
chr1	94345000	94350000	chr1	94410000	94415000
chr1	94345000	94350000	chr1	94800000	94805000
chr1	94365000	94370000	chr1	94455000	94460000
chr1	94480000	94485000	chr1	94805000	94810000
chr1	94520000	94525000	chr1	95040000	95045000
chr1	94530000	94535000	chr1	94795000	94800000
chr1	94530000	94535000	chr1	94660000	94665000
chr1	94650000	94655000	chr1	94795000	94800000
chr1	94660000	94665000	chr1	94735000	94740000
chr1	94740000	94745000	chr1	94790000	94795000
chr1	94820000	94825000	chr1	95040000	95045000
chr1	94845000	94850000	chr1	95040000	95045000
chr1	94855000	94860000	chr1	95235000	95240000
chr1	94855000	94860000	chr1	94950000	94955000
chr1	94920000	94925000	chr1	95040000	95045000
chr1	94960000	94965000	chr1	95035000	95040000
chr1	95075000	95080000	chr1	95230000	95235000
chr1	95115000	95120000	chr1	95230000	95235000
chr1	95290000	95295000	chr1	95715000	95720000
chr1	95305000	95310000	chr1	95780000	95785000
chr1	95305000	95310000	chr1	96240000	96245000
chr1	95305000	95310000	chr1	95460000	95465000
chr1	95310000	95315000	chr1	95885000	95890000
chr1	95920000	95925000	chr1	96955000	96960000
chr1	95925000	95930000	chr1	97825000	97830000
chr1	95950000	95955000	chr1	97810000	97815000
chr1	95950000	95955000	chr1	96850000	96855000
chr1	95955000	95960000	chr1	96970000	96975000
chr1	95970000	95975000	chr1	97070000	97075000
chr1	95995000	96000000	chr1	96850000	96855000
chr1	96175000	96180000	chr1	96605000	96610000
chr1	96190000	96195000	chr1	96855000	96860000
chr1	96230000	96235000	chr1	96725000	96730000
chr1	96235000	96240000	chr1	96750000	96755000
chr1	96235000	96240000	chr1	96850000	96855000
chr1	96235000	96240000	chr1	96920000	96925000
chr1	96240000	96245000	chr1	96365000	96370000
chr1	96240000	96245000	chr1	96510000	96515000
chr1	96245000	96250000	chr1	96810000	96815000
chr1	96490000	96495000	chr1	96605000	96610000
chr1	96510000	96515000	chr1	96705000	96710000
chr1	96540000	96545000	chr1	96840000	96845000
chr1	96550000	96555000	chr1	96610000	96615000
chr1	96585000	96590000	chr1	96855000	96860000
chr1	96610000	96615000	chr1	96680000	96685000
chr1	96720000	96725000	chr1	96855000	96860000
chr1	96855000	96860000	chr1	97815000	97820000
chr1	96865000	96870000	chr1	96960000	96965000
chr1	96940000	96945000	chr1	97820000	97825000
chr1	96960000	96965000	chr1	97045000	97050000
chr1	96960000	96965000	chr1	97815000	97820000
chr1	96965000	96970000	chr1	97520000	97525000
chr1	97120000	97125000	chr1	97810000	97815000
chr1	97135000	97140000	chr1	97290000	97295000
chr1	97135000	97140000	chr1	97520000	97525000
chr1	97140000	97145000	chr1	97810000	97815000
chr1	97200000	97205000	chr1	97430000	97435000
chr1	97245000	97250000	chr1	97525000	97530000
chr1	97250000	97255000	chr1	97815000	97820000
chr1	97340000	97345000	chr1	97525000	97530000
chr1	97435000	97440000	chr1	97520000	97525000
chr1	97680000	97685000	chr1	97810000	97815000
chr1	81800000	81805000	chr1	82065000	82070000
chr1	81810000	81815000	chr1	82200000	82205000
chr1	81815000	81820000	chr1	82350000	82355000
chr1	81875000	81880000	chr1	82130000	82135000
chr1	82000000	82005000	chr1	82250000	82255000
chr1	82080000	82085000	chr1	82400000	82405000
chr1	82090000	82095000	chr1	82160000	82165000
chr1	82095000	82100000	chr1	82515000	82520000
chr1	82250000	82255000	chr1	82625000	82630000
chr1	82770000	82775000	chr1	83855000	83860000
chr1	83545000	83550000	chr1	83855000	83860000
chr1	83895000	83900000	chr1	84535000	84540000
chr1	83900000	83905000	chr1	84125000	84130000
chr1	83910000	83915000	chr1	84430000	84435000
chr1	83910000	83915000	chr1	84935000	84940000
chr1	83930000	83935000	chr1	84115000	84120000
chr1	83925000	83930000	chr1	84755000	84760000
chr1	84130000	84135000	chr1	84580000	84585000
chr1	84140000	84145000	chr1	84620000	84625000
chr1	84135000	84140000	chr1	84755000	84760000
chr1	84140000	84145000	chr1	84430000	84435000
chr1	84140000	84145000	chr1	84480000	84485000
chr1	84140000	84145000	chr1	84540000	84545000
chr1	84140000	84145000	chr1	84930000	84935000
chr1	84145000	84150000	chr1	84300000	84305000
chr1	84180000	84185000	chr1	84300000	84305000
chr1	84185000	84190000	chr1	84490000	84495000
chr1	84190000	84195000	chr1	84425000	84430000
chr1	84230000	84235000	chr1	84480000	84485000
chr1	84230000	84235000	chr1	84630000	84635000
chr1	84255000	84260000	chr1	84425000	84430000
chr1	84290000	84295000	chr1	84745000	84750000
chr1	84300000	84305000	chr1	84415000	84420000
chr1	84295000	84300000	chr1	84495000	84500000
chr1	84335000	84340000	chr1	84395000	84400000
chr1	84390000	84395000	chr1	84935000	84940000
chr1	84405000	84410000	chr1	84615000	84620000
chr1	84420000	84425000	chr1	84490000	84495000
chr1	84440000	84445000	chr1	84540000	84545000
chr1	84430000	84435000	chr1	84760000	84765000
chr1	84435000	84440000	chr1	84930000	84935000
chr1	84440000	84445000	chr1	84615000	84620000
chr1	84460000	84465000	chr1	84925000	84930000
chr1	84500000	84505000	chr1	84760000	84765000
chr1	84505000	84510000	chr1	84935000	84940000
chr1	84505000	84510000	chr1	84620000	84625000
chr1	84540000	84545000	chr1	84755000	84760000
chr1	84545000	84550000	chr1	84615000	84620000
chr1	84565000	84570000	chr1	84930000	84935000
chr1	84620000	84625000	chr1	84930000	84935000
chr1	84625000	84630000	chr1	84755000	84760000
chr1	84675000	84680000	chr1	84925000	84930000
chr1	84770000	84775000	chr1	84930000	84935000
chr1	84780000	84785000	chr1	84830000	84835000
chr1	84830000	84835000	chr1	84920000	84925000
chr1	84945000	84950000	chr1	85100000	85105000
chr1	84945000	84950000	chr1	85200000	85205000
chr1	84945000	84950000	chr1	85255000	85260000
chr1	84950000	84955000	chr1	85025000	85030000
chr1	84955000	84960000	chr1	85065000	85070000
chr1	85060000	85065000	chr1	85250000	85255000
chr1	85110000	85115000	chr1	85245000	85250000
chr1	85150000	85155000	chr1	85200000	85205000
chr1	85200000	85205000	chr1	85260000	85265000
chr1	85305000	85310000	chr1	85885000	85890000
chr1	85305000	85310000	chr1	85475000	85480000
chr1	85310000	85315000	chr1	85495000	85500000
chr1	85305000	85310000	chr1	85565000	85570000
chr1	85310000	85315000	chr1	85690000	85695000
chr1	85345000	85350000	chr1	85680000	85685000
chr1	85360000	85365000	chr1	85455000	85460000
chr1	85460000	85465000	chr1	85540000	85545000
chr1	85590000	85595000	chr1	85690000	85695000
chr1	85580000	85585000	chr1	85875000	85880000
chr1	85585000	85590000	chr1	85930000	85935000
chr1	85590000	85595000	chr1	86005000	86010000
chr1	85595000	85600000	chr1	86050000	86055000
chr1	85710000	85715000	chr1	85885000	85890000
chr1	85750000	85755000	chr1	86130000	86135000
[truncated: 51,882 more rows]

## Sheet: S3I
Table S3I. genomic coordinates of loops found from Micro-C 3 billion data
chr	start1	end1	chr	start2	end2
chr1	985000	990000	chr1	1300000	1305000
chr1	990000	995000	chr1	1060000	1065000
chr1	1000000	1005000	chr1	1245000	1250000
chr1	1065000	1070000	chr1	1245000	1250000
chr1	1120000	1125000	chr1	1230000	1235000
chr1	1165000	1170000	chr1	1230000	1235000
chr1	1770000	1775000	chr1	1895000	1900000
chr1	1840000	1845000	chr1	1890000	1895000
chr1	1940000	1945000	chr1	2175000	2180000
chr1	1955000	1960000	chr1	2040000	2045000
chr1	2195000	2200000	chr1	2315000	2320000
chr1	2200000	2205000	chr1	2380000	2385000
chr1	2235000	2240000	chr1	2385000	2390000
chr1	2240000	2245000	chr1	2310000	2315000
chr1	2420000	2425000	chr1	2580000	2585000
chr1	2425000	2430000	chr1	2625000	2630000
chr1	2485000	2490000	chr1	2525000	2530000
chr1	2810000	2815000	chr1	3420000	3425000
chr1	2825000	2830000	chr1	3485000	3490000
chr1	2865000	2870000	chr1	3415000	3420000
chr1	2940000	2945000	chr1	3415000	3420000
chr1	3010000	3015000	chr1	3280000	3285000
chr1	3010000	3015000	chr1	3315000	3320000
chr1	3010000	3015000	chr1	3415000	3420000
chr1	3065000	3070000	chr1	3290000	3295000
chr1	3065000	3070000	chr1	3315000	3320000
chr1	3065000	3070000	chr1	3410000	3415000
chr1	3070000	3075000	chr1	3125000	3130000
chr1	3070000	3075000	chr1	3230000	3235000
chr1	3230000	3235000	chr1	3415000	3420000
chr1	3450000	3455000	chr1	3620000	3625000
chr1	3485000	3490000	chr1	3720000	3725000
chr1	3490000	3495000	chr1	3615000	3620000
chr1	3520000	3525000	chr1	3615000	3620000
chr1	3560000	3565000	chr1	3615000	3620000
chr1	3650000	3655000	chr1	3720000	3725000
chr1	3905000	3910000	chr1	4450000	4455000
chr1	3905000	3910000	chr1	4535000	4540000
chr1	3905000	3910000	chr1	4775000	4780000
chr1	3910000	3915000	chr1	4500000	4505000
chr1	3910000	3915000	chr1	4815000	4820000
chr1	3915000	3920000	chr1	4640000	4645000
chr1	3915000	3920000	chr1	4050000	4055000
chr1	3915000	3920000	chr1	4145000	4150000
chr1	3920000	3925000	chr1	4605000	4610000
chr1	4040000	4045000	chr1	4430000	4435000
chr1	4145000	4150000	chr1	4365000	4370000
chr1	4650000	4655000	chr1	4825000	4830000
chr1	4655000	4660000	chr1	4765000	4770000
chr1	4660000	4665000	chr1	5455000	5460000
chr1	4960000	4965000	chr1	5285000	5290000
chr1	5505000	5510000	chr1	5830000	5835000
chr1	5505000	5510000	chr1	5905000	5910000
chr1	5510000	5515000	chr1	5620000	5625000
chr1	5510000	5515000	chr1	5745000	5750000
chr1	5510000	5515000	chr1	5970000	5975000
chr1	5635000	5640000	chr1	5975000	5980000
chr1	5635000	5640000	chr1	5745000	5750000
chr1	5635000	5640000	chr1	5840000	5845000
chr1	5640000	5645000	chr1	5910000	5915000
chr1	5750000	5755000	chr1	5895000	5900000
chr1	6040000	6045000	chr1	6340000	6345000
chr1	6050000	6055000	chr1	6195000	6200000
chr1	6050000	6055000	chr1	6240000	6245000
chr1	6105000	6110000	chr1	6160000	6165000
chr1	6105000	6110000	chr1	6240000	6245000
chr1	6110000	6115000	chr1	6190000	6195000
chr1	6245000	6250000	chr1	6410000	6415000
chr1	6245000	6250000	chr1	6475000	6480000
chr1	6250000	6255000	chr1	6340000	6345000
chr1	6350000	6355000	chr1	6480000	6485000
chr1	6355000	6360000	chr1	6400000	6405000
chr1	6355000	6360000	chr1	6435000	6440000
chr1	6425000	6430000	chr1	7220000	7225000
chr1	6445000	6450000	chr1	7220000	7225000
chr1	6485000	6490000	chr1	7215000	7220000
chr1	6655000	6660000	chr1	7210000	7215000
chr1	6665000	6670000	chr1	7325000	7330000
chr1	6715000	6720000	chr1	6780000	6785000
chr1	6715000	6720000	chr1	7210000	7215000
chr1	6720000	6725000	chr1	7640000	7645000
chr1	6720000	6725000	chr1	6890000	6895000
chr1	6720000	6725000	chr1	7065000	7070000
chr1	6720000	6725000	chr1	7105000	7110000
chr1	6720000	6725000	chr1	7580000	7585000
chr1	6745000	6750000	chr1	7205000	7210000
chr1	6745000	6750000	chr1	7660000	7665000
chr1	6790000	6795000	chr1	6895000	6900000
chr1	6790000	6795000	chr1	6995000	7000000
chr1	6795000	6800000	chr1	7205000	7210000
chr1	6795000	6800000	chr1	7070000	7075000
chr1	6795000	6800000	chr1	7640000	7645000
chr1	6885000	6890000	chr1	7210000	7215000
chr1	6995000	7000000	chr1	7205000	7210000
chr1	7000000	7005000	chr1	7645000	7650000
chr1	7040000	7045000	chr1	7640000	7645000
chr1	7045000	7050000	chr1	7205000	7210000
chr1	7070000	7075000	chr1	7195000	7200000
chr1	7105000	7110000	chr1	7640000	7645000
chr1	7230000	7235000	chr1	7640000	7645000
chr1	7455000	7460000	chr1	7640000	7645000
chr1	7535000	7540000	chr1	7640000	7645000
chr1	7665000	7670000	chr1	7750000	7755000
chr1	7665000	7670000	chr1	7900000	7905000
chr1	7760000	7765000	chr1	7895000	7900000
chr1	7775000	7780000	chr1	8255000	8260000
chr1	7805000	7810000	chr1	7900000	7905000
chr1	7975000	7980000	chr1	8020000	8025000
chr1	7975000	7980000	chr1	8350000	8355000
chr1	7995000	8000000	chr1	8330000	8335000
chr1	8010000	8015000	chr1	8350000	8355000
chr1	8025000	8030000	chr1	8245000	8250000
chr1	8025000	8030000	chr1	8310000	8315000
chr1	8030000	8035000	chr1	8170000	8175000
chr1	8070000	8075000	chr1	8255000	8260000
chr1	8175000	8180000	chr1	8305000	8310000
chr1	8185000	8190000	chr1	8245000	8250000
chr1	8255000	8260000	chr1	8305000	8310000
chr1	8355000	8360000	chr1	8735000	8740000
chr1	8415000	8420000	chr1	8840000	8845000
chr1	8465000	8470000	chr1	9705000	9710000
chr1	8555000	8560000	chr1	9705000	9710000
chr1	8560000	8565000	chr1	8670000	8675000
chr1	8565000	8570000	chr1	8720000	8725000
chr1	8565000	8570000	chr1	8840000	8845000
chr1	8670000	8675000	chr1	9705000	9710000
chr1	8720000	8725000	chr1	8840000	8845000
chr1	8720000	8725000	chr1	9710000	9715000
chr1	8770000	8775000	chr1	9700000	9705000
chr1	8780000	8785000	chr1	9085000	9090000
chr1	8810000	8815000	chr1	9705000	9710000
chr1	8845000	8850000	chr1	8915000	8920000
chr1	8845000	8850000	chr1	9715000	9720000
chr1	8860000	8865000	chr1	9810000	9815000
chr1	8900000	8905000	chr1	9485000	9490000
chr1	8920000	8925000	chr1	9100000	9105000
chr1	8920000	8925000	chr1	8990000	8995000
chr1	9115000	9120000	chr1	9485000	9490000
chr1	9120000	9125000	chr1	9185000	9190000
chr1	9125000	9130000	chr1	9230000	9235000
chr1	9285000	9290000	chr1	9565000	9570000
chr1	9285000	9290000	chr1	9490000	9495000
chr1	9290000	9295000	chr1	9450000	9455000
chr1	9295000	9300000	chr1	9385000	9390000
chr1	9385000	9390000	chr1	9485000	9490000
chr1	9500000	9505000	chr1	9570000	9575000
chr1	9500000	9505000	chr1	9540000	9545000
chr1	9625000	9630000	chr1	9870000	9875000
chr1	9630000	9635000	chr1	9680000	9685000
chr1	9710000	9715000	chr1	9860000	9865000
chr1	9715000	9720000	chr1	10425000	10430000
chr1	9740000	9745000	chr1	10360000	10365000
chr1	9745000	9750000	chr1	9860000	9865000
chr1	9765000	9770000	chr1	10420000	10425000
chr1	9775000	9780000	chr1	10335000	10340000
chr1	9785000	9790000	chr1	9860000	9865000
chr1	9875000	9880000	chr1	10420000	10425000
chr1	9875000	9880000	chr1	10150000	10155000
chr1	9875000	9880000	chr1	10340000	10345000
chr1	9875000	9880000	chr1	9940000	9945000
chr1	9880000	9885000	chr1	10190000	10195000
chr1	9885000	9890000	chr1	10115000	10120000
chr1	9890000	9895000	chr1	10030000	10035000
chr1	9905000	9910000	chr1	10420000	10425000
chr1	9940000	9945000	chr1	10425000	10430000
chr1	9945000	9950000	chr1	10115000	10120000
chr1	9945000	9950000	chr1	10210000	10215000
chr1	9945000	9950000	chr1	10330000	10335000
chr1	9950000	9955000	chr1	10030000	10035000
chr1	9950000	9955000	chr1	10150000	10155000
chr1	9960000	9965000	chr1	10295000	10300000
chr1	10030000	10035000	chr1	10145000	10150000
chr1	10035000	10040000	chr1	10295000	10300000
chr1	10050000	10055000	chr1	10105000	10110000
chr1	10110000	10115000	chr1	10425000	10430000
chr1	10200000	10205000	chr1	10425000	10430000
chr1	10210000	10215000	chr1	10335000	10340000
chr1	10375000	10380000	chr1	10425000	10430000
chr1	10430000	10435000	chr1	10485000	10490000
chr1	10500000	10505000	chr1	11840000	11845000
chr1	10505000	10510000	chr1	11940000	11945000
chr1	10505000	10510000	chr1	10940000	10945000
chr1	10505000	10510000	chr1	11010000	11015000
chr1	10505000	10510000	chr1	11795000	11800000
chr1	10505000	10510000	chr1	12080000	12085000
chr1	10510000	10515000	chr1	12010000	12015000
chr1	10510000	10515000	chr1	10790000	10795000
chr1	10510000	10515000	chr1	10865000	10870000
chr1	10515000	10520000	chr1	10630000	10635000
chr1	10515000	10520000	chr1	11905000	11910000
chr1	10545000	10550000	chr1	11830000	11835000
chr1	10630000	10635000	chr1	10865000	10870000
chr1	10635000	10640000	chr1	10795000	10800000
chr1	10635000	10640000	chr1	10960000	10965000
chr1	10635000	10640000	chr1	11010000	11015000
chr1	10635000	10640000	chr1	11845000	11850000
chr1	10640000	10645000	chr1	12020000	12025000
chr1	10650000	10655000	chr1	11925000	11930000
chr1	10665000	10670000	chr1	12025000	12030000
chr1	10670000	10675000	chr1	10790000	10795000
chr1	10720000	10725000	chr1	10865000	10870000
chr1	10725000	10730000	chr1	10785000	10790000
chr1	10790000	10795000	chr1	10945000	10950000
chr1	10795000	10800000	chr1	10860000	10865000
chr1	10870000	10875000	chr1	10960000	10965000
chr1	11020000	11025000	chr1	11090000	11095000
chr1	11030000	11035000	chr1	11220000	11225000
chr1	11035000	11040000	chr1	11355000	11360000
chr1	11040000	11045000	chr1	11645000	11650000
chr1	11040000	11045000	chr1	11730000	11735000
chr1	11085000	11090000	chr1	11665000	11670000
chr1	11105000	11110000	chr1	11720000	11725000
chr1	11160000	11165000	chr1	11640000	11645000
chr1	11240000	11245000	chr1	11640000	11645000
chr1	11250000	11255000	chr1	11355000	11360000
chr1	11275000	11280000	chr1	11645000	11650000
chr1	11340000	11345000	chr1	11635000	11640000
chr1	11375000	11380000	chr1	11570000	11575000
chr1	11380000	11385000	chr1	11605000	11610000
chr1	11385000	11390000	chr1	11635000	11640000
chr1	11475000	11480000	chr1	11630000	11635000
chr1	11660000	11665000	chr1	11720000	11725000
chr1	11840000	11845000	chr1	11890000	11895000
chr1	11915000	11920000	chr1	11975000	11980000
chr1	12120000	12125000	chr1	12270000	12275000
chr1	12120000	12125000	chr1	12660000	12665000
chr1	12125000	12130000	chr1	12205000	12210000
chr1	12270000	12275000	chr1	12620000	12625000
chr1	12270000	12275000	chr1	12660000	12665000
chr1	12285000	12290000	chr1	12760000	12765000
chr1	12310000	12315000	chr1	12655000	12660000
chr1	12315000	12320000	chr1	12620000	12625000
chr1	12350000	12355000	chr1	12615000	12620000
chr1	12410000	12415000	chr1	12615000	12620000
chr1	12410000	12415000	chr1	12470000	12475000
chr1	12410000	12415000	chr1	12575000	12580000
chr1	12410000	12415000	chr1	12660000	12665000
chr1	12480000	12485000	chr1	12610000	12615000
chr1	13435000	13440000	chr1	13950000	13955000
chr1	13450000	13455000	chr1	13815000	13820000
chr1	13465000	13470000	chr1	13545000	13550000
chr1	13510000	13515000	chr1	13570000	13575000
chr1	13545000	13550000	chr1	13945000	13950000
chr1	13665000	13670000	chr1	13720000	13725000
chr1	13665000	13670000	chr1	13745000	13750000
chr1	13665000	13670000	chr1	13815000	13820000
chr1	13665000	13670000	chr1	13865000	13870000
chr1	13665000	13670000	chr1	13955000	13960000
chr1	13695000	13700000	chr1	13950000	13955000
chr1	13745000	13750000	chr1	13955000	13960000
chr1	13750000	13755000	chr1	13800000	13805000
chr1	13825000	13830000	chr1	13955000	13960000
chr1	13970000	13975000	chr1	14550000	14555000
chr1	13975000	13980000	chr1	14090000	14095000
chr1	14000000	14005000	chr1	15040000	15045000
chr1	14090000	14095000	chr1	15045000	15050000
chr1	14100000	14105000	chr1	14415000	14420000
chr1	14105000	14110000	chr1	14595000	14600000
chr1	14105000	14110000	chr1	14760000	14765000
chr1	14110000	14115000	chr1	14490000	14495000
chr1	14110000	14115000	chr1	14735000	14740000
chr1	14115000	14120000	chr1	14530000	14535000
chr1	14120000	14125000	chr1	15035000	15040000
chr1	14135000	14140000	chr1	14685000	14690000
chr1	14155000	14160000	chr1	14220000	14225000
chr1	14160000	14165000	chr1	14530000	14535000
chr1	14415000	14420000	chr1	14495000	14500000
chr1	14425000	14430000	chr1	14535000	14540000
chr1	14515000	14520000	chr1	15040000	15045000
chr1	14550000	14555000	chr1	14725000	14730000
chr1	14575000	14580000	chr1	15045000	15050000
chr1	14635000	14640000	chr1	14735000	14740000
chr1	14750000	14755000	chr1	15035000	15040000
chr1	26680000	26685000	chr1	26790000	26795000
chr1	26805000	26810000	chr1	26870000	26875000
chr1	26995000	27000000	chr1	27040000	27045000
chr1	26995000	27000000	chr1	27095000	27100000
chr1	27015000	27020000	chr1	27390000	27395000
chr1	27035000	27040000	chr1	27550000	27555000
chr1	27040000	27045000	chr1	27390000	27395000
chr1	27045000	27050000	chr1	27285000	27290000
chr1	27045000	27050000	chr1	27090000	27095000
chr1	27100000	27105000	chr1	27280000	27285000
chr1	27105000	27110000	chr1	27195000	27200000
chr1	27195000	27200000	chr1	27280000	27285000
chr1	27300000	27305000	chr1	27385000	27390000
chr1	27300000	27305000	chr1	27600000	27605000
chr1	27300000	27305000	chr1	27660000	27665000
chr1	27395000	27400000	chr1	27605000	27610000
chr1	27395000	27400000	chr1	27660000	27665000
chr1	27410000	27415000	chr1	27485000	27490000
chr1	27490000	27495000	chr1	27600000	27605000
chr1	27555000	27560000	chr1	27660000	27665000
chr1	27560000	27565000	chr1	27600000	27605000
chr1	27610000	27615000	chr1	27655000	27660000
chr1	27670000	27675000	chr1	27765000	27770000
chr1	27670000	27675000	chr1	27830000	27835000
chr1	27670000	27675000	chr1	27970000	27975000
chr1	27675000	27680000	chr1	27720000	27725000
chr1	27675000	27680000	chr1	28080000	28085000
chr1	27825000	27830000	chr1	28230000	28235000
chr1	27835000	27840000	chr1	27970000	27975000
chr1	27855000	27860000	chr1	27975000	27980000
chr1	27860000	27865000	chr1	28200000	28205000
chr1	28090000	28095000	chr1	28205000	28210000
chr1	28095000	28100000	chr1	28165000	28170000
chr1	28245000	28250000	chr1	28720000	28725000
chr1	28245000	28250000	chr1	28510000	28515000
chr1	28245000	28250000	chr1	28580000	28585000
chr1	28245000	28250000	chr1	28760000	28765000
chr1	28250000	28255000	chr1	28365000	28370000
chr1	28250000	28255000	chr1	28550000	28555000
chr1	28250000	28255000	chr1	28645000	28650000
chr1	28255000	28260000	chr1	28320000	28325000
chr1	28285000	28290000	chr1	28645000	28650000
chr1	28350000	28355000	chr1	28560000	28565000
chr1	28355000	28360000	chr1	28595000	28600000
chr1	28360000	28365000	chr1	28865000	28870000
chr1	28365000	28370000	chr1	28505000	28510000
chr1	28365000	28370000	chr1	28435000	28440000
chr1	28370000	28375000	chr1	28640000	28645000
chr1	28405000	28410000	chr1	28580000	28585000
chr1	28405000	28410000	chr1	28875000	28880000
chr1	28450000	28455000	chr1	28485000	28490000
chr1	28515000	28520000	chr1	28870000	28875000
chr1	28520000	28525000	chr1	28580000	28585000
chr1	28580000	28585000	chr1	28640000	28645000
chr1	28640000	28645000	chr1	29105000	29110000
chr1	28650000	28655000	chr1	28870000	28875000
chr1	28660000	28665000	chr1	28735000	28740000
chr1	28780000	28785000	chr1	29200000	29205000
chr1	28785000	28790000	chr1	28845000	28850000
chr1	28785000	28790000	chr1	28870000	28875000
chr1	28790000	28795000	chr1	29030000	29035000
chr1	28880000	28885000	chr1	29165000	29170000
chr1	28880000	28885000	chr1	29200000	29205000
chr1	28885000	28890000	chr1	29030000	29035000
chr1	28885000	28890000	chr1	29075000	29080000
chr1	28885000	28890000	chr1	29125000	29130000
chr1	28920000	28925000	chr1	29185000	29190000
chr1	28925000	28930000	chr1	28965000	28970000
chr1	29035000	29040000	chr1	29200000	29205000
chr1	29225000	29230000	chr1	30760000	30765000
chr1	29230000	29235000	chr1	29875000	29880000
chr1	29235000	29240000	chr1	29450000	29455000
chr1	29235000	29240000	chr1	29505000	29510000
chr1	29235000	29240000	chr1	29690000	29695000
chr1	29235000	29240000	chr1	29710000	29715000
chr1	29235000	29240000	chr1	29770000	29775000
chr1	29235000	29240000	chr1	29850000	29855000
chr1	29235000	29240000	chr1	30360000	30365000
chr1	29235000	29240000	chr1	30710000	30715000
chr1	29240000	29245000	chr1	29340000	29345000
chr1	29240000	29245000	chr1	30085000	30090000
chr1	29270000	29275000	chr1	30705000	30710000
chr1	29335000	29340000	chr1	30155000	30160000
chr1	29345000	29350000	chr1	30710000	30715000
chr1	29380000	29385000	chr1	30660000	30665000
chr1	29380000	29385000	chr1	30705000	30710000
chr1	29380000	29385000	chr1	29840000	29845000
chr1	29380000	29385000	chr1	30100000	30105000
chr1	29420000	29425000	chr1	30400000	30405000
chr1	29460000	29465000	chr1	30700000	30705000
chr1	29510000	29515000	chr1	29700000	29705000
chr1	29510000	29515000	chr1	30080000	30085000
chr1	29515000	29520000	chr1	30700000	30705000
chr1	29520000	29525000	chr1	29720000	29725000
chr1	29550000	29555000	chr1	30655000	30660000
chr1	29565000	29570000	chr1	30705000	30710000
chr1	29700000	29705000	chr1	30095000	30100000
chr1	29710000	29715000	chr1	30700000	30705000
chr1	29715000	29720000	chr1	30175000	30180000
chr1	29785000	29790000	chr1	30700000	30705000
chr1	29790000	29795000	chr1	29845000	29850000
chr1	29790000	29795000	chr1	30085000	30090000
chr1	29795000	29800000	chr1	30365000	30370000
chr1	29900000	29905000	chr1	30705000	30710000
chr1	29905000	29910000	chr1	30080000	30085000
chr1	30020000	30025000	chr1	30700000	30705000
chr1	30100000	30105000	chr1	30700000	30705000
chr1	30255000	30260000	chr1	30700000	30705000
chr1	30355000	30360000	chr1	30700000	30705000
chr1	30390000	30395000	chr1	30695000	30700000
chr1	30390000	30395000	chr1	30580000	30585000
chr1	30725000	30730000	chr1	30915000	30920000
chr1	30725000	30730000	chr1	30775000	30780000
chr1	30795000	30800000	chr1	30910000	30915000
chr1	30795000	30800000	chr1	31160000	31165000
chr1	30940000	30945000	chr1	31155000	31160000
chr1	30970000	30975000	chr1	31060000	31065000
chr1	30970000	30975000	chr1	31155000	31160000
chr1	30995000	31000000	chr1	31050000	31055000
chr1	31015000	31020000	chr1	31055000	31060000
chr1	31125000	31130000	chr1	31765000	31770000
chr1	31180000	31185000	chr1	31545000	31550000
chr1	31180000	31185000	chr1	31330000	31335000
chr1	31180000	31185000	chr1	31415000	31420000
chr1	31190000	31195000	chr1	31255000	31260000
chr1	31340000	31345000	chr1	31770000	31775000
chr1	31395000	31400000	chr1	31550000	31555000
chr1	31420000	31425000	chr1	31550000	31555000
chr1	31460000	31465000	chr1	31545000	31550000
chr1	31465000	31470000	chr1	31790000	31795000
chr1	31560000	31565000	chr1	31605000	31610000
chr1	31560000	31565000	chr1	31790000	31795000
chr1	31595000	31600000	chr1	32060000	32065000
chr1	31655000	31660000	chr1	32105000	32110000
chr1	31660000	31665000	chr1	31960000	31965000
chr1	31665000	31670000	chr1	31785000	31790000
chr1	31670000	31675000	chr1	32185000	32190000
chr1	31710000	31715000	chr1	31965000	31970000
chr1	31755000	31760000	chr1	32065000	32070000
chr1	31760000	31765000	chr1	31965000	31970000
chr1	31760000	31765000	chr1	32020000	32025000
chr1	31770000	31775000	chr1	32300000	32305000
chr1	31805000	31810000	chr1	32005000	32010000
chr1	31810000	31815000	chr1	32060000	32065000
chr1	31815000	31820000	chr1	31955000	31960000
chr1	31815000	31820000	chr1	31935000	31940000
chr1	32215000	32220000	chr1	32390000	32395000
chr1	32225000	32230000	chr1	32320000	32325000
chr1	32395000	32400000	chr1	32670000	32675000
chr1	32395000	32400000	chr1	32810000	32815000
chr1	32395000	32400000	chr1	32970000	32975000
chr1	32400000	32405000	chr1	32615000	32620000
chr1	32400000	32405000	chr1	32715000	32720000
chr1	32400000	32405000	chr1	32770000	32775000
chr1	32400000	32405000	chr1	32870000	32875000
chr1	32405000	32410000	chr1	32495000	32500000
chr1	32410000	32415000	chr1	32640000	32645000
chr1	32445000	32450000	chr1	32645000	32650000
chr1	32445000	32450000	chr1	32860000	32865000
chr1	32450000	32455000	chr1	33075000	33080000
chr1	32450000	32455000	chr1	32495000	32500000
chr1	32515000	32520000	chr1	32765000	32770000
chr1	32525000	32530000	chr1	32640000	32645000
chr1	32525000	32530000	chr1	32875000	32880000
chr1	32540000	32545000	chr1	33075000	33080000
chr1	32705000	32710000	chr1	32870000	32875000
chr1	32710000	32715000	chr1	32770000	32775000
chr1	32710000	32715000	chr1	32810000	32815000
chr1	32835000	32840000	chr1	33080000	33085000
chr1	32880000	32885000	chr1	33080000	33085000
chr1	32930000	32935000	chr1	33005000	33010000
chr1	32930000	32935000	chr1	33065000	33070000
chr1	33100000	33105000	chr1	33610000	33615000
chr1	33110000	33115000	chr1	33365000	33370000
chr1	33110000	33115000	chr1	33290000	33295000
chr1	33110000	33115000	chr1	33455000	33460000
chr1	33215000	33220000	chr1	33455000	33460000
chr1	33215000	33220000	chr1	33365000	33370000
chr1	33220000	33225000	chr1	33290000	33295000
chr1	33295000	33300000	chr1	33460000	33465000
chr1	33295000	33300000	chr1	33365000	33370000
chr1	33295000	33300000	chr1	33610000	33615000
chr1	33345000	33350000	chr1	33455000	33460000
chr1	33360000	33365000	chr1	33605000	33610000
chr1	33365000	33370000	chr1	33455000	33460000
chr1	33380000	33385000	chr1	33420000	33425000
chr1	33475000	33480000	chr1	33610000	33615000
chr1	33490000	33495000	chr1	34740000	34745000
chr1	33630000	33635000	chr1	33890000	33895000
chr1	33635000	33640000	chr1	33755000	33760000
chr1	33635000	33640000	chr1	34000000	34005000
chr1	33635000	33640000	chr1	34165000	34170000
chr1	33635000	33640000	chr1	34595000	34600000
chr1	33635000	33640000	chr1	34690000	34695000
chr1	33640000	33645000	chr1	34115000	34120000
chr1	33640000	33645000	chr1	34425000	34430000
chr1	33640000	33645000	chr1	34745000	34750000
chr1	33645000	33650000	chr1	33725000	33730000
chr1	33645000	33650000	chr1	34220000	34225000
chr1	33650000	33655000	chr1	34645000	34650000
chr1	33725000	33730000	chr1	34140000	34145000
chr1	33730000	33735000	chr1	34730000	34735000
chr1	33735000	33740000	chr1	34595000	34600000
chr1	33740000	33745000	chr1	34540000	34545000
chr1	33790000	33795000	chr1	34370000	34375000
chr1	33895000	33900000	chr1	34515000	34520000
chr1	34060000	34065000	chr1	34695000	34700000
chr1	34110000	34115000	chr1	34595000	34600000
chr1	34115000	34120000	chr1	34735000	34740000
chr1	34160000	34165000	chr1	34740000	34745000
chr1	34170000	34175000	chr1	34590000	34595000
chr1	34215000	34220000	chr1	34755000	34760000
chr1	34275000	34280000	chr1	34590000	34595000
chr1	34460000	34465000	chr1	34595000	34600000
chr1	34460000	34465000	chr1	34675000	34680000
chr1	34460000	34465000	chr1	34740000	34745000
chr1	34545000	34550000	chr1	34595000	34600000
chr1	34545000	34550000	chr1	34735000	34740000
chr1	34610000	34615000	chr1	34735000	34740000
chr1	34780000	34785000	chr1	35760000	35765000
chr1	34785000	34790000	chr1	34850000	34855000
chr1	34785000	34790000	chr1	35150000	35155000
chr1	34855000	34860000	chr1	35555000	35560000
chr1	34855000	34860000	chr1	35725000	35730000
chr1	34860000	34865000	chr1	35770000	35775000
chr1	34865000	34870000	chr1	35170000	35175000
chr1	34865000	34870000	chr1	34980000	34985000
chr1	34865000	34870000	chr1	35025000	35030000
chr1	34865000	34870000	chr1	35080000	35085000
chr1	35085000	35090000	chr1	35365000	35370000
chr1	35150000	35155000	chr1	35720000	35725000
chr1	35180000	35185000	chr1	35640000	35645000
chr1	35195000	35200000	chr1	35430000	35435000
chr1	35195000	35200000	chr1	35555000	35560000
chr1	35195000	35200000	chr1	35715000	35720000
chr1	35195000	35200000	chr1	35775000	35780000
chr1	35200000	35205000	chr1	35375000	35380000
chr1	35205000	35210000	chr1	35285000	35290000
chr1	35250000	35255000	chr1	35645000	35650000
chr1	35445000	35450000	chr1	35715000	35720000
chr1	35450000	35455000	chr1	35555000	35560000
chr1	35570000	35575000	chr1	35720000	35725000
chr1	35570000	35575000	chr1	35770000	35775000
chr1	35640000	35645000	chr1	35715000	35720000
chr1	35805000	35810000	chr1	36075000	36080000
chr1	35865000	35870000	chr1	36080000	36085000
chr1	35930000	35935000	chr1	36085000	36090000
chr1	35960000	35965000	chr1	36020000	36025000
chr1	36095000	36100000	chr1	36145000	36150000
chr1	36095000	36100000	chr1	36315000	36320000
chr1	36095000	36100000	chr1	36370000	36375000
chr1	36095000	36100000	chr1	36415000	36420000
chr1	36100000	36105000	chr1	36190000	36195000
chr1	36100000	36105000	chr1	36285000	36290000
chr1	36145000	36150000	chr1	36420000	36425000
chr1	36150000	36155000	chr1	36190000	36195000
chr1	36150000	36155000	chr1	36325000	36330000
chr1	36150000	36155000	chr1	36370000	36375000
chr1	36155000	36160000	chr1	36225000	36230000
chr1	36155000	36160000	chr1	36285000	36290000
chr1	36190000	36195000	chr1	36285000	36290000
chr1	36230000	36235000	chr1	36275000	36280000
chr1	36305000	36310000	chr1	36415000	36420000
chr1	36345000	36350000	chr1	36420000	36425000
chr1	36465000	36470000	chr1	37470000	37475000
chr1	36470000	36475000	chr1	37550000	37555000
chr1	36505000	36510000	chr1	37430000	37435000
chr1	36545000	36550000	chr1	37690000	37695000
chr1	36550000	36555000	chr1	37170000	37175000
chr1	36550000	36555000	chr1	37740000	37745000
chr1	36555000	36560000	chr1	37430000	37435000
chr1	36555000	36560000	chr1	37660000	37665000
chr1	36570000	36575000	chr1	37320000	37325000
chr1	36570000	36575000	chr1	37340000	37345000
chr1	36600000	36605000	chr1	37025000	37030000
chr1	36700000	36705000	chr1	37035000	37040000
chr1	36700000	36705000	chr1	37185000	37190000
chr1	36700000	36705000	chr1	37290000	37295000
chr1	36700000	36705000	chr1	37435000	37440000
chr1	36705000	36710000	chr1	37325000	37330000
chr1	37455000	37460000	chr1	37590000	37595000
chr1	37455000	37460000	chr1	37680000	37685000
chr1	37465000	37470000	chr1	37510000	37515000
chr1	37480000	37485000	chr1	37800000	37805000
chr1	37490000	37495000	chr1	37680000	37685000
chr1	37500000	37505000	chr1	37555000	37560000
chr1	37555000	37560000	chr1	37680000	37685000
chr1	37600000	37605000	chr1	37680000	37685000
chr1	37695000	37700000	chr1	37800000	37805000
chr1	37695000	37700000	chr1	37855000	37860000
chr1	37770000	37775000	chr1	38830000	38835000
chr1	37810000	37815000	chr1	37855000	37860000
chr1	37810000	37815000	chr1	37985000	37990000
chr1	37890000	37895000	chr1	37975000	37980000
chr1	37895000	37900000	chr1	38810000	38815000
chr1	37895000	37900000	chr1	38845000	38850000
chr1	37975000	37980000	chr1	38985000	38990000
chr1	37990000	37995000	chr1	38830000	38835000
chr1	38005000	38010000	chr1	39060000	39065000
chr1	38030000	38035000	chr1	38830000	38835000
chr1	38035000	38040000	chr1	38590000	38595000
chr1	38035000	38040000	chr1	38650000	38655000
chr1	38040000	38045000	chr1	38485000	38490000
chr1	38045000	38050000	chr1	38440000	38445000
chr1	38045000	38050000	chr1	38155000	38160000
chr1	38045000	38050000	chr1	38360000	38365000
chr1	38045000	38050000	chr1	38410000	38415000
chr1	38045000	38050000	chr1	38785000	38790000
chr1	38055000	38060000	chr1	38320000	38325000
chr1	38105000	38110000	chr1	38835000	38840000
chr1	38110000	38115000	chr1	38590000	38595000
chr1	38140000	38145000	chr1	38825000	38830000
chr1	38315000	38320000	chr1	38820000	38825000
chr1	38360000	38365000	chr1	38820000	38825000
chr1	38500000	38505000	chr1	38825000	38830000
chr1	38520000	38525000	chr1	38810000	38815000
chr1	38575000	38580000	chr1	38820000	38825000
chr1	38600000	38605000	chr1	38820000	38825000
chr1	38860000	38865000	chr1	39055000	39060000
chr1	38865000	38870000	chr1	38990000	38995000
chr1	38865000	38870000	chr1	39080000	39085000
chr1	38875000	38880000	chr1	38945000	38950000
chr1	39025000	39030000	chr1	39090000	39095000
chr1	39060000	39065000	chr1	39720000	39725000
chr1	39095000	39100000	chr1	39655000	39660000
chr1	39095000	39100000	chr1	39450000	39455000
chr1	39100000	39105000	chr1	39495000	39500000
chr1	39100000	39105000	chr1	39255000	39260000
chr1	39100000	39105000	chr1	39390000	39395000
chr1	39100000	39105000	chr1	39535000	39540000
chr1	39100000	39105000	chr1	39575000	39580000
chr1	39100000	39105000	chr1	39715000	39720000
chr1	39105000	39110000	chr1	39185000	39190000
chr1	39195000	39200000	chr1	39540000	39545000
chr1	39195000	39200000	chr1	39720000	39725000
chr1	39195000	39200000	chr1	39255000	39260000
chr1	39265000	39270000	chr1	39385000	39390000
chr1	39405000	39410000	chr1	39540000	39545000
chr1	39595000	39600000	chr1	39800000	39805000
chr1	39600000	39605000	chr1	39715000	39720000
chr1	39605000	39610000	chr1	39650000	39655000
chr1	39660000	39665000	chr1	39715000	39720000
chr1	39730000	39735000	chr1	39800000	39805000
chr1	39810000	39815000	chr1	39970000	39975000
chr1	39810000	39815000	chr1	40030000	40035000
chr1	39815000	39820000	chr1	39900000	39905000
chr1	39915000	39920000	chr1	40030000	40035000
chr1	39915000	39920000	chr1	39970000	39975000
chr1	39980000	39985000	chr1	40025000	40030000
chr1	40080000	40085000	chr1	40400000	40405000
chr1	40085000	40090000	chr1	40335000	40340000
chr1	40085000	40090000	chr1	40440000	40445000
chr1	40090000	40095000	chr1	40140000	40145000
chr1	40145000	40150000	chr1	40405000	40410000
chr1	40145000	40150000	chr1	40440000	40445000
chr1	40150000	40155000	chr1	40330000	40335000
chr1	40155000	40160000	chr1	40860000	40865000
chr1	40160000	40165000	chr1	40255000	40260000
chr1	40270000	40275000	chr1	40395000	40400000
chr1	40440000	40445000	chr1	40855000	40860000
chr1	40525000	40530000	chr1	40960000	40965000
chr1	40605000	40610000	chr1	40775000	40780000
chr1	40605000	40610000	chr1	40950000	40955000
chr1	40610000	40615000	chr1	40845000	40850000
chr1	40615000	40620000	chr1	40670000	40675000
chr1	40775000	40780000	chr1	40845000	40850000
chr1	40775000	40780000	chr1	40955000	40960000
chr1	40850000	40855000	chr1	40950000	40955000
chr1	40985000	40990000	chr1	41240000	41245000
chr1	41040000	41045000	chr1	41235000	41240000
chr1	41045000	41050000	chr1	41115000	41120000
chr1	41110000	41115000	chr1	41235000	41240000
chr1	41150000	41155000	chr1	41215000	41220000
chr1	41265000	41270000	chr1	41520000	41525000
chr1	41270000	41275000	chr1	41420000	41425000
chr1	41325000	41330000	chr1	41415000	41420000
chr1	41440000	41445000	chr1	41485000	41490000
chr1	41515000	41520000	chr1	42025000	42030000
chr1	41565000	41570000	chr1	41925000	41930000
chr1	41570000	41575000	chr1	42005000	42010000
chr1	41570000	41575000	chr1	42025000	42030000
chr1	41570000	41575000	chr1	41795000	41800000
chr1	41570000	41575000	chr1	41860000	41865000
chr1	41575000	41580000	chr1	42755000	42760000
chr1	41575000	41580000	chr1	42135000	42140000
chr1	41575000	41580000	chr1	41965000	41970000
chr1	41580000	41585000	chr1	42100000	42105000
chr1	41585000	41590000	chr1	42735000	42740000
chr1	41670000	41675000	chr1	42035000	42040000
chr1	41805000	41810000	chr1	42120000	42125000
chr1	41810000	41815000	chr1	42035000	42040000
chr1	41930000	41935000	chr1	42025000	42030000
chr1	42115000	42120000	chr1	42750000	42755000
chr1	42140000	42145000	chr1	42875000	42880000
chr1	42145000	42150000	chr1	42750000	42755000
chr1	42150000	42155000	chr1	42690000	42695000
chr1	42155000	42160000	chr1	42565000	42570000
chr1	42155000	42160000	chr1	42650000	42655000
chr1	42160000	42165000	chr1	42460000	42465000
chr1	42170000	42175000	chr1	42335000	42340000
chr1	42175000	42180000	chr1	42375000	42380000
chr1	42190000	42195000	chr1	42320000	42325000
chr1	42215000	42220000	chr1	42320000	42325000
chr1	42340000	42345000	chr1	42455000	42460000
chr1	42340000	42345000	chr1	42570000	42575000
chr1	42340000	42345000	chr1	42660000	42665000
chr1	42345000	42350000	chr1	42750000	42755000
chr1	42575000	42580000	chr1	42750000	42755000
chr1	42585000	42590000	chr1	42645000	42650000
chr1	42685000	42690000	chr1	42755000	42760000
chr1	42775000	42780000	chr1	43070000	43075000
chr1	42915000	42920000	chr1	43150000	43155000
chr1	42915000	42920000	chr1	43070000	43075000
chr1	43220000	43225000	chr1	43955000	43960000
chr1	43225000	43230000	chr1	43410000	43415000
chr1	43225000	43230000	chr1	43570000	43575000
chr1	43225000	43230000	chr1	43975000	43980000
chr1	43230000	43235000	chr1	43515000	43520000
chr1	43235000	43240000	chr1	43355000	43360000
chr1	43285000	43290000	chr1	43345000	43350000
chr1	43375000	43380000	chr1	43975000	43980000
chr1	43490000	43495000	chr1	43975000	43980000
chr1	43525000	43530000	chr1	43705000	43710000
chr1	43525000	43530000	chr1	43755000	43760000
chr1	43530000	43535000	chr1	44035000	44040000
chr1	43530000	43535000	chr1	43595000	43600000
chr1	43530000	43535000	chr1	43935000	43940000
chr1	43530000	43535000	chr1	43955000	43960000
chr1	43535000	43540000	chr1	43640000	43645000
chr1	43535000	43540000	chr1	43975000	43980000
chr1	43705000	43710000	chr1	44040000	44045000
chr1	43705000	43710000	chr1	43985000	43990000
chr1	43710000	43715000	chr1	43935000	43940000
chr1	43760000	43765000	chr1	44035000	44040000
chr1	43760000	43765000	chr1	43935000	43940000
chr1	43760000	43765000	chr1	43975000	43980000
chr1	43765000	43770000	chr1	43850000	43855000
chr1	43940000	43945000	chr1	44035000	44040000
chr1	44000000	44005000	chr1	44040000	44045000
chr1	44005000	44010000	chr1	44705000	44710000
chr1	44030000	44035000	chr1	44640000	44645000
chr1	44065000	44070000	chr1	44595000	44600000
chr1	44065000	44070000	chr1	44655000	44660000
chr1	44095000	44100000	chr1	44595000	44600000
chr1	44100000	44105000	chr1	44540000	44545000
chr1	44210000	44215000	chr1	44595000	44600000
chr1	44215000	44220000	chr1	44315000	44320000
chr1	44215000	44220000	chr1	44640000	44645000
chr1	44375000	44380000	chr1	44590000	44595000
chr1	44725000	44730000	chr1	44815000	44820000
chr1	44730000	44735000	chr1	44990000	44995000
chr1	44775000	44780000	chr1	45580000	45585000
chr1	44830000	44835000	chr1	44990000	44995000
chr1	45010000	45015000	chr1	45570000	45575000
chr1	45015000	45020000	chr1	45335000	45340000
chr1	45015000	45020000	chr1	45490000	45495000
chr1	45015000	45020000	chr1	45300000	45305000
chr1	45020000	45025000	chr1	45205000	45210000
chr1	45020000	45025000	chr1	45245000	45250000
chr1	45025000	45030000	chr1	45145000	45150000
chr1	45025000	45030000	chr1	45225000	45230000
chr1	45215000	45220000	chr1	45290000	45295000
chr1	45305000	45310000	chr1	45495000	45500000
chr1	45345000	45350000	chr1	45575000	45580000
chr1	45350000	45355000	chr1	46200000	46205000
chr1	45355000	45360000	chr1	46220000	46225000
chr1	45360000	45365000	chr1	45490000	45495000
chr1	45365000	45370000	chr1	45445000	45450000
chr1	45420000	45425000	chr1	45485000	45490000
chr1	45510000	45515000	chr1	45570000	45575000
chr1	45515000	45520000	chr1	45875000	45880000
chr1	45515000	45520000	chr1	46185000	46190000
chr1	45585000	45590000	chr1	46180000	46185000
chr1	45635000	45640000	chr1	46180000	46185000
chr1	45635000	45640000	chr1	46200000	46205000
chr1	45640000	45645000	chr1	46225000	46230000
chr1	45640000	45645000	chr1	45880000	45885000
chr1	45680000	45685000	chr1	46215000	46220000
chr1	45735000	45740000	chr1	46175000	46180000
chr1	46035000	46040000	chr1	46175000	46180000
chr1	46035000	46040000	chr1	46220000	46225000
chr1	46050000	46055000	chr1	46125000	46130000
chr1	46135000	46140000	chr1	46170000	46175000
chr1	46400000	46405000	chr1	46530000	46535000
chr1	46455000	46460000	chr1	46530000	46535000
chr1	46475000	46480000	chr1	46525000	46530000
chr1	46540000	46545000	chr1	46720000	46725000
chr1	46620000	46625000	chr1	46720000	46725000
chr1	46650000	46655000	chr1	46715000	46720000
chr1	46745000	46750000	chr1	46990000	46995000
chr1	46755000	46760000	chr1	47170000	47175000
chr1	46815000	46820000	chr1	47160000	47165000
chr1	47180000	47185000	chr1	47715000	47720000
chr1	47185000	47190000	chr1	47315000	47320000
chr1	47185000	47190000	chr1	47415000	47420000
chr1	47190000	47195000	chr1	47255000	47260000
chr1	47385000	47390000	chr1	47715000	47720000
chr1	47425000	47430000	chr1	48065000	48070000
chr1	47435000	47440000	chr1	47710000	47715000
chr1	47435000	47440000	chr1	47575000	47580000
chr1	47435000	47440000	chr1	48215000	48220000
chr1	47440000	47445000	chr1	47520000	47525000
chr1	47525000	47530000	chr1	47710000	47715000
chr1	47735000	47740000	chr1	48195000	48200000
chr1	47740000	47745000	chr1	48065000	48070000
chr1	47740000	47745000	chr1	48130000	48135000
chr1	47740000	47745000	chr1	48225000	48230000
chr1	47745000	47750000	chr1	47995000	48000000
chr1	48000000	48005000	chr1	48060000	48065000
chr1	48095000	48100000	chr1	48530000	48535000
chr1	48105000	48110000	chr1	48235000	48240000
chr1	48105000	48110000	chr1	48200000	48205000
chr1	48110000	48115000	chr1	48495000	48500000
chr1	48355000	48360000	chr1	48495000	48500000
chr1	48440000	48445000	chr1	50345000	50350000
chr1	48515000	48520000	chr1	50335000	50340000
chr1	48555000	48560000	chr1	48690000	48695000
chr1	48560000	48565000	chr1	48815000	48820000
chr1	48565000	48570000	chr1	50340000	50345000
chr1	48675000	48680000	chr1	48815000	48820000
chr1	48675000	48680000	chr1	48910000	48915000
chr1	48680000	48685000	chr1	50340000	50345000
chr1	48810000	48815000	chr1	50330000	50335000
chr1	48840000	48845000	chr1	50345000	50350000
chr1	48905000	48910000	chr1	49625000	49630000
chr1	48910000	48915000	chr1	50335000	50340000
chr1	48915000	48920000	chr1	50290000	50295000
chr1	48920000	48925000	chr1	49470000	49475000
chr1	48925000	48930000	chr1	49085000	49090000
chr1	48925000	48930000	chr1	49700000	49705000
chr1	48925000	48930000	chr1	49760000	49765000
chr1	48930000	48935000	chr1	49140000	49145000
chr1	48935000	48940000	chr1	49330000	49335000
chr1	48985000	48990000	chr1	50335000	50340000
chr1	49025000	49030000	chr1	50330000	50335000
chr1	49100000	49105000	chr1	50080000	50085000
chr1	49105000	49110000	chr1	49760000	49765000
chr1	49105000	49110000	chr1	49630000	49635000
chr1	49110000	49115000	chr1	50330000	50335000
chr1	49195000	49200000	chr1	50335000	50340000
chr1	49225000	49230000	chr1	49405000	49410000
chr1	49340000	49345000	chr1	49635000	49640000
chr1	49340000	49345000	chr1	50330000	50335000
chr1	49485000	49490000	chr1	50270000	50275000
chr1	49810000	49815000	chr1	50330000	50335000
chr1	49990000	49995000	chr1	50330000	50335000
chr1	50090000	50095000	chr1	50325000	50330000
chr1	50365000	50370000	chr1	50665000	50670000
chr1	50365000	50370000	chr1	51185000	51190000
chr1	50370000	50375000	chr1	50715000	50720000
chr1	50370000	50375000	chr1	50600000	50605000
chr1	50370000	50375000	chr1	51050000	51055000
chr1	50370000	50375000	chr1	51135000	51140000
chr1	50550000	50555000	chr1	51175000	51180000
chr1	50610000	50615000	chr1	51180000	51185000
chr1	50620000	50625000	chr1	50705000	50710000
chr1	50620000	50625000	chr1	50730000	50735000
chr1	50770000	50775000	chr1	51045000	51050000
chr1	50770000	50775000	chr1	51185000	51190000
chr1	50770000	50775000	chr1	50920000	50925000
chr1	50775000	50780000	chr1	50965000	50970000
chr1	50780000	50785000	chr1	50865000	50870000
chr1	50875000	50880000	chr1	51185000	51190000
chr1	50875000	50880000	chr1	51045000	51050000
chr1	50880000	50885000	chr1	50920000	50925000
chr1	50925000	50930000	chr1	51045000	51050000
chr1	50925000	50930000	chr1	51185000	51190000
chr1	50950000	50955000	chr1	51185000	51190000
chr1	50975000	50980000	chr1	51035000	51040000
chr1	51045000	51050000	chr1	51185000	51190000
chr1	51095000	51100000	chr1	51180000	51185000
chr1	51200000	51205000	chr1	51765000	51770000
chr1	51240000	51245000	chr1	51875000	51880000
chr1	51240000	51245000	chr1	52005000	52010000
chr1	51310000	51315000	chr1	51875000	51880000
chr1	51320000	51325000	chr1	51515000	51520000
chr1	51320000	51325000	chr1	51770000	51775000
chr1	51325000	51330000	chr1	51830000	51835000
chr1	51415000	51420000	chr1	51765000	51770000
chr1	51430000	51435000	chr1	51510000	51515000
chr1	51565000	51570000	chr1	51765000	51770000
chr1	51620000	51625000	chr1	51760000	51765000
chr1	51815000	51820000	chr1	52005000	52010000
chr1	51835000	51840000	chr1	52000000	52005000
chr1	51895000	51900000	chr1	52000000	52005000
chr1	51945000	51950000	chr1	51990000	51995000
chr1	52060000	52065000	chr1	52360000	52365000
chr1	52060000	52065000	chr1	52680000	52685000
chr1	52130000	52135000	chr1	52350000	52355000
chr1	52135000	52140000	chr1	52670000	52675000
chr1	52135000	52140000	chr1	52295000	52300000
chr1	52140000	52145000	chr1	52265000	52270000
chr1	52390000	52395000	chr1	53215000	53220000
chr1	52405000	52410000	chr1	52675000	52680000
chr1	52405000	52410000	chr1	53190000	53195000
chr1	52450000	52455000	chr1	53180000	53185000
chr1	52500000	52505000	chr1	52540000	52545000
chr1	52505000	52510000	chr1	53190000	53195000
chr1	52550000	52555000	chr1	52675000	52680000
chr1	52555000	52560000	chr1	53185000	53190000
chr1	52605000	52610000	chr1	53190000	53195000
chr1	52700000	52705000	chr1	52825000	52830000
chr1	52700000	52705000	chr1	52920000	52925000
chr1	52700000	52705000	chr1	53185000	53190000
chr1	52765000	52770000	chr1	53180000	53185000
chr1	52800000	52805000	chr1	53180000	53185000
chr1	52835000	52840000	chr1	53185000	53190000
chr1	52915000	52920000	chr1	53180000	53185000
chr1	53015000	53020000	chr1	53180000	53185000
chr1	53105000	53110000	chr1	53170000	53175000
chr1	53235000	53240000	chr1	53390000	53395000
chr1	53275000	53280000	chr1	53390000	53395000
chr1	53335000	53340000	chr1	53380000	53385000
chr1	53480000	53485000	chr1	53750000	53755000
chr1	53485000	53490000	chr1	53635000	53640000
chr1	53485000	53490000	chr1	53680000	53685000
chr1	53590000	53595000	chr1	53750000	53755000
chr1	53705000	53710000	chr1	54770000	54775000
chr1	53855000	53860000	chr1	54490000	54495000
chr1	53865000	53870000	chr1	54055000	54060000
chr1	53870000	53875000	chr1	54085000	54090000
chr1	53870000	53875000	chr1	54810000	54815000
chr1	53875000	53880000	chr1	53950000	53955000
chr1	53880000	53885000	chr1	54490000	54495000
chr1	53960000	53965000	chr1	54490000	54495000
chr1	53960000	53965000	chr1	54805000	54810000
chr1	53995000	54000000	chr1	54480000	54485000
chr1	54060000	54065000	chr1	54715000	54720000
chr1	54065000	54070000	chr1	54405000	54410000
chr1	54065000	54070000	chr1	54535000	54540000
chr1	54065000	54070000	chr1	54650000	54655000
chr1	54065000	54070000	chr1	54805000	54810000
chr1	54070000	54075000	chr1	54195000	54200000
chr1	54070000	54075000	chr1	54490000	54495000
chr1	54120000	54125000	chr1	54490000	54495000
chr1	54120000	54125000	chr1	54795000	54800000
chr1	54180000	54185000	chr1	54800000	54805000
chr1	54195000	54200000	chr1	54485000	54490000
chr1	54195000	54200000	chr1	54400000	54405000
chr1	54225000	54230000	chr1	54485000	54490000
chr1	54410000	54415000	chr1	54480000	54485000
chr1	54415000	54420000	chr1	54795000	54800000
chr1	54495000	54500000	chr1	54720000	54725000
chr1	54500000	54505000	chr1	54800000	54805000
chr1	54670000	54675000	chr1	54790000	54795000
chr1	54835000	54840000	chr1	54995000	55000000
chr1	54885000	54890000	chr1	54935000	54940000
chr1	54885000	54890000	chr1	54985000	54990000
chr1	54950000	54955000	chr1	54995000	55000000
chr1	55045000	55050000	chr1	56615000	56620000
chr1	55075000	55080000	chr1	55270000	55275000
chr1	55085000	55090000	chr1	56725000	56730000
chr1	55140000	55145000	chr1	55270000	55275000
chr1	55140000	55145000	chr1	56600000	56605000
chr1	55150000	55155000	chr1	55210000	55215000
chr1	55215000	55220000	chr1	55270000	55275000
chr1	55285000	55290000	chr1	56585000	56590000
chr1	55285000	55290000	chr1	56810000	56815000
chr1	55290000	55295000	chr1	55895000	55900000
chr1	55290000	55295000	chr1	55340000	55345000
chr1	55290000	55295000	chr1	55475000	55480000
chr1	55290000	55295000	chr1	56290000	56295000
chr1	55290000	55295000	chr1	56710000	56715000
chr1	55370000	55375000	chr1	56705000	56710000
chr1	55375000	55380000	chr1	56585000	56590000
chr1	55375000	55380000	chr1	55470000	55475000
chr1	55375000	55380000	chr1	55840000	55845000
chr1	55375000	55380000	chr1	55890000	55895000
chr1	55375000	55380000	chr1	56815000	56820000
chr1	55380000	55385000	chr1	56400000	56405000
chr1	55415000	55420000	chr1	56275000	56280000
chr1	55475000	55480000	chr1	55695000	55700000
chr1	55475000	55480000	chr1	56580000	56585000
chr1	55480000	55485000	chr1	55880000	55885000
chr1	55505000	55510000	chr1	56585000	56590000
chr1	55595000	55600000	chr1	55910000	55915000
chr1	55600000	55605000	chr1	56580000	56585000
chr1	55640000	55645000	chr1	56590000	56595000
chr1	55645000	55650000	chr1	56705000	56710000
chr1	55660000	55665000	chr1	56585000	56590000
chr1	55695000	55700000	chr1	55885000	55890000
chr1	55700000	55705000	chr1	56580000	56585000
chr1	55775000	55780000	chr1	56580000	56585000
chr1	55815000	55820000	chr1	56580000	56585000
chr1	55880000	55885000	chr1	56700000	56705000
chr1	55905000	55910000	chr1	56580000	56585000
chr1	55925000	55930000	chr1	56810000	56815000
chr1	55960000	55965000	chr1	56585000	56590000
chr1	56005000	56010000	chr1	56580000	56585000
chr1	56030000	56035000	chr1	56590000	56595000
chr1	56105000	56110000	chr1	56575000	56580000
chr1	56140000	56145000	chr1	56820000	56825000
chr1	56155000	56160000	chr1	56570000	56575000
chr1	56180000	56185000	chr1	56575000	56580000
chr1	56215000	56220000	chr1	56570000	56575000
chr1	56245000	56250000	chr1	56715000	56720000
chr1	56250000	56255000	chr1	56575000	56580000
chr1	56295000	56300000	chr1	56575000	56580000
chr1	56405000	56410000	chr1	56570000	56575000
chr1	56410000	56415000	chr1	56710000	56715000
chr1	56410000	56415000	chr1	56805000	56810000
chr1	56415000	56420000	chr1	56510000	56515000
chr1	56470000	56475000	chr1	56565000	56570000
chr1	56590000	56595000	chr1	56705000	56710000
chr1	56595000	56600000	chr1	56805000	56810000
chr1	56640000	56645000	chr1	56800000	56805000
chr1	56640000	56645000	chr1	56705000	56710000
chr1	56710000	56715000	chr1	56805000	56810000
chr1	56755000	56760000	chr1	56810000	56815000
chr1	56830000	56835000	chr1	57055000	57060000
chr1	56830000	56835000	chr1	57180000	57185000
chr1	56830000	56835000	chr1	57340000	57345000
chr1	56830000	56835000	chr1	57675000	57680000
chr1	56830000	56835000	chr1	58045000	58050000
chr1	56835000	56840000	chr1	57005000	57010000
chr1	56835000	56840000	chr1	56965000	56970000
chr1	56835000	56840000	chr1	57115000	57120000
chr1	56835000	56840000	chr1	57520000	57525000
chr1	56835000	56840000	chr1	57750000	57755000
chr1	56835000	56840000	chr1	58160000	58165000
chr1	56840000	56845000	chr1	57225000	57230000
chr1	56840000	56845000	chr1	57280000	57285000
chr1	56865000	56870000	chr1	58095000	58100000
chr1	56990000	56995000	chr1	57060000	57065000
chr1	57115000	57120000	chr1	58235000	58240000
chr1	57120000	57125000	chr1	57905000	57910000
chr1	57120000	57125000	chr1	58410000	58415000
chr1	57170000	57175000	chr1	58045000	58050000
chr1	57230000	57235000	chr1	58170000	58175000
chr1	57245000	57250000	chr1	58050000	58055000
chr1	57290000	57295000	chr1	58105000	58110000
chr1	57425000	57430000	chr1	58150000	58155000
chr1	57480000	57485000	chr1	58305000	58310000
chr1	57525000	57530000	chr1	58470000	58475000
chr1	57605000	57610000	chr1	58040000	58045000
chr1	58010000	58015000	chr1	58155000	58160000
chr1	58065000	58070000	chr1	58150000	58155000
chr1	58170000	58175000	chr1	58550000	58555000
chr1	58185000	58190000	chr1	59735000	59740000
chr1	58465000	58470000	chr1	59765000	59770000
chr1	58515000	58520000	chr1	58650000	58655000
chr1	58515000	58520000	chr1	59850000	59855000
chr1	58520000	58525000	chr1	58760000	58765000
chr1	58520000	58525000	chr1	58740000	58745000
chr1	58520000	58525000	chr1	59760000	59765000
chr1	58520000	58525000	chr1	59940000	59945000
chr1	58540000	58545000	chr1	59760000	59765000
chr1	58545000	58550000	chr1	58645000	58650000
chr1	58585000	58590000	chr1	58645000	58650000
chr1	58610000	58615000	chr1	59810000	59815000
chr1	58685000	58690000	chr1	59815000	59820000
chr1	58690000	58695000	chr1	59755000	59760000
chr1	58690000	58695000	chr1	58770000	58775000
chr1	58690000	58695000	chr1	59290000	59295000
chr1	58710000	58715000	chr1	59750000	59755000
chr1	58735000	58740000	chr1	59285000	59290000
chr1	58735000	58740000	chr1	59760000	59765000
chr1	58740000	58745000	chr1	59695000	59700000
chr1	58740000	58745000	chr1	58920000	58925000
chr1	58775000	58780000	chr1	59750000	59755000
chr1	58780000	58785000	chr1	59105000	59110000
chr1	58780000	58785000	chr1	59220000	59225000
chr1	58780000	58785000	chr1	59290000	59295000
chr1	58780000	58785000	chr1	59410000	59415000
chr1	58780000	58785000	chr1	59695000	59700000
chr1	58785000	58790000	chr1	59065000	59070000
chr1	58785000	58790000	chr1	58900000	58905000
chr1	58815000	58820000	chr1	59700000	59705000
chr1	58895000	58900000	chr1	59290000	59295000
chr1	58940000	58945000	chr1	59705000	59710000
chr1	59035000	59040000	chr1	59285000	59290000
chr1	59050000	59055000	chr1	59700000	59705000
chr1	59085000	59090000	chr1	59755000	59760000
chr1	59100000	59105000	chr1	59285000	59290000
chr1	59100000	59105000	chr1	59695000	59700000
chr1	59140000	59145000	chr1	59690000	59695000
chr1	59295000	59300000	chr1	59625000	59630000
chr1	59295000	59300000	chr1	59695000	59700000
chr1	59295000	59300000	chr1	59750000	59755000
chr1	59310000	59315000	chr1	59470000	59475000
chr1	59405000	59410000	chr1	59685000	59690000
chr1	59430000	59435000	chr1	59685000	59690000
chr1	59555000	59560000	chr1	59680000	59685000
chr1	59600000	59605000	chr1	59695000	59700000
chr1	59700000	59705000	chr1	59755000	59760000
chr1	59865000	59870000	chr1	60810000	60815000
chr1	59885000	59890000	chr1	59940000	59945000
chr1	59965000	59970000	chr1	60995000	61000000
chr1	59965000	59970000	chr1	61035000	61040000
chr1	59965000	59970000	chr1	61320000	61325000
chr1	59965000	59970000	chr1	61460000	61465000
chr1	59965000	59970000	chr1	61515000	61520000
chr1	59970000	59975000	chr1	60925000	60930000
chr1	59970000	59975000	chr1	61600000	61605000
chr1	59975000	59980000	chr1	60765000	60770000
chr1	59975000	59980000	chr1	60230000	60235000
chr1	59975000	59980000	chr1	60275000	60280000
chr1	59975000	59980000	chr1	60840000	60845000
chr1	59980000	59985000	chr1	60130000	60135000
chr1	59980000	59985000	chr1	60700000	60705000
chr1	59980000	59985000	chr1	60090000	60095000
chr1	59980000	59985000	chr1	60350000	60355000
chr1	60070000	60075000	chr1	60770000	60775000
chr1	60090000	60095000	chr1	60275000	60280000
chr1	60135000	60140000	chr1	61330000	61335000
chr1	60155000	60160000	chr1	60765000	60770000
chr1	60155000	60160000	chr1	61035000	61040000
chr1	60155000	60160000	chr1	61855000	61860000
chr1	60160000	60165000	chr1	60275000	60280000
chr1	60275000	60280000	chr1	61035000	61040000
chr1	60275000	60280000	chr1	61640000	61645000
chr1	60280000	60285000	chr1	60765000	60770000
chr1	60280000	60285000	chr1	60845000	60850000
chr1	60425000	60430000	chr1	60760000	60765000
chr1	60530000	60535000	chr1	60760000	60765000
chr1	60665000	60670000	chr1	60750000	60755000
chr1	60815000	60820000	chr1	61915000	61920000
chr1	60845000	60850000	chr1	61855000	61860000
chr1	60850000	60855000	chr1	61585000	61590000
chr1	60850000	60855000	chr1	60935000	60940000
chr1	60850000	60855000	chr1	61035000	61040000
chr1	60855000	60860000	chr1	62120000	62125000
chr1	60925000	60930000	chr1	61855000	61860000
chr1	60965000	60970000	chr1	62050000	62055000
chr1	60970000	60975000	chr1	61850000	61855000
chr1	60970000	60975000	chr1	61580000	61585000
chr1	60970000	60975000	chr1	61640000	61645000
chr1	60975000	60980000	chr1	61455000	61460000
chr1	60975000	60980000	chr1	61040000	61045000
chr1	60975000	60980000	chr1	61335000	61340000
chr1	61050000	61055000	chr1	61845000	61850000
chr1	61050000	61055000	chr1	62080000	62085000
chr1	61050000	61055000	chr1	61180000	61185000
chr1	61050000	61055000	chr1	61450000	61455000
chr1	61055000	61060000	chr1	61580000	61585000
chr1	61055000	61060000	chr1	61640000	61645000
chr1	61060000	61065000	chr1	61335000	61340000
chr1	61075000	61080000	chr1	61220000	61225000
chr1	61075000	61080000	chr1	61640000	61645000
chr1	61080000	61085000	chr1	61450000	61455000
chr1	61085000	61090000	chr1	61180000	61185000
chr1	61085000	61090000	chr1	61130000	61135000
chr1	61085000	61090000	chr1	61330000	61335000
chr1	61085000	61090000	chr1	61735000	61740000
chr1	61090000	61095000	chr1	61825000	61830000
chr1	61130000	61135000	chr1	61230000	61235000
chr1	61130000	61135000	chr1	61330000	61335000
chr1	61135000	61140000	chr1	61450000	61455000
chr1	61135000	61140000	chr1	61180000	61185000
chr1	61140000	61145000	chr1	61845000	61850000
chr1	61185000	61190000	chr1	61335000	61340000
chr1	61185000	61190000	chr1	61455000	61460000
chr1	61185000	61190000	chr1	61635000	61640000
chr1	61210000	61215000	chr1	61850000	61855000
chr1	61230000	61235000	chr1	61855000	61860000
chr1	61235000	61240000	chr1	61335000	61340000
chr1	61330000	61335000	chr1	61850000	61855000
chr1	61340000	61345000	chr1	61635000	61640000
chr1	61350000	61355000	chr1	61450000	61455000
chr1	61465000	61470000	chr1	61580000	61585000
chr1	61470000	61475000	chr1	61850000	61855000
chr1	61645000	61650000	chr1	61725000	61730000
chr1	61645000	61650000	chr1	61840000	61845000
chr1	61690000	61695000	chr1	61845000	61850000
chr1	61735000	61740000	chr1	61845000	61850000
chr1	62080000	62085000	chr1	62135000	62140000
chr1	62140000	62145000	chr1	62740000	62745000
chr1	62175000	62180000	chr1	62405000	62410000
chr1	62180000	62185000	chr1	62290000	62295000
chr1	62180000	62185000	chr1	62745000	62750000
chr1	62185000	62190000	chr1	62340000	62345000
chr1	62235000	62240000	chr1	62405000	62410000
chr1	62290000	62295000	chr1	62395000	62400000
chr1	62430000	62435000	chr1	62780000	62785000
chr1	62440000	62445000	chr1	62515000	62520000
chr1	62440000	62445000	chr1	62760000	62765000
chr1	62440000	62445000	chr1	62830000	62835000
chr1	62455000	62460000	chr1	63520000	63525000
chr1	62460000	62465000	chr1	62930000	62935000
chr1	62475000	62480000	chr1	63545000	63550000
chr1	62505000	62510000	chr1	62835000	62840000
chr1	62510000	62515000	chr1	62960000	62965000
chr1	62525000	62530000	chr1	62680000	62685000
chr1	62525000	62530000	chr1	62740000	62745000
chr1	62540000	62545000	chr1	62605000	62610000
chr1	62600000	62605000	chr1	62740000	62745000
chr1	62610000	62615000	chr1	62680000	62685000
chr1	62840000	62845000	chr1	63150000	63155000
chr1	62840000	62845000	chr1	63545000	63550000
chr1	62955000	62960000	chr1	63440000	63445000
chr1	62955000	62960000	chr1	63535000	63540000
chr1	62960000	62965000	chr1	63145000	63150000
chr1	63185000	63190000	chr1	63535000	63540000
chr1	63190000	63195000	chr1	63315000	63320000
chr1	63320000	63325000	chr1	63485000	63490000
chr1	63320000	63325000	chr1	63530000	63535000
chr1	63325000	63330000	chr1	63435000	63440000
chr1	63365000	63370000	chr1	63435000	63440000
chr1	63555000	63560000	chr1	64625000	64630000
chr1	63575000	63580000	chr1	64250000	64255000
chr1	63610000	63615000	chr1	64245000	64250000
chr1	63615000	63620000	chr1	64820000	64825000
chr1	63615000	63620000	chr1	63770000	63775000
chr1	63615000	63620000	chr1	64300000	64305000
chr1	63620000	63625000	chr1	64140000	64145000
chr1	63620000	63625000	chr1	63675000	63680000
chr1	63620000	63625000	chr1	64585000	64590000
chr1	63620000	63625000	chr1	64705000	64710000
chr1	63620000	63625000	chr1	65025000	65030000
chr1	63625000	63630000	chr1	64750000	64755000
chr1	63630000	63635000	chr1	64435000	64440000
chr1	63680000	63685000	chr1	64240000	64245000
chr1	63680000	63685000	chr1	64165000	64170000
chr1	63685000	63690000	chr1	63925000	63930000
chr1	63685000	63690000	chr1	64140000	64145000
chr1	63690000	63695000	chr1	63770000	63775000
chr1	63690000	63695000	chr1	63835000	63840000
chr1	63730000	63735000	chr1	64240000	64245000
chr1	63770000	63775000	chr1	64240000	64245000
chr1	63775000	63780000	chr1	63845000	63850000
chr1	63775000	63780000	chr1	63925000	63930000
chr1	63775000	63780000	chr1	64050000	64055000
chr1	63775000	63780000	chr1	64135000	64140000
chr1	63775000	63780000	chr1	64165000	64170000
chr1	63840000	63845000	chr1	63915000	63920000
chr1	63840000	63845000	chr1	64130000	64135000
chr1	63845000	63850000	chr1	64240000	64245000
chr1	63925000	63930000	chr1	64040000	64045000
chr1	63925000	63930000	chr1	64155000	64160000
chr1	63925000	63930000	chr1	64235000	64240000
chr1	63975000	63980000	chr1	64235000	64240000
chr1	64045000	64050000	chr1	64235000	64240000
chr1	64150000	64155000	chr1	64235000	64240000
chr1	64265000	64270000	chr1	64675000	64680000
chr1	64270000	64275000	chr1	64485000	64490000
chr1	64305000	64310000	chr1	64825000	64830000
chr1	64375000	64380000	chr1	64820000	64825000
chr1	64380000	64385000	chr1	64670000	64675000
chr1	64475000	64480000	chr1	64660000	64665000
chr1	64475000	64480000	chr1	64825000	64830000
chr1	64485000	64490000	chr1	64535000	64540000
chr1	64495000	64500000	chr1	64605000	64610000
chr1	64545000	64550000	chr1	64675000	64680000
chr1	64685000	64690000	chr1	64820000	64825000
chr1	64750000	64755000	chr1	64815000	64820000
chr1	64895000	64900000	chr1	64955000	64960000
chr1	65040000	65045000	chr1	65755000	65760000
chr1	65055000	65060000	chr1	65940000	65945000
chr1	65060000	65065000	chr1	65210000	65215000
chr1	65060000	65065000	chr1	65250000	65255000
chr1	65060000	65065000	chr1	65420000	65425000
chr1	65060000	65065000	chr1	65685000	65690000
chr1	65070000	65075000	chr1	65140000	65145000
chr1	65145000	65150000	chr1	65210000	65215000
chr1	65235000	65240000	chr1	65945000	65950000
chr1	65235000	65240000	chr1	65685000	65690000
chr1	65235000	65240000	chr1	66240000	66245000
chr1	65240000	65245000	chr1	65630000	65635000
chr1	65245000	65250000	chr1	65420000	65425000
chr1	65245000	65250000	chr1	65580000	65585000
chr1	65245000	65250000	chr1	65835000	65840000
chr1	65300000	65305000	chr1	65680000	65685000
chr1	65360000	65365000	chr1	65685000	65690000
chr1	65425000	65430000	chr1	65640000	65645000
chr1	65430000	65435000	chr1	65580000	65585000
chr1	65430000	65435000	chr1	65680000	65685000
chr1	65480000	65485000	chr1	65680000	65685000
chr1	65715000	65720000	chr1	66235000	66240000
chr1	65915000	65920000	chr1	66240000	66245000
chr1	65955000	65960000	chr1	66240000	66245000
chr1	65955000	65960000	chr1	66445000	66450000
chr1	65955000	65960000	chr1	66505000	66510000
chr1	65955000	65960000	chr1	66700000	66705000
chr1	65955000	65960000	chr1	66720000	66725000
chr1	66255000	66260000	chr1	66440000	66445000
chr1	66255000	66260000	chr1	66500000	66505000
chr1	66255000	66260000	chr1	66725000	66730000
chr1	66265000	66270000	chr1	66340000	66345000
chr1	66335000	66340000	chr1	66425000	66430000
chr1	66450000	66455000	chr1	66500000	66505000
chr1	66460000	66465000	chr1	66720000	66725000
chr1	66500000	66505000	chr1	66725000	66730000
chr1	66760000	66765000	chr1	66915000	66920000
chr1	66760000	66765000	chr1	66990000	66995000
chr1	66760000	66765000	chr1	67205000	67210000
chr1	66765000	66770000	chr1	67145000	67150000
chr1	66765000	66770000	chr1	67505000	67510000
chr1	66805000	66810000	chr1	66920000	66925000
chr1	66995000	67000000	chr1	67145000	67150000
chr1	66995000	67000000	chr1	67205000	67210000
chr1	66995000	67000000	chr1	67500000	67505000
chr1	67145000	67150000	chr1	67210000	67215000
chr1	67225000	67230000	chr1	67500000	67505000
chr1	67225000	67230000	chr1	67755000	67760000
chr1	67235000	67240000	chr1	67350000	67355000
chr1	67295000	67300000	chr1	67750000	67755000
chr1	67345000	67350000	chr1	67495000	67500000
chr1	67430000	67435000	chr1	67490000	67495000
chr1	67525000	67530000	chr1	68105000	68110000
chr1	67530000	67535000	chr1	67830000	67835000
chr1	67540000	67545000	chr1	67755000	67760000
chr1	67560000	67565000	chr1	67755000	67760000
chr1	67575000	67580000	chr1	67635000	67640000
chr1	67690000	67695000	chr1	67750000	67755000
chr1	67765000	67770000	chr1	68105000	68110000
chr1	67770000	67775000	chr1	67830000	67835000
chr1	67770000	67775000	chr1	68320000	68325000
chr1	67850000	67855000	chr1	68105000	68110000
chr1	67855000	67860000	chr1	68335000	68340000
chr1	67855000	67860000	chr1	68010000	68015000
chr1	67855000	67860000	chr1	68315000	68320000
chr1	68115000	68120000	chr1	68440000	68445000
chr1	68115000	68120000	chr1	69745000	69750000
chr1	68120000	68125000	chr1	68330000	68335000
chr1	68345000	68350000	chr1	68440000	68445000
chr1	68370000	68375000	chr1	69740000	69745000
chr1	68445000	68450000	chr1	69855000	69860000
chr1	68465000	68470000	chr1	69010000	69015000
chr1	68465000	68470000	chr1	69060000	69065000
chr1	68470000	68475000	chr1	68590000	68595000
chr1	68470000	68475000	chr1	69735000	69740000
chr1	68470000	68475000	chr1	68800000	68805000
chr1	68495000	68500000	chr1	68540000	68545000
chr1	68580000	68585000	chr1	69730000	69735000
chr1	68720000	68725000	chr1	69740000	69745000
chr1	68740000	68745000	chr1	69735000	69740000
chr1	68775000	68780000	chr1	69735000	69740000
chr1	68795000	68800000	chr1	69730000	69735000
chr1	68815000	68820000	chr1	69565000	69570000
chr1	68835000	68840000	chr1	69730000	69735000
chr1	69055000	69060000	chr1	69735000	69740000
chr1	69090000	69095000	chr1	69725000	69730000
chr1	69245000	69250000	chr1	69730000	69735000
chr1	69580000	69585000	chr1	69695000	69700000
chr1	70035000	70040000	chr1	70500000	70505000
chr1	70125000	70130000	chr1	71040000	71045000
chr1	70130000	70135000	chr1	70500000	70505000
chr1	70225000	70230000	chr1	70345000	70350000
chr1	70235000	70240000	chr1	71060000	71065000
chr1	70260000	70265000	chr1	70500000	70505000
chr1	70530000	70535000	chr1	71045000	71050000
chr1	70530000	70535000	chr1	70615000	70620000
chr1	70530000	70535000	chr1	70660000	70665000
chr1	70535000	70540000	chr1	70640000	70645000
chr1	70685000	70690000	chr1	71045000	71050000
chr1	70685000	70690000	chr1	70895000	70900000
chr1	70745000	70750000	chr1	71040000	71045000
chr1	70895000	70900000	chr1	71030000	71035000
chr1	70965000	70970000	chr1	71035000	71040000
chr1	71080000	71085000	chr1	71490000	71495000
chr1	71085000	71090000	chr1	72185000	72190000
chr1	71085000	71090000	chr1	72275000	72280000
chr1	71090000	71095000	chr1	71795000	71800000
chr1	71090000	71095000	chr1	72040000	72045000
chr1	71095000	71100000	chr1	71570000	71575000
chr1	71100000	71105000	chr1	72545000	72550000
chr1	71180000	71185000	chr1	71850000	71855000
chr1	71190000	71195000	chr1	71580000	71585000
chr1	71190000	71195000	chr1	71780000	71785000
chr1	71190000	71195000	chr1	71995000	72000000
chr1	71190000	71195000	chr1	72035000	72040000
chr1	71310000	71315000	chr1	71475000	71480000
chr1	71585000	71590000	chr1	72035000	72040000
chr1	72285000	72290000	chr1	72400000	72405000
chr1	72290000	72295000	chr1	72350000	72355000
chr1	72330000	72335000	chr1	72505000	72510000
chr1	72615000	72620000	chr1	72990000	72995000
chr1	72620000	72625000	chr1	74000000	74005000
chr1	72625000	72630000	chr1	72845000	72850000
chr1	72625000	72630000	chr1	73100000	73105000
chr1	72630000	72635000	chr1	73635000	73640000
chr1	72740000	72745000	chr1	73105000	73110000
chr1	72790000	72795000	chr1	73055000	73060000
chr1	72815000	72820000	chr1	73445000	73450000
chr1	73125000	73130000	chr1	73670000	73675000
chr1	73280000	73285000	chr1	74690000	74695000
chr1	73490000	73495000	chr1	74690000	74695000
chr1	73675000	73680000	chr1	74680000	74685000
chr1	73835000	73840000	chr1	74515000	74520000
chr1	73840000	73845000	chr1	74685000	74690000
chr1	73840000	73845000	chr1	74470000	74475000
chr1	74005000	74010000	chr1	74685000	74690000
chr1	74010000	74015000	chr1	74490000	74495000
chr1	74095000	74100000	chr1	74470000	74475000
chr1	74105000	74110000	chr1	74595000	74600000
chr1	74190000	74195000	chr1	74475000	74480000
chr1	74255000	74260000	chr1	74500000	74505000
chr1	74265000	74270000	chr1	74465000	74470000
chr1	74470000	74475000	chr1	74685000	74690000
chr1	74510000	74515000	chr1	74685000	74690000
chr1	74750000	74755000	chr1	75780000	75785000
chr1	74760000	74765000	chr1	75720000	75725000
chr1	74770000	74775000	chr1	75200000	75205000
chr1	74775000	74780000	chr1	74995000	75000000
chr1	74775000	74780000	chr1	75560000	75565000
chr1	75050000	75055000	chr1	75200000	75205000
chr1	75230000	75235000	chr1	75630000	75635000
chr1	75245000	75250000	chr1	75720000	75725000
chr1	75255000	75260000	chr1	75630000	75635000
chr1	75260000	75265000	chr1	75415000	75420000
chr1	75260000	75265000	chr1	75590000	75595000
chr1	75410000	75415000	chr1	75600000	75605000
chr1	75415000	75420000	chr1	75625000	75630000
chr1	75525000	75530000	chr1	75630000	75635000
chr1	75725000	75730000	chr1	75780000	75785000
chr1	75820000	75825000	chr1	77135000	77140000
chr1	75910000	75915000	chr1	77125000	77130000
chr1	75910000	75915000	chr1	76145000	76150000
chr1	75985000	75990000	chr1	77130000	77135000
chr1	76005000	76010000	chr1	76130000	76135000
chr1	76035000	76040000	chr1	76135000	76140000
chr1	76035000	76040000	chr1	77130000	77135000
chr1	76085000	76090000	chr1	77125000	77130000
chr1	76150000	76155000	chr1	76885000	76890000
chr1	76150000	76155000	chr1	77125000	77130000
chr1	76155000	76160000	chr1	76325000	76330000
chr1	76155000	76160000	chr1	76760000	76765000
chr1	76210000	76215000	chr1	77095000	77100000
chr1	76325000	76330000	chr1	77125000	77130000
chr1	76330000	76335000	chr1	76945000	76950000
chr1	76865000	76870000	chr1	77125000	77130000
chr1	76895000	76900000	chr1	77120000	77125000
chr1	76950000	76955000	chr1	77120000	77125000
chr1	77150000	77155000	chr1	77215000	77220000
chr1	77150000	77155000	chr1	77325000	77330000
chr1	77150000	77155000	chr1	77530000	77535000
chr1	77150000	77155000	chr1	77900000	77905000
chr1	77155000	77160000	chr1	77775000	77780000
chr1	77155000	77160000	chr1	77425000	77430000
chr1	77155000	77160000	chr1	77675000	77680000
chr1	77155000	77160000	chr1	77570000	77575000
chr1	77155000	77160000	chr1	78105000	78110000
chr1	77165000	77170000	chr1	77305000	77310000
chr1	77215000	77220000	chr1	77530000	77535000
chr1	77305000	77310000	chr1	77530000	77535000
chr1	77330000	77335000	chr1	77530000	77535000
chr1	77430000	77435000	chr1	77520000	77525000
chr1	77515000	77520000	chr1	77675000	77680000
chr1	77550000	77555000	chr1	77675000	77680000
chr1	77585000	77590000	chr1	77670000	77675000
chr1	77705000	77710000	chr1	77900000	77905000
chr1	77820000	77825000	chr1	78105000	78110000
chr1	77830000	77835000	chr1	77895000	77900000
chr1	77915000	77920000	chr1	78110000	78115000
chr1	77975000	77980000	chr1	78670000	78675000
chr1	77980000	77985000	chr1	78105000	78110000
chr1	78130000	78135000	chr1	78565000	78570000
chr1	78130000	78135000	chr1	78670000	78675000
chr1	78130000	78135000	chr1	79195000	79200000
chr1	78135000	78140000	chr1	78545000	78550000
chr1	78135000	78140000	chr1	78605000	78610000
chr1	78140000	78145000	chr1	78330000	78335000
chr1	78140000	78145000	chr1	78370000	78375000
chr1	78140000	78145000	chr1	78420000	78425000
chr1	78145000	78150000	chr1	78285000	78290000
chr1	78145000	78150000	chr1	78490000	78495000
chr1	78145000	78150000	chr1	78225000	78230000
chr1	78215000	78220000	chr1	78600000	78605000
chr1	78220000	78225000	chr1	78540000	78545000
chr1	78225000	78230000	chr1	78490000	78495000
chr1	78330000	78335000	chr1	78605000	78610000
chr1	78345000	78350000	chr1	78485000	78490000
chr1	78495000	78500000	chr1	78600000	78605000
chr1	78495000	78500000	chr1	78675000	78680000
chr1	78500000	78505000	chr1	78545000	78550000
chr1	78540000	78545000	chr1	78675000	78680000
chr1	78550000	78555000	chr1	78600000	78605000
chr1	78620000	78625000	chr1	78670000	78675000
chr1	78690000	78695000	chr1	78825000	78830000
chr1	78690000	78695000	chr1	79195000	79200000
chr1	78695000	78700000	chr1	79470000	79475000
chr1	78800000	78805000	chr1	79535000	79540000
chr1	78830000	78835000	chr1	79480000	79485000
chr1	78835000	78840000	chr1	79350000	79355000
chr1	78835000	78840000	chr1	79195000	79200000
chr1	78850000	78855000	chr1	78985000	78990000
chr1	78850000	78855000	chr1	79050000	79055000
chr1	79010000	79015000	chr1	79190000	79195000
chr1	79260000	79265000	chr1	79350000	79355000
chr1	79260000	79265000	chr1	79480000	79485000
chr1	79295000	79300000	chr1	79345000	79350000
chr1	79370000	79375000	chr1	79480000	79485000
chr1	79445000	79450000	chr1	80185000	80190000
chr1	79495000	79500000	chr1	79680000	79685000
chr1	79495000	79500000	chr1	79980000	79985000
chr1	79495000	79500000	chr1	80080000	80085000
chr1	80060000	80065000	chr1	80180000	80185000
chr1	80210000	80215000	chr1	81340000	81345000
chr1	80215000	80220000	chr1	80730000	80735000
chr1	80215000	80220000	chr1	80770000	80775000
chr1	80215000	80220000	chr1	80970000	80975000
chr1	80215000	80220000	chr1	81235000	81240000
chr1	80215000	80220000	chr1	81410000	81415000
chr1	80215000	80220000	chr1	81485000	81490000
chr1	80215000	80220000	chr1	81520000	81525000
chr1	80215000	80220000	chr1	80925000	80930000
chr1	80220000	80225000	chr1	81315000	81320000
chr1	80220000	80225000	chr1	81370000	81375000
chr1	80220000	80225000	chr1	80335000	80340000
chr1	80220000	80225000	chr1	80380000	80385000
chr1	80220000	80225000	chr1	80535000	80540000
chr1	80220000	80225000	chr1	80645000	80650000
chr1	80220000	80225000	chr1	80750000	80755000
chr1	80220000	80225000	chr1	81090000	81095000
chr1	80220000	80225000	chr1	81195000	81200000
chr1	80220000	80225000	chr1	81270000	81275000
chr1	80225000	80230000	chr1	81010000	81015000
chr1	80225000	80230000	chr1	80435000	80440000
chr1	80430000	80435000	chr1	81235000	81240000
chr1	80450000	80455000	chr1	80645000	80650000
chr1	80545000	80550000	chr1	80605000	80610000
chr1	80645000	80650000	chr1	80730000	80735000
chr1	80650000	80655000	chr1	80780000	80785000
chr1	81050000	81055000	chr1	81230000	81235000
chr1	81305000	81310000	chr1	81515000	81520000
chr1	81305000	81310000	chr1	81770000	81775000
chr1	81305000	81310000	chr1	81805000	81810000
chr1	81315000	81320000	chr1	81405000	81410000
chr1	81340000	81345000	chr1	81400000	81405000
chr1	81410000	81415000	chr1	81795000	81800000
chr1	81415000	81420000	chr1	81560000	81565000
chr1	81415000	81420000	chr1	81770000	81775000
chr1	81550000	81555000	chr1	81725000	81730000
chr1	81550000	81555000	chr1	81800000	81805000
chr1	81555000	81560000	chr1	81760000	81765000
chr1	81570000	81575000	chr1	81655000	81660000
chr1	81680000	81685000	chr1	81765000	81770000
chr1	81810000	81815000	chr1	81965000	81970000
chr1	81810000	81815000	chr1	82200000	82205000
chr1	81815000	81820000	chr1	81920000	81925000
chr1	81815000	81820000	chr1	82350000	82355000
chr1	81815000	81820000	chr1	82625000	82630000
chr1	81815000	81820000	chr1	82445000	82450000
chr1	82065000	82070000	chr1	82740000	82745000
chr1	82080000	82085000	chr1	82405000	82410000
chr1	82095000	82100000	chr1	82160000	82165000
chr1	82095000	82100000	chr1	82515000	82520000
chr1	82380000	82385000	chr1	82450000	82455000
chr1	82440000	82445000	chr1	83840000	83845000
chr1	82645000	82650000	chr1	83855000	83860000
chr1	82680000	82685000	chr1	83855000	83860000
chr1	82775000	82780000	chr1	83500000	83505000
chr1	82775000	82780000	chr1	83850000	83855000
chr1	82775000	82780000	chr1	83095000	83100000
chr1	82775000	82780000	chr1	83585000	83590000
chr1	82775000	82780000	chr1	83660000	83665000
chr1	82780000	82785000	chr1	82985000	82990000
chr1	82785000	82790000	chr1	82925000	82930000
chr1	82785000	82790000	chr1	83545000	83550000
chr1	83055000	83060000	chr1	83505000	83510000
chr1	83540000	83545000	chr1	83855000	83860000
chr1	83875000	83880000	chr1	84530000	84535000
chr1	83905000	83910000	chr1	84670000	84675000
chr1	83910000	83915000	chr1	84530000	84535000
chr1	83910000	83915000	chr1	84430000	84435000
chr1	83915000	83920000	chr1	84615000	84620000
chr1	83915000	83920000	chr1	84930000	84935000
chr1	83920000	83925000	chr1	84760000	84765000
chr1	83925000	83930000	chr1	84120000	84125000
chr1	83935000	83940000	chr1	84020000	84025000
chr1	83940000	83945000	chr1	84075000	84080000
chr1	83990000	83995000	chr1	84935000	84940000
chr1	84130000	84135000	chr1	84580000	84585000
chr1	84135000	84140000	chr1	84695000	84700000
chr1	84135000	84140000	chr1	84755000	84760000
chr1	84140000	84145000	chr1	84930000	84935000
chr1	84140000	84145000	chr1	84480000	84485000
chr1	84140000	84145000	chr1	84540000	84545000
chr1	84140000	84145000	chr1	84620000	84625000
chr1	84140000	84145000	chr1	84830000	84835000
chr1	84145000	84150000	chr1	84300000	84305000
chr1	84150000	84155000	chr1	84420000	84425000
chr1	84180000	84185000	chr1	84300000	84305000
chr1	84185000	84190000	chr1	84540000	84545000
chr1	84190000	84195000	chr1	84420000	84425000
chr1	84190000	84195000	chr1	84755000	84760000
chr1	84250000	84255000	chr1	84425000	84430000
chr1	84300000	84305000	chr1	84540000	84545000
chr1	84300000	84305000	chr1	84750000	84755000
chr1	84305000	84310000	chr1	84410000	84415000
chr1	84335000	84340000	chr1	84395000	84400000
chr1	84435000	84440000	chr1	84760000	84765000
chr1	84435000	84440000	chr1	84930000	84935000
chr1	84440000	84445000	chr1	84540000	84545000
chr1	84440000	84445000	chr1	84615000	84620000
chr1	84500000	84505000	chr1	84935000	84940000
chr1	84500000	84505000	chr1	84615000	84620000
chr1	84540000	84545000	chr1	84930000	84935000
chr1	84545000	84550000	chr1	84755000	84760000
chr1	84545000	84550000	chr1	84615000	84620000
chr1	84565000	84570000	chr1	84930000	84935000
chr1	84575000	84580000	chr1	84615000	84620000
chr1	84615000	84620000	chr1	84930000	84935000
chr1	84630000	84635000	chr1	84750000	84755000
chr1	84770000	84775000	chr1	84930000	84935000
chr1	84780000	84785000	chr1	84830000	84835000
chr1	84835000	84840000	chr1	84875000	84880000
chr1	84945000	84950000	chr1	85100000	85105000
chr1	84945000	84950000	chr1	85255000	85260000
chr1	84950000	84955000	chr1	85025000	85030000
chr1	85055000	85060000	chr1	85250000	85255000
chr1	85110000	85115000	chr1	85245000	85250000
chr1	85305000	85310000	chr1	85885000	85890000
chr1	85305000	85310000	chr1	85465000	85470000
chr1	85305000	85310000	chr1	85495000	85500000
chr1	85305000	85310000	chr1	85690000	85695000
chr1	85310000	85315000	chr1	85560000	85565000
chr1	85350000	85355000	chr1	85555000	85560000
chr1	85360000	85365000	chr1	85460000	85465000
chr1	85370000	85375000	chr1	85555000	85560000
chr1	85470000	85475000	chr1	85555000	85560000
chr1	85580000	85585000	chr1	85950000	85955000
chr1	85585000	85590000	chr1	85690000	85695000
chr1	85595000	85600000	chr1	86020000	86025000
chr1	85605000	85610000	chr1	85890000	85895000
chr1	85710000	85715000	chr1	85890000	85895000
chr1	85710000	85715000	chr1	86200000	86205000
chr1	85715000	85720000	chr1	85955000	85960000
chr1	85895000	85900000	chr1	86305000	86310000
chr1	85900000	85905000	chr1	86010000	86015000
chr1	86380000	86385000	chr1	86500000	86505000
chr1	86380000	86385000	chr1	86735000	86740000
chr1	86380000	86385000	chr1	87080000	87085000
chr1	86420000	86425000	chr1	86500000	86505000
chr1	86420000	86425000	chr1	86745000	86750000
chr1	86510000	86515000	chr1	86690000	86695000
chr1	86705000	86710000	chr1	87080000	87085000
chr1	86775000	86780000	chr1	86970000	86975000
chr1	86780000	86785000	chr1	87085000	87090000
chr1	86830000	86835000	chr1	87080000	87085000
chr1	86830000	86835000	chr1	87025000	87030000
chr1	86835000	86840000	chr1	86910000	86915000
chr1	86865000	86870000	chr1	87080000	87085000
chr1	86915000	86920000	chr1	87080000	87085000
chr1	86915000	86920000	chr1	87020000	87025000
chr1	86970000	86975000	chr1	87080000	87085000
chr1	87120000	87125000	chr1	88605000	88610000
chr1	87130000	87135000	chr1	88070000	88075000
chr1	87130000	87135000	chr1	87325000	87330000
chr1	87130000	87135000	chr1	87950000	87955000
chr1	87130000	87135000	chr1	88305000	88310000
chr1	87135000	87140000	chr1	88230000	88235000
chr1	87140000	87145000	chr1	87270000	87275000
chr1	87140000	87145000	chr1	87660000	87665000
chr1	87160000	87165000	chr1	88370000	88375000
chr1	87190000	87195000	chr1	88400000	88405000
chr1	87290000	87295000	chr1	88590000	88595000
chr1	87290000	87295000	chr1	87830000	87835000
chr1	87290000	87295000	chr1	88060000	88065000
chr1	87290000	87295000	chr1	88305000	88310000
chr1	87295000	87300000	chr1	88185000	88190000
chr1	87305000	87310000	chr1	87950000	87955000
chr1	87310000	87315000	chr1	87800000	87805000
chr1	87315000	87320000	chr1	87870000	87875000
chr1	87325000	87330000	chr1	87475000	87480000
chr1	87325000	87330000	chr1	87530000	87535000
chr1	87325000	87330000	chr1	87895000	87900000
chr1	87330000	87335000	chr1	87715000	87720000
chr1	87330000	87335000	chr1	87390000	87395000
chr1	87330000	87335000	chr1	87625000	87630000
chr1	87790000	87795000	chr1	87955000	87960000
chr1	88175000	88180000	chr1	88550000	88555000
chr1	88180000	88185000	chr1	88590000	88595000
chr1	88180000	88185000	chr1	88300000	88305000
chr1	88185000	88190000	chr1	88235000	88240000
chr1	88605000	88610000	chr1	88875000	88880000
chr1	88660000	88665000	chr1	88875000	88880000
chr1	88735000	88740000	chr1	88875000	88880000
chr1	88795000	88800000	chr1	88875000	88880000
chr1	88895000	88900000	chr1	89460000	89465000
chr1	88945000	88950000	chr1	89455000	89460000
chr1	88955000	88960000	chr1	89870000	89875000
chr1	88960000	88965000	chr1	89725000	89730000
chr1	88965000	88970000	chr1	89790000	89795000
chr1	88980000	88985000	chr1	89545000	89550000
chr1	88980000	88985000	chr1	89605000	89610000
chr1	88990000	88995000	chr1	89450000	89455000
chr1	88990000	88995000	chr1	89520000	89525000
chr1	88995000	89000000	chr1	89765000	89770000
chr1	89000000	89005000	chr1	89285000	89290000
chr1	89000000	89005000	chr1	89360000	89365000
chr1	89005000	89010000	chr1	89075000	89080000
chr1	89080000	89085000	chr1	89450000	89455000
chr1	89085000	89090000	chr1	89355000	89360000
chr1	89365000	89370000	chr1	89445000	89450000
chr1	89480000	89485000	chr1	89595000	89600000
chr1	89480000	89485000	chr1	89725000	89730000
chr1	89520000	89525000	chr1	89590000	89595000
chr1	89635000	89640000	chr1	89720000	89725000
chr1	89805000	89810000	chr1	89985000	89990000
chr1	89810000	89815000	chr1	89940000	89945000
chr1	89820000	89825000	chr1	89880000	89885000
chr1	90005000	90010000	chr1	90865000	90870000
chr1	90095000	90100000	chr1	91250000	91255000
chr1	90110000	90115000	chr1	90650000	90655000
chr1	90110000	90115000	chr1	90850000	90855000
chr1	90120000	90125000	chr1	90570000	90575000
chr1	90120000	90125000	chr1	90715000	90720000
chr1	90120000	90125000	chr1	91120000	91125000
chr1	90125000	90130000	chr1	90515000	90520000
chr1	90130000	90135000	chr1	90610000	90615000
chr1	90580000	90585000	chr1	91160000	91165000
chr1	90580000	90585000	chr1	91270000	91275000
chr1	90610000	90615000	chr1	91155000	91160000
chr1	90715000	90720000	chr1	91265000	91270000
chr1	90720000	90725000	chr1	91160000	91165000
chr1	90720000	90725000	chr1	90850000	90855000
chr1	90720000	90725000	chr1	90965000	90970000
chr1	90845000	90850000	chr1	91150000	91155000
chr1	90860000	90865000	chr1	90960000	90965000
chr1	90900000	90905000	chr1	90950000	90955000
chr1	90970000	90975000	chr1	91155000	91160000
chr1	91015000	91020000	chr1	91160000	91165000
chr1	91170000	91175000	chr1	91270000	91275000
chr1	91170000	91175000	chr1	91400000	91405000
chr1	91175000	91180000	chr1	91240000	91245000
chr1	91280000	91285000	chr1	91400000	91405000
chr1	91280000	91285000	chr1	91500000	91505000
chr1	91315000	91320000	chr1	91390000	91395000
chr1	91405000	91410000	chr1	91495000	91500000
chr1	91430000	91435000	chr1	91930000	91935000
chr1	91445000	91450000	chr1	92280000	92285000
chr1	91515000	91520000	chr1	91880000	91885000
chr1	91515000	91520000	chr1	91980000	91985000
chr1	91515000	91520000	chr1	92290000	92295000
chr1	91520000	91525000	chr1	91925000	91930000
chr1	91535000	91540000	chr1	91880000	91885000
chr1	91540000	91545000	chr1	91680000	91685000
chr1	91625000	91630000	chr1	91880000	91885000
chr1	91680000	91685000	chr1	91885000	91890000
chr1	91745000	91750000	chr1	91885000	91890000
chr1	91745000	91750000	chr1	91925000	91930000
chr1	91750000	91755000	chr1	91815000	91820000
chr1	91810000	91815000	chr1	91880000	91885000
chr1	91935000	91940000	chr1	92290000	92295000
chr1	92000000	92005000	chr1	92285000	92290000
chr1	92075000	92080000	chr1	92285000	92290000
chr1	92310000	92315000	chr1	92610000	92615000
chr1	92310000	92315000	chr1	92750000	92755000
chr1	92310000	92315000	chr1	92825000	92830000
chr1	92310000	92315000	chr1	92490000	92495000
chr1	92310000	92315000	chr1	92655000	92660000
chr1	92750000	92755000	chr1	92825000	92830000
chr1	92855000	92860000	chr1	92990000	92995000
chr1	92855000	92860000	chr1	93060000	93065000
chr1	92860000	92865000	chr1	92955000	92960000
chr1	92870000	92875000	chr1	92915000	92920000
chr1	93020000	93025000	chr1	93065000	93070000
chr1	93025000	93030000	chr1	93850000	93855000
chr1	93075000	93080000	chr1	93885000	93890000
chr1	93085000	93090000	chr1	93170000	93175000
chr1	93155000	93160000	chr1	93900000	93905000
chr1	93185000	93190000	chr1	93845000	93850000
chr1	93225000	93230000	chr1	93865000	93870000
chr1	93260000	93265000	chr1	93905000	93910000
chr1	93300000	93305000	chr1	93630000	93635000
chr1	93305000	93310000	chr1	93430000	93435000
chr1	93305000	93310000	chr1	93870000	93875000
chr1	93310000	93315000	chr1	93810000	93815000
chr1	93355000	93360000	chr1	93845000	93850000
chr1	93405000	93410000	chr1	93880000	93885000
chr1	93440000	93445000	chr1	93620000	93625000
chr1	93440000	93445000	chr1	93675000	93680000
chr1	93440000	93445000	chr1	93820000	93825000
chr1	93440000	93445000	chr1	93845000	93850000
chr1	93445000	93450000	chr1	93550000	93555000
chr1	93445000	93450000	chr1	93585000	93590000
chr1	93625000	93630000	chr1	93840000	93845000
chr1	93630000	93635000	chr1	93815000	93820000
chr1	93900000	93905000	chr1	94335000	94340000
chr1	94025000	94030000	chr1	94460000	94465000
chr1	94035000	94040000	chr1	94335000	94340000
chr1	94040000	94045000	chr1	94805000	94810000
chr1	94055000	94060000	chr1	94235000	94240000
chr1	94245000	94250000	chr1	94320000	94325000
chr1	94345000	94350000	chr1	94460000	94465000
chr1	94345000	94350000	chr1	94800000	94805000
chr1	94350000	94355000	chr1	94405000	94410000
chr1	94480000	94485000	chr1	94805000	94810000
chr1	94480000	94485000	chr1	95040000	95045000
chr1	94525000	94530000	chr1	95040000	95045000
chr1	94525000	94530000	chr1	94800000	94805000
chr1	94530000	94535000	chr1	94660000	94665000
chr1	94660000	94665000	chr1	94735000	94740000
chr1	94745000	94750000	chr1	94790000	94795000
chr1	94820000	94825000	chr1	95040000	95045000
chr1	94850000	94855000	chr1	95040000	95045000
chr1	94855000	94860000	chr1	95235000	95240000
chr1	94860000	94865000	chr1	94945000	94950000
chr1	94955000	94960000	chr1	95035000	95040000
chr1	95090000	95095000	chr1	95230000	95235000
chr1	95115000	95120000	chr1	95230000	95235000
chr1	95315000	95320000	chr1	95885000	95890000
chr1	95315000	95320000	chr1	95930000	95935000
chr1	95450000	95455000	chr1	95890000	95895000
chr1	95920000	95925000	chr1	96955000	96960000
chr1	95945000	95950000	chr1	96970000	96975000
chr1	95950000	95955000	chr1	96225000	96230000
chr1	95950000	95955000	chr1	97815000	97820000
chr1	95950000	95955000	chr1	96850000	96855000
chr1	95970000	95975000	chr1	97075000	97080000
chr1	96130000	96135000	chr1	97020000	97025000
chr1	96215000	96220000	chr1	96895000	96900000
chr1	96230000	96235000	chr1	96950000	96955000
chr1	96230000	96235000	chr1	96720000	96725000
chr1	96310000	96315000	chr1	96510000	96515000
chr1	96525000	96530000	chr1	96845000	96850000
chr1	96725000	96730000	chr1	96815000	96820000
chr1	96870000	96875000	chr1	96960000	96965000
chr1	96965000	96970000	chr1	97045000	97050000
chr1	96965000	96970000	chr1	97090000	97095000
chr1	96965000	96970000	chr1	97815000	97820000
chr1	96970000	96975000	chr1	97525000	97530000
chr1	96970000	96975000	chr1	98045000	98050000
chr1	97040000	97045000	chr1	97825000	97830000
chr1	97080000	97085000	chr1	97805000	97810000
chr1	97130000	97135000	chr1	97810000	97815000
chr1	97135000	97140000	chr1	97520000	97525000
chr1	97140000	97145000	chr1	97225000	97230000
chr1	97140000	97145000	chr1	98045000	98050000
chr1	97155000	97160000	chr1	98435000	98440000
chr1	97175000	97180000	chr1	98470000	98475000
chr1	97180000	97185000	chr1	97810000	97815000
chr1	97195000	97200000	chr1	98050000	98055000
chr1	97245000	97250000	chr1	97525000	97530000
chr1	97245000	97250000	chr1	98470000	98475000
chr1	97250000	97255000	chr1	97815000	97820000
chr1	97365000	97370000	chr1	97515000	97520000
chr1	97415000	97420000	chr1	97515000	97520000
chr1	97435000	97440000	chr1	97515000	97520000
chr1	97660000	97665000	chr1	98470000	98475000
chr1	97830000	97835000	chr1	98045000	98050000
chr1	97830000	97835000	chr1	98470000	98475000
chr1	97925000	97930000	chr1	98465000	98470000
chr1	98000000	98005000	chr1	98465000	98470000
chr1	98075000	98080000	chr1	98460000	98465000
chr1	98085000	98090000	chr1	98395000	98400000
chr1	98090000	98095000	chr1	98430000	98435000
chr1	98165000	98170000	chr1	98460000	98465000
chr1	98260000	98265000	chr1	98465000	98470000
chr1	98290000	98295000	chr1	98445000	98450000
chr1	98335000	98340000	chr1	98450000	98455000
chr1	98525000	98530000	chr1	99565000	99570000
chr1	98665000	98670000	chr1	99660000	99665000
chr1	98745000	98750000	chr1	99705000	99710000
chr1	98790000	98795000	chr1	99165000	99170000
chr1	98795000	98800000	chr1	99710000	99715000
chr1	98990000	98995000	chr1	99710000	99715000
chr1	99175000	99180000	chr1	99480000	99485000
chr1	99175000	99180000	chr1	99525000	99530000
chr1	99175000	99180000	chr1	99640000	99645000
chr1	99180000	99185000	chr1	99700000	99705000
chr1	99180000	99185000	chr1	99425000	99430000
chr1	99230000	99235000	chr1	99480000	99485000
chr1	99320000	99325000	chr1	99470000	99475000
chr1	99325000	99330000	chr1	99700000	99705000
chr1	99485000	99490000	chr1	99700000	99705000
chr1	99765000	99770000	chr1	100245000	100250000
chr1	99765000	99770000	chr1	100450000	100455000
chr1	99775000	99780000	chr1	100130000	100135000
chr1	99785000	99790000	chr1	100360000	100365000
chr1	99790000	99795000	chr1	100870000	100875000
chr1	99790000	99795000	chr1	101005000	101010000
chr1	99805000	99810000	chr1	100450000	100455000
chr1	99805000	99810000	chr1	100130000	100135000
chr1	99805000	99810000	chr1	100260000	100265000
chr1	99810000	99815000	chr1	99965000	99970000
chr1	99810000	99815000	chr1	100035000	100040000
chr1	99810000	99815000	chr1	100075000	100080000
chr1	99840000	99845000	chr1	99965000	99970000
chr1	99840000	99845000	chr1	100450000	100455000
chr1	99845000	99850000	chr1	100035000	100040000
chr1	99870000	99875000	chr1	100870000	100875000
chr1	99965000	99970000	chr1	100865000	100870000
chr1	99975000	99980000	chr1	100035000	100040000
chr1	100035000	100040000	chr1	100130000	100135000
chr1	100045000	100050000	chr1	100870000	100875000
chr1	100125000	100130000	chr1	100450000	100455000
chr1	100135000	100140000	chr1	100260000	100265000
chr1	100135000	100140000	chr1	100870000	100875000
chr1	100260000	100265000	chr1	100445000	100450000
chr1	100270000	100275000	chr1	100345000	100350000
chr1	100275000	100280000	chr1	100870000	100875000
chr1	100305000	100310000	chr1	100445000	100450000
chr1	100345000	100350000	chr1	100865000	100870000
chr1	100355000	100360000	chr1	100435000	100440000
chr1	100465000	100470000	chr1	100865000	100870000
chr1	100465000	100470000	chr1	101280000	101285000
chr1	100470000	100475000	chr1	100570000	100575000
chr1	100470000	100475000	chr1	100610000	100615000
chr1	100475000	100480000	chr1	100720000	100725000
chr1	100605000	100610000	chr1	100860000	100865000
chr1	100735000	100740000	chr1	100855000	100860000
chr1	100910000	100915000	chr1	101355000	101360000
chr1	100920000	100925000	chr1	101155000	101160000
chr1	100920000	100925000	chr1	101235000	101240000
chr1	100920000	100925000	chr1	101265000	101270000
chr1	100920000	100925000	chr1	101285000	101290000
chr1	100925000	100930000	chr1	101015000	101020000
chr1	100925000	100930000	chr1	101100000	101105000
chr1	101020000	101025000	chr1	101285000	101290000
chr1	101025000	101030000	chr1	101235000	101240000
chr1	101135000	101140000	chr1	101240000	101245000
chr1	101140000	101145000	chr1	101290000	101295000
chr1	101310000	101315000	chr1	101355000	101360000
chr1	101310000	101315000	chr1	101435000	101440000
chr1	101510000	101515000	chr1	102190000	102195000
chr1	101515000	101520000	chr1	101570000	101575000
chr1	101515000	101520000	chr1	102970000	102975000
chr1	101645000	101650000	chr1	102190000	102195000
chr1	101655000	101660000	chr1	102430000	102435000
chr1	101735000	101740000	chr1	103515000	103520000
chr1	101760000	101765000	chr1	102190000	102195000
chr1	101765000	101770000	chr1	102425000	102430000
chr1	101780000	101785000	chr1	102975000	102980000
chr1	101820000	101825000	chr1	102185000	102190000
chr1	101820000	101825000	chr1	102425000	102430000
chr1	101980000	101985000	chr1	102430000	102435000
chr1	101995000	102000000	chr1	102185000	102190000
chr1	102015000	102020000	chr1	102105000	102110000
chr1	102200000	102205000	chr1	102960000	102965000
chr1	102200000	102205000	chr1	103520000	103525000
chr1	102395000	102400000	chr1	102965000	102970000
chr1	102435000	102440000	chr1	102965000	102970000
chr1	102460000	102465000	chr1	102970000	102975000
chr1	102475000	102480000	chr1	103485000	103490000
chr1	102545000	102550000	chr1	103510000	103515000
chr1	102550000	102555000	chr1	102790000	102795000
chr1	102560000	102565000	chr1	102965000	102970000
chr1	102675000	102680000	chr1	103505000	103510000
chr1	102790000	102795000	chr1	103510000	103515000
chr1	102975000	102980000	chr1	103455000	103460000
chr1	102980000	102985000	chr1	103480000	103485000
chr1	102995000	103000000	chr1	103510000	103515000
chr1	103100000	103105000	chr1	103510000	103515000
chr1	103105000	103110000	chr1	103455000	103460000
chr1	103110000	103115000	chr1	103255000	103260000
chr1	103185000	103190000	chr1	103255000	103260000
chr1	103210000	103215000	chr1	103445000	103450000
chr1	103775000	103780000	chr1	104625000	104630000
chr1	103785000	103790000	chr1	104255000	104260000
chr1	103790000	103795000	chr1	104125000	104130000
chr1	103945000	103950000	chr1	104130000	104135000
chr1	103950000	103955000	chr1	104255000	104260000
chr1	104030000	104035000	chr1	104115000	104120000
chr1	104130000	104135000	chr1	104260000	104265000
chr1	104525000	104530000	chr1	104625000	104630000
chr1	104600000	104605000	chr1	105840000	105845000
chr1	104605000	104610000	chr1	105940000	105945000
chr1	104640000	104645000	chr1	105905000	105910000
chr1	104645000	104650000	chr1	105610000	105615000
chr1	104685000	104690000	chr1	105755000	105760000
chr1	104700000	104705000	chr1	105605000	105610000
chr1	104780000	104785000	chr1	105135000	105140000
chr1	104785000	104790000	chr1	105000000	105005000
chr1	104785000	104790000	chr1	105245000	105250000
chr1	104785000	104790000	chr1	105330000	105335000
chr1	104785000	104790000	chr1	105395000	105400000
chr1	104785000	104790000	chr1	105605000	105610000
chr1	104785000	104790000	chr1	105790000	105795000
chr1	104975000	104980000	chr1	105395000	105400000
chr1	104995000	105000000	chr1	105605000	105610000
chr1	105070000	105075000	chr1	105785000	105790000
chr1	105125000	105130000	chr1	105790000	105795000
chr1	105180000	105185000	chr1	105605000	105610000
chr1	105220000	105225000	chr1	105330000	105335000
chr1	105340000	105345000	chr1	105795000	105800000
chr1	105400000	105405000	chr1	105605000	105610000
chr1	105405000	105410000	chr1	105790000	105795000
chr1	105550000	105555000	chr1	105785000	105790000
chr1	105615000	105620000	chr1	105790000	105795000
chr1	105650000	105655000	chr1	105785000	105790000
chr1	105655000	105660000	chr1	105720000	105725000
chr1	105720000	105725000	chr1	105785000	105790000
chr1	105805000	105810000	chr1	106265000	106270000
chr1	105845000	105850000	chr1	105935000	105940000
chr1	106010000	106015000	chr1	107750000	107755000
chr1	106015000	106020000	chr1	107145000	107150000
chr1	106020000	106025000	chr1	106265000	106270000
chr1	106065000	106070000	chr1	107140000	107145000
chr1	106130000	106135000	chr1	107140000	107145000
chr1	106275000	106280000	chr1	106990000	106995000
chr1	106275000	106280000	chr1	107140000	107145000
chr1	106315000	106320000	chr1	106640000	106645000
chr1	106330000	106335000	chr1	107140000	107145000
chr1	106395000	106400000	chr1	107145000	107150000
chr1	106415000	106420000	chr1	107140000	107145000
chr1	106485000	106490000	chr1	107745000	107750000
chr1	106525000	106530000	chr1	107140000	107145000
chr1	106545000	106550000	chr1	106990000	106995000
chr1	106545000	106550000	chr1	107140000	107145000
chr1	106600000	106605000	chr1	106985000	106990000
chr1	106605000	106610000	chr1	106750000	106755000
chr1	106610000	106615000	chr1	107135000	107140000
chr1	106660000	106665000	chr1	107140000	107145000
chr1	106750000	106755000	chr1	107140000	107145000
chr1	106985000	106990000	chr1	107140000	107145000
chr1	106995000	107000000	chr1	107055000	107060000
chr1	107055000	107060000	chr1	107140000	107145000
chr1	107155000	107160000	chr1	107525000	107530000
chr1	107165000	107170000	chr1	107745000	107750000
chr1	107205000	107210000	chr1	107745000	107750000
chr1	107275000	107280000	chr1	107520000	107525000
chr1	107275000	107280000	chr1	107745000	107750000
chr1	107280000	107285000	chr1	107420000	107425000
chr1	107325000	107330000	chr1	107750000	107755000
chr1	107430000	107435000	chr1	107745000	107750000
chr1	107435000	107440000	chr1	107525000	107530000
chr1	107475000	107480000	chr1	107745000	107750000
chr1	107530000	107535000	chr1	107745000	107750000
chr1	107535000	107540000	chr1	107595000	107600000
chr1	107580000	107585000	chr1	107740000	107745000
chr1	107780000	107785000	chr1	108040000	108045000
chr1	107780000	107785000	chr1	108120000	108125000
chr1	107780000	107785000	chr1	108190000	108195000
chr1	107785000	107790000	chr1	107980000	107985000
chr1	107785000	107790000	chr1	107935000	107940000
chr1	107785000	107790000	chr1	108560000	108565000
chr1	107795000	107800000	chr1	107890000	107895000
chr1	107840000	107845000	chr1	108115000	108120000
chr1	107935000	107940000	chr1	108120000	108125000
chr1	108510000	108515000	chr1	108640000	108645000
chr1	108515000	108520000	chr1	108895000	108900000
chr1	108695000	108700000	chr1	108740000	108745000
chr1	108745000	108750000	chr1	108900000	108905000
[truncated: 58,594 more rows]

## Sheet: S3J
Table S3J. genomic coordinates of loops found from promoter capture Micro-C data
chr	start1	end1	chr	start2	end2
chr1	869461	871321	chr1	915000	918952
chr1	869461	871321	chr3	117595000	117600000
chr1	876062	877922	chr1	1055000	1060000
chr1	903713	905573	chr1	950000	955000
chr1	903713	905573	chr1	1005000	1010000
chr1	903713	905573	chr1	1251454	1255000
chr1	910314	912174	chr1	945000	950000
chr1	910314	912174	chr1	950000	955000
chr1	910314	912174	chr1	1190000	1195000
chr1	910314	912174	chr1	1210000	1213392
chr1	910314	912174	chr1	1235000	1240000
chr1	913050	914410	chr1	940014	945000
chr1	913050	914410	chr1	945000	950000
chr1	913050	914410	chr1	1155000	1160000
chr1	918952	920812	chr1	945000	950000
chr1	918952	920812	chr1	958550	961326
chr1	918952	920812	chr1	1220000	1225000
chr1	918952	920812	chr1	1650000	1655000
chr1	922807	926167	chr1	945000	950000
chr1	929191	931051	chr1	915000	918952
chr1	929191	931051	chr1	950000	955000
chr1	929191	931051	chr1	958550	961326
chr1	929191	931051	chr1	975000	980000
chr1	929191	931051	chr1	1210000	1213392
chr1	938154	940014	chr1	915000	918952
chr1	938154	940014	chr1	945000	950000
chr1	938154	940014	chr1	950000	955000
chr1	938154	940014	chr1	1105387	1107247
chr1	938154	940014	chr1	1168236	1170096
chr1	938154	940014	chr1	1290000	1295000
chr1	938154	940014	chr1	1345000	1348372
chr1	938154	940014	chr1	1357795	1359655
chr1	958550	961326	chr1	905573	910000
chr1	958550	961326	chr1	918952	920812
chr1	958550	961326	chr1	922807	926167
chr1	958550	961326	chr1	929191	931051
chr1	958550	961326	chr1	940014	945000
chr1	958550	961326	chr1	945000	950000
chr1	958550	961326	chr1	980289	983149
chr1	958550	961326	chr1	999241	1001877
chr1	958550	961326	chr1	1035000	1040000
chr1	958550	961326	chr1	1100000	1105000
chr1	958550	961326	chr1	1240000	1245000
chr1	965376	967236	chr1	940014	945000
chr1	965376	967236	chr1	1051295	1055000
chr1	972891	974251	chrX	134740000	134745000
chr1	980289	983149	chr1	1100000	1105000
chr1	980289	983149	chr1	1275962	1279815
chr1	980289	983149	chr1	1279815	1282675
chr1	980289	983149	chr1	1285988	1287848
chr1	980289	983149	chr1	1290000	1295000
chr1	997311	999171	chr1	985000	990000
chr1	997311	999171	chr1	1400076	1405000
chr1	999241	1001877	chr1	1055000	1060000
chr1	999241	1001877	chr1	1065000	1070000
chr1	999241	1001877	chr1	1080000	1085000
chr1	999241	1001877	chr1	1235000	1240000
chr1	999241	1001877	chr1	1251454	1255000
chr1	999241	1001877	chr1	1255000	1260000
chr1	999241	1001877	chr1	1265000	1270000
chr1	999241	1001877	chr1	1279815	1282675
chr1	999241	1001877	chr1	1295000	1300000
chr1	999241	1001877	chr1	1490000	1495000
chr1	1012302	1014162	chr1	1062548	1064408
chr1	1012302	1014162	chr1	1065000	1070000
chr1	1012302	1014162	chr1	1251454	1255000
chr1	1012302	1014162	chr1	1272731	1275962
chr1	1012302	1014162	chr1	1279815	1282675
chr1	1012302	1014162	chr17	43388572	43389932
chr1	1049435	1051295	chr1	1015000	1019502
chr1	1049435	1051295	chr1	1215252	1220000
chr1	1062548	1064408	chr1	885000	890000
chr1	1062548	1064408	chr1	980289	983149
chr1	1062548	1064408	chr1	985000	990000
chr1	1062548	1064408	chr1	990000	995000
chr1	1062548	1064408	chr1	1005000	1010000
chr1	1062548	1064408	chr1	1012302	1014162
chr1	1062548	1064408	chr1	1015000	1019502
chr1	1062548	1064408	chr1	1040000	1045000
chr1	1062548	1064408	chr1	1290000	1295000
chr1	1073567	1075427	chr1	1275962	1279815
chr1	1091434	1093794	chr1	961326	965000
chr1	1091434	1093794	chr1	1095000	1100000
chr1	1091434	1093794	chr1	1235000	1240000
chr1	1091434	1093794	chr1	1415000	1420000
chr1	1105387	1107247	chr1	938154	940014
chr1	1105387	1107247	chr1	990000	995000
chr1	1105387	1107247	chr1	1204940	1207800
chr1	1105387	1107247	chr1	1220000	1225000
chr1	1105387	1107247	chr1	1235000	1240000
chr1	1115341	1117201	chr1	1070000	1073567
chr1	1115341	1117201	chr1	1220000	1225000
chr1	1115341	1117201	chr1	1290000	1295000
chr1	1135896	1137256	chr1	1215252	1220000
chr1	1135896	1137256	chr1	1235000	1240000
chr1	1135896	1137256	chr1	1240000	1245000
chr1	1135896	1137256	chr1	1265000	1270000
chr1	1135896	1137256	chr2	88030000	88035000
chr1	1168236	1170096	chr1	938154	940014
chr1	1168236	1170096	chr1	1204940	1207800
chr1	1168236	1170096	chr1	1225000	1227856
chr1	1168236	1170096	chr1	1231144	1233121
chr1	1168236	1170096	chr1	1279815	1282675
chr1	1173282	1174642	chr1	1100000	1105000
chr1	1178576	1180436	chr1	1195000	1200000
chr1	1178576	1180436	chr1	1200000	1204940
chr1	1178576	1180436	chr1	1215252	1220000
chr1	1178576	1180436	chr1	1220000	1225000
chr1	1178576	1180436	chr1	1265000	1270000
chr1	1204940	1207800	chr1	1015000	1019502
chr1	1204940	1207800	chr1	1105387	1107247
chr1	1204940	1207800	chr1	1130000	1135000
chr1	1204940	1207800	chr1	1150000	1155000
chr1	1204940	1207800	chr1	1185000	1190000
chr1	1213392	1215252	chr1	922807	926167
chr1	1213392	1215252	chr1	1150000	1155000
chr1	1213392	1215252	chr5	130915000	130920000
chr1	1227856	1229216	chr1	1120000	1125000
chr1	1227856	1229216	chr11	123865000	123870000
chr1	1227856	1229216	chr6	89221209	89222569
chr1	1231144	1233121	chr1	1045000	1049435
chr1	1231144	1233121	chr1	1085000	1090000
chr1	1231144	1233121	chr1	1120000	1125000
chr1	1231144	1233121	chr1	1125000	1130000
chr1	1231144	1233121	chr1	1168236	1170096
chr1	1245982	1247842	chr1	1120000	1125000
chr1	1250594	1251454	chr1	1130000	1135000
chr1	1272731	1275962	chr1	950000	955000
chr1	1272731	1275962	chr1	983149	985000
chr1	1272731	1275962	chr1	1100000	1105000
chr1	1272731	1275962	chr1	1120000	1125000
chr1	1272731	1275962	chr1	1140000	1145000
chr1	1272731	1275962	chr1	1160000	1165000
chr1	1272731	1275962	chr10	73965000	73970000
chr1	1279815	1282675	chr1	926167	929191
chr1	1279815	1282675	chr1	980289	983149
chr1	1279815	1282675	chr1	999241	1001877
chr1	1279815	1282675	chr1	1005000	1010000
chr1	1279815	1282675	chr1	1095000	1100000
chr1	1279815	1282675	chr1	1100000	1105000
chr1	1279815	1282675	chr1	1107247	1110000
chr1	1279815	1282675	chr1	1110000	1115000
chr1	1279815	1282675	chr1	1130000	1135000
chr1	1279815	1282675	chr1	1240000	1245000
chr1	1285988	1287848	chr1	980289	983149
chr1	1285988	1287848	chr1	1120000	1125000
chr1	1285988	1287848	chr1	1125000	1130000
chr1	1285988	1287848	chr1	1185000	1190000
chr1	1302520	1304380	chr1	905573	910000
chr1	1302520	1304380	chr1	990000	995000
chr1	1307278	1309306	chr1	1055000	1060000
chr1	1307278	1309306	chr1	1095000	1100000
chr1	1307278	1309306	chr8	121315000	121320000
chr1	1323646	1325728	chr1	990000	995000
chr1	1323646	1325728	chr1	1125000	1130000
chr1	1323646	1325728	chr1	1370000	1374417
chr1	1330193	1332053	chr1	999241	1001877
chr1	1330193	1332053	chr1	1325728	1330000
chr1	1330193	1332053	chr1	1580000	1585000
chr1	1338682	1341042	chr1	950000	955000
chr1	1338682	1341042	chr1	1085000	1090000
chr1	1357795	1359655	chr1	938154	940014
chr1	1361037	1362397	chr4	1243043	1245000
chr1	1374417	1376277	chr1	1100000	1105000
chr1	1374417	1376277	chr1	1400076	1405000
chr1	1374417	1376277	chr1	1460000	1465000
chr1	1390203	1392063	chr1	1380000	1385000
chr1	1390203	1392063	chr1	1500000	1505000
chr1	1398216	1400076	chr1	1460000	1465000
chr1	1406258	1407618	chr2	77210000	77215000
chr1	1408475	1409335	chr1	1415000	1420000
chr1	1420351	1422711	chr1	1295000	1300000
chr1	1420351	1422711	chr1	1460000	1465000
chr1	1420351	1422711	chr1	1465000	1470000
chr1	1425507	1426867	chr1	890000	895000
chr1	1433740	1436100	chr1	1125000	1130000
chr1	1433740	1436100	chr1	1400076	1405000
chr1	1433740	1436100	chr1	1415000	1420000
chr1	1449068	1449928	chr11	35685000	35690000
chr1	1449068	1449928	chr15	35245000	35250000
chr1	1470648	1472508	chr1	1390203	1392063
chr1	1511030	1512890	chr1	1338682	1341042
chr1	1511030	1512890	chr1	1380000	1385000
chr1	1511030	1512890	chr1	1415000	1420000
chr1	1523152	1525012	chr2	217630000	217635000
chr1	1539610	1541470	chr1	1781090	1785000
chr1	1539610	1541470	chr19	7575000	7580000
chr1	1573844	1575714	chr1	1550000	1555000
chr1	1573844	1575714	chrX	49245000	49250000
chr1	1578635	1578995	chr11	124695000	124700000
chr1	1614294	1618154	chr1	1565000	1570000
chr1	1614294	1618154	chr1	1910000	1913706
chr1	1622681	1624541	chr1	1525012	1530000
chr1	1622681	1624541	chr1	2025000	2030000
chr1	1627368	1629228	chr1	1085000	1090000
chr1	1756528	1759388	chr1	1885000	1889661
chr1	1756528	1759388	chr1	1889661	1892021
chr1	1756528	1759388	chr1	1895000	1900000
chr1	1756528	1759388	chr1	1905000	1910000
chr1	1756528	1759388	chr1	1913706	1915566
chr1	1756528	1759388	chr1	2355000	2360000
chr1	1777730	1781090	chr1	1815000	1820000
chr1	1777730	1781090	chr1	1845000	1850000
chr1	1777730	1781090	chr1	1850000	1855000
chr1	1777730	1781090	chr1	1855000	1860000
chr1	1777730	1781090	chr1	1860000	1865000
chr1	1777730	1781090	chr1	1865000	1870000
chr1	1777730	1781090	chr1	1880000	1885000
chr1	1777730	1781090	chr1	1885000	1889661
chr1	1777730	1781090	chr1	1889661	1892021
chr1	1777730	1781090	chr1	1895000	1900000
chr1	1777730	1781090	chr1	1900000	1905000
chr1	1777730	1781090	chr1	1905000	1910000
chr1	1832045	1833405	chr1	1790000	1795000
chr1	1832045	1833405	chr1	1815000	1820000
chr1	1832045	1833405	chr1	1875000	1880000
chr1	1832045	1833405	chr1	1930000	1935000
chr1	1832045	1833405	chr20	49665000	49670000
chr1	1889661	1892021	chr1	1756528	1759388
chr1	1889661	1892021	chr1	1760000	1765000
chr1	1889661	1892021	chr1	1765000	1770000
chr1	1889661	1892021	chr1	1777730	1781090
chr1	1889661	1892021	chr1	1785000	1790000
chr1	1889661	1892021	chr1	1790000	1795000
chr1	1889661	1892021	chr9	106965000	106970000
chr1	1913706	1915566	chr1	1350000	1355000
chr1	1913706	1915566	chr1	1756528	1759388
chr1	1913706	1915566	chr1	1840000	1845000
chr1	1918057	1919917	chr1	2170000	2175000
chr1	1990189	1991049	chr11	55342080	55343940
chr1	2003097	2003957	chr1	1965000	1970000
chr1	2049349	2051209	chr1	1940000	1945000
chr1	2049349	2051209	chr1	1945000	1950000
chr1	2049349	2051209	chr1	1955000	1960000
chr1	2072341	2075701	chr1	1940000	1945000
chr1	2072341	2075701	chr1	2065000	2070000
chr1	2110533	2112393	chr1	1925000	1930000
chr1	2110533	2112393	chr1	1940000	1945000
chr1	2110533	2112393	chr1	1950000	1955000
chr1	2110533	2112393	chr1	2075701	2080000
chr1	2115084	2116944	chr1	1785000	1790000
chr1	2115084	2116944	chr1	1975000	1980000
chr1	2115084	2116944	chr1	1985000	1990000
chr1	2132517	2135377	chr1	1950000	1955000
chr1	2132517	2135377	chr1	2095000	2100000
chr1	2132517	2135377	chr1	2170000	2175000
chr1	2132517	2135377	chr1	2370000	2375000
chr1	2194008	2195868	chr1	2350000	2355000
chr1	2194008	2195868	chr1	2375000	2380000
chr1	2194008	2195868	chr1	2380000	2385000
chr1	2194008	2195868	chr1	2390967	2394514
chr1	2212402	2213262	chr1	2340000	2345000
chr1	2389256	2390616	chr1	2220000	2225000
chr1	2390967	2394514	chr1	2010000	2015000
chr1	2390967	2394514	chr1	2160000	2165000
chr1	2390967	2394514	chr1	2170000	2175000
chr1	2390967	2394514	chr1	2200000	2205000
chr1	2390967	2394514	chr1	2215000	2220000
chr1	2390967	2394514	chr1	2220000	2225000
chr1	2390967	2394514	chr1	2230000	2235000
chr1	2390967	2394514	chr1	2245000	2250000
chr1	2390967	2394514	chr1	2600000	2605000
chr1	2411790	2414650	chr1	2540000	2545000
chr1	2411790	2414650	chr1	2620000	2625000
chr1	2411790	2414650	chr1	2635000	2640000
chr1	2411790	2414650	chr1	2650000	2655000
chr1	2466338	2468198	chr1	2650000	2655000
chr1	2475194	2477054	chr1	2470000	2475000
chr1	2475194	2477054	chr1	2540000	2545000
chr1	2478767	2480627	chr1	2620000	2625000
chr1	2478767	2480627	chr1	2650000	2655000
chr1	2525856	2527716	chr1	2420000	2425000
chr1	2525856	2527716	chr1	2450000	2455000
chr1	2529505	2531365	chr1	2485000	2490000
chr1	2545344	2547204	chr1	2635000	2640000
chr1	2554518	2556878	chr1	2380000	2385000
chr1	2554518	2556878	chr1	2405000	2410000
chr1	2554518	2556878	chr1	2415000	2420000
chr1	2554518	2556878	chr1	2420000	2425000
chr1	2554518	2556878	chr1	2430000	2435000
chr1	2554518	2556878	chr1	2440000	2445000
chr1	2554518	2556878	chr1	2445000	2450000
chr1	2554518	2556878	chr1	2470000	2475000
chr1	2559561	2561421	chr1	2420000	2425000
chr1	2580439	2581799	chr1	2420000	2425000
chr1	2580439	2581799	chr1	3415000	3420000
chr1	2585629	2587489	chr1	2405000	2410000
chr1	2585629	2587489	chr1	2415000	2420000
chr1	2585629	2587489	chrX	47655000	47658377
chr1	2591938	2593798	chr1	2620000	2625000
chr1	2628754	2630614	chr1	2455000	2460000
chr1	2632250	2634110	chr1	2470000	2475000
chr1	2788925	2790785	chr1	3030000	3035000
chr1	2788925	2790785	chr14	25610000	25615000
chr1	2814258	2816118	chr1	2900000	2905000
chr1	2814258	2816118	chr1	3285000	3290000
chr1	3020362	3022222	chr1	2820000	2825000
chr1	3020362	3022222	chr1	3285000	3290000
chr1	3020362	3022222	chr1	3309356	3311216
chr1	3020362	3022222	chr1	3311216	3315000
chr1	3020362	3022222	chr1	3360000	3365000
chr1	3020362	3022222	chr1	3410000	3415000
chr1	3020362	3022222	chr1	3420000	3425000
chr1	3020362	3022222	chr10	87955000	87960000
chr1	3068047	3069907	chr1	3230000	3235000
chr1	3068047	3069907	chr1	3235000	3240000
chr1	3068047	3069907	chr1	3260000	3265000
chr1	3068047	3069907	chr1	3400000	3405000
chr1	3243011	3244871	chr1	3095000	3100000
chr1	3309356	3311216	chr1	2900000	2905000
chr1	3309356	3311216	chr1	2995000	3000000
chr1	3309356	3311216	chr1	3020362	3022222
chr1	3309356	3311216	chr1	3030000	3035000
chr1	3309356	3311216	chr1	3125000	3130000
chr1	3395370	3397230	chr1	2820000	2825000
chr1	3395370	3397230	chr1	2970000	2975000
chr1	3395370	3397230	chr1	3005000	3010000
chr1	3395370	3397230	chr1	3045000	3050000
chr1	3395370	3397230	chr1	3050000	3055000
chr1	3453305	3455165	chr9	4170000	4175000
chr1	3467423	3469283	chr1	3730000	3735000
chr1	3470503	3472363	chr1	3615000	3620000
chr1	3470503	3472363	chr6	11539017	11540000
chr1	3486125	3487985	chr1	3605000	3610000
chr1	3486125	3487985	chr1	3623881	3625741
chr1	3486125	3487985	chr1	3625741	3630000
chr1	3486125	3487985	chr1	21405000	21410000
chr1	3495977	3497837	chr1	3615000	3620000
chr1	3495977	3497837	chr1	3755000	3760000
chr1	3495977	3497837	chr20	28580000	28585000
chr1	3530708	3532568	chr1	3620000	3623881
chr1	3610755	3612615	chr1	3515000	3520000
chr1	3610755	3612615	chr1	3560000	3565000
chr1	3623881	3625741	chr1	3460000	3464884
chr1	3623881	3625741	chr1	3470503	3472363
chr1	3623881	3625741	chr1	3486125	3487985
chr1	3623881	3625741	chr1	3490000	3495000
chr1	3623881	3625741	chr1	3500000	3505000
chr1	3623881	3625741	chr1	3555000	3560000
chr1	3623881	3625741	chr1	3715000	3720000
chr1	3649286	3651146	chr3	140640000	140645000
chr1	3651399	3653881	chr1	3805000	3810000
chr1	3651399	3653881	chr1	7235000	7240000
chr1	3681245	3683105	chr1	3565000	3570000
chr1	3751277	3753137	chr1	2825000	2830000
chr1	3771667	3773527	chr1	3649286	3651146
chr1	3795764	3797624	chr1	2845000	2850000
chr1	3828566	3830426	chr1	3880000	3885000
chr1	3838370	3840230	chr1	4280000	4285000
chr1	3939444	3941304	chr12	102705000	102710000
chr1	3939444	3941304	chrX	133815000	133820000
chr1	4410906	4412766	chr1	4110000	4115000
chr1	4410906	4412766	chr14	40115000	40120000
chr1	4410906	4412766	chr9	81300000	81305000
chr1	4415190	4417050	chr21	44599476	44601336
chr1	4570360	4572220	chr1	4830000	4835000
chr1	4570360	4572220	chr21	35450000	35455000
chr1	6024892	6026752	chr1	6215000	6220000
chr1	6033162	6035022	chr1	6215000	6220000
chr1	6039497	6041357	chr1	6110000	6115000
chr1	6039497	6041357	chr1	6145000	6150000
chr1	6044800	6046660	chr1	6245000	6250000
chr1	6044800	6046660	chr1	6265000	6270000
chr1	6044800	6046660	chr1	6275000	6280000
chr1	6081140	6083000	chr1	6355000	6358604
chr1	6106032	6107892	chr1	6170000	6175000
chr1	6179383	6181243	chr1	6467250	6470000
chr1	6197517	6201173	chr1	5970000	5975000
chr1	6197517	6201173	chr1	6050000	6055000
chr1	6197517	6201173	chr1	6115000	6120000
chr1	6197517	6201173	chr1	6335000	6340000
chr1	6203254	6204114	chr4	114565000	114570000
chr1	6205055	6206915	chr1	6050000	6055000
chr1	6205055	6206915	chr1	6530000	6535000
chr1	6235119	6236060	chr11	95670000	95675000
chr1	6237150	6238510	chr1	6000000	6005000
chr1	6237150	6238510	chr1	6330000	6335000
chr1	6237150	6238510	chr6	105540000	105545000
chr1	6243071	6244431	chr1	6055000	6060000
chr1	6243071	6244431	chr1	6325000	6330000
chr1	6243071	6244431	chr1	6340000	6345000
chr1	6243071	6244431	chr1	6365000	6370000
chr1	6243071	6244431	chr1	6392621	6394481
chr1	6243071	6244431	chr1	6405000	6410000
chr1	6243071	6244431	chr1	6410000	6415000
chr1	6260235	6262095	chr1	6320000	6325000
chr1	6358604	6361464	chr1	6060000	6065000
chr1	6358604	6361464	chr1	6140000	6145000
chr1	6358604	6361464	chr1	6245000	6250000
chr1	6358604	6361464	chr1	6265000	6270000
chr1	6358604	6361464	chr1	6400000	6405000
chr1	6358604	6361464	chr1	6405000	6410000
chr1	6358604	6361464	chr1	6410000	6415000
chr1	6392621	6394481	chr1	6345000	6350000
chr1	6419163	6421023	chr1	6270000	6275000
chr1	6419163	6421023	chr1	6355000	6358604
chr1	6419163	6421023	chr1	6380000	6385000
chr1	6423667	6425790	chr1	6365000	6370000
chr1	6423667	6425790	chr1	6630000	6635000
chr1	6423667	6425790	chr1	7625000	7630000
chr1	6446210	6449570	chr1	6210364	6215000
chr1	6450196	6452056	chr10	55675000	55680000
chr1	6464890	6467250	chr1	6245000	6250000
chr1	6464890	6467250	chr1	7895000	7900000
chr1	6489830	6492690	chr1	6640000	6645000
chr1	6489830	6492690	chr17	21990000	21995000
chr1	6495956	6498316	chr1	6675000	6680000
chr1	6495956	6498316	chr21	7275000	7280000
chr1	6570320	6571680	chr1	7105000	7110000
chr1	6602129	6604489	chr1	6525000	6530000
chr1	6680297	6682157	chr1	6800000	6805000
chr1	6701062	6702922	chr2	24585216	24590000
chr1	6701062	6702922	chr2	239565000	239570000
chr1	6701062	6702922	chr3	11440000	11445000
chr1	6723516	6725376	chr1	7070000	7075000
chr1	6723516	6725376	chr1	7515000	7520000
chr1	6723516	6725376	chr8	85385000	85390000
chr1	7698632	7699992	chr22	40857837	40860000
chr1	7700230	7702090	chr22	26575000	26580000
chr1	7744293	7745153	chr7	152885000	152890000
chr1	7770148	7772508	chr1	7670000	7675000
chr1	7783199	7785059	chr1	7680000	7685000
chr1	7783199	7785059	chr1	7895000	7900000
chr1	7783199	7785059	chr8	79880000	79885000
chr1	7783199	7785059	chrX	155415000	155420000
chr1	7852295	7853655	chr10	121035000	121040000
chr1	7934860	7936220	chr1	7790000	7795000
chr1	7953670	7955030	chr6	151085000	151090000
chr1	7960542	7962402	chr1	8295000	8300000
chr1	7964230	7965590	chr1	8310000	8315000
chr1	7964230	7965590	chr1	8345000	8350000
chr1	7964230	7965590	chr1	8362104	8363964
chr1	7964230	7965590	chrX	122985000	122990000
chr1	8014893	8016753	chr1	7980000	7985000
chr1	8014893	8016753	chr1	8230000	8235000
chr1	8014893	8016753	chr1	8235000	8240000
chr1	8014893	8016753	chr1	8270000	8275000
chr1	8014893	8016753	chr1	8285000	8290000
chr1	8014893	8016753	chr1	8295000	8300000
chr1	8014893	8016753	chr1	8300000	8305000
chr1	8014893	8016753	chr1	8305000	8310000
chr1	8014893	8016753	chr1	8310000	8315000
chr1	8014893	8016753	chr1	8315000	8316705
chr1	8014893	8016753	chr1	8316705	8318565
chr1	8014893	8016753	chr1	8320000	8323709
chr1	8014893	8016753	chr1	8325069	8330000
chr1	8014893	8016753	chr1	8330000	8335000
chr1	8014893	8016753	chr1	8335000	8340000
chr1	8014893	8016753	chr1	8340000	8345000
chr1	8014893	8016753	chr1	8350000	8355000
chr1	8014893	8016753	chr5	70465000	70470000
chr1	8025543	8027477	chr1	8180000	8185000
chr1	8025543	8027477	chr1	8235000	8240000
chr1	8025543	8027477	chr1	8250000	8255000
chr1	8025543	8027477	chr1	8255000	8260000
chr1	8025543	8027477	chr1	8260000	8265000
chr1	8025543	8027477	chr1	8270000	8275000
chr1	8025543	8027477	chr1	8300000	8305000
chr1	8025543	8027477	chr1	8305000	8310000
chr1	8025543	8027477	chr1	8310000	8315000
chr1	8025543	8027477	chr1	8316705	8318565
chr1	8025543	8027477	chr1	8325069	8330000
chr1	8025543	8027477	chr1	8330000	8335000
chr1	8025543	8027477	chr1	8340000	8345000
chr1	8025543	8027477	chr1	8345000	8350000
chr1	8201308	8203168	chr1	8035000	8040000
chr1	8201308	8203168	chr1	8095000	8100000
chr1	8201308	8203168	chr1	8230000	8235000
chr1	8201308	8203168	chr1	8330000	8335000
chr1	8208051	8209411	chr1	7995000	8000000
chr1	8208051	8209411	chr1	8090000	8095000
chr1	8220289	8221649	chr1	8030000	8035000
chr1	8220289	8221649	chr12	120836777	120840000
chr1	8316705	8318565	chr1	7945000	7950000
chr1	8316705	8318565	chr1	7970000	7975000
chr1	8316705	8318565	chr1	7975000	7980000
chr1	8316705	8318565	chr1	7985000	7990000
chr1	8316705	8318565	chr1	7995000	8000000
chr1	8316705	8318565	chr1	8000000	8005000
chr1	8316705	8318565	chr1	8005000	8010000
chr1	8316705	8318565	chr1	8010000	8014893
[truncated: 73,284 more rows]

[truncated: 4 more sheets: S3K, S3L, S3M, S3N]
