# Supplementary material for: Characterizing chromatin interactions of regulatory elements and nucleosome positions, using Hi-C, Micro-C, and promoter capture Micro-C
Source: Epigenetics Chromatin. 2022 Dec 21;15:41. doi: 10.1186/s13072-022-00473-4 (PMC9768916; doi:10.1186/s13072-022-00473-4)
Supplement: Supplementary file 5 — Additional file 5: Table S4. Regulatory elements and nucleosome-depleted regions (NDRs) identified from this study. (A) Number of regulatory elements and NDRs identified from this study (B) genomic coordinates of active promoters, (C) enhancers, (D) insulators, (E) NDRs without features, (F) repressed regions, and (G) heterochromatin regions. [file 13072_2022_473_MOESM5_ESM.xlsx]

## Sheet: S4A
Table S4A. Number of regulatory elements and nucleosome-depleted regions (NDRs) identified from this study.
	Promoters	Enhancers	Insulators	NDRs without features	Repressed regions	Heterochromatin regions	H3K4me3 ChIP-seq peaks	H3K27ac ChIP-seq peaks	CTCF ChIP-seq peaks	H3K27me3 ChIP-seq peaks	H3K9me3 ChIP-seq peaks	NDRs
Number of regions	27002	22653	31315	28870	371614	135991	12716	30329	38130	379103	140678	65841

## Sheet: S4B
Table S4B. Genomic coordinates of active promoters
chr	start	end
chr1	87294	91294
chr1	139473	143473
chr1	144385	148385
chr1	783799	787799
chr1	802931	806931
chr1	815370	819370
chr1	824205	828205
chr1	825607	829607
chr1	825672	829672
chr1	829604	833604
chr1	902833	906833
chr1	909434	913434
chr1	912170	916170
chr1	923740	927740
chr1	923740	927740
chr1	942203	946203
chr1	958586	962586
chr1	958638	962638
chr1	964496	968496
chr1	964501	968501
chr1	996961	1000961
chr1	996963	1000963
chr1	996969	1000969
chr1	999137	1003137
chr1	1009996	1013996
chr1	1011422	1015422
chr1	1011496	1015496
chr1	1018122	1022122
chr1	1053032	1057032
chr1	1068965	1072965
chr1	1079822	1083822
chr1	1095584	1099584
chr1	1165103	1169103
chr1	1165862	1169862
chr1	1167356	1171356
chr1	1201507	1205507
chr1	1201510	1205510
chr1	1201843	1205843
chr1	1214907	1218907
chr1	1214930	1218930
chr1	1230225	1234225
chr1	1230258	1234258
chr1	1251913	1255913
chr1	1252469	1256469
chr1	1252984	1256984
chr1	1253163	1257163
chr1	1273236	1277236
chr1	1278587	1282587
chr1	1280108	1284108
chr1	1290375	1294375
chr1	1291563	1295563
chr1	1306566	1310566
chr1	1309584	1313584
chr1	1309596	1313596
chr1	1309605	1313605
chr1	1315580	1319580
chr1	1316678	1320678
chr1	1322766	1326766
chr1	1329313	1333313
chr1	1333275	1337275
chr1	1333275	1337275
chr1	1350688	1354688
chr1	1350691	1354691
chr1	1350691	1354691
chr1	1371729	1375729
chr1	1371729	1375729
chr1	1371731	1375731
chr1	1371736	1375736
chr1	1384494	1388494
chr1	1390287	1394287
chr1	1397571	1401571
chr1	1399907	1403907
chr1	1403108	1407108
chr1	1403459	1407459
chr1	1407095	1411095
chr1	1416419	1420419
chr1	1416421	1420421
chr1	1428538	1432538
chr1	1428663	1432663
chr1	1433522	1437522
chr1	1433670	1437670
chr1	1469768	1473768
chr1	1510150	1514150
chr1	1510174	1514174
chr1	1539672	1543672
chr1	1558847	1562847
chr1	1596011	1600011
chr1	1611757	1615757
chr1	1633226	1637226
chr1	1633586	1637586
chr1	1633737	1637737
chr1	1657324	1661324
chr1	1659477	1663477
chr1	1659478	1663478
chr1	1700735	1704735
chr1	1700880	1704880
chr1	1700880	1704880
chr1	1725385	1729385
chr1	1749231	1753231
chr1	1749231	1753231
chr1	1783284	1787284
chr1	1783285	1787285
chr1	1889470	1893470
chr1	1915589	1919589
chr1	1915590	1919590
chr1	2179793	2183793
chr1	2180734	2184734
chr1	2182460	2186460
chr1	2187547	2191547
chr1	2226694	2230694
chr1	2353174	2357174
chr1	2361060	2365060
chr1	2389827	2393827
chr1	2389832	2393832
chr1	2389889	2393889
chr1	2392004	2396004
chr1	2401963	2405963
chr1	2402818	2406818
chr1	2506532	2510532
chr1	2554365	2558365
chr1	2584774	2588774
chr1	2584797	2588797
chr1	3452425	3456425
chr1	3464004	3468004
chr1	3485245	3489245
chr1	3623001	3627001
chr1	3623049	3627049
chr1	3628766	3632766
chr1	3628766	3632766
chr1	3650519	3654519
chr1	3696057	3700057
chr1	3734942	3738942
chr1	3776557	3780557
chr1	3780814	3784814
chr1	3783007	3787007
chr1	3810080	3814080
chr1	3841108	3845108
chr1	3855280	3859280
chr1	3855603	3859603
chr1	3887124	3891124
chr1	3974139	3978139
chr1	5860817	5864817
chr1	5877504	5881504
chr1	5990362	5994362
chr1	6024012	6028012
chr1	6044113	6048113
chr1	6183019	6187019
chr1	6184614	6188614
chr1	6204175	6208175
chr1	6219192	6223192
chr1	6245345	6249345
chr1	6262268	6266268
chr1	6262272	6266272
chr1	6262272	6266272
chr1	6413231	6417231
chr1	6422787	6426787
chr1	6422787	6426787
chr1	6519346	6523346
chr1	6578047	6582047
chr1	6588723	6592723
chr1	6588723	6592723
chr1	6611684	6615684
chr1	6622865	6626865
chr1	6623180	6627180
chr1	6632167	6636167
chr1	6633112	6637112
chr1	6781891	6785891
chr1	6783323	6787323
chr1	6783479	6787479
chr1	7698703	7702703
chr1	7769268	7773268
chr1	7770706	7774706
chr1	7774382	7778382
chr1	7782319	7786319
chr1	7782653	7786653
chr1	7782702	7786702
chr1	7808241	7812241
chr1	7959662	7963662
chr1	7959691	7963691
chr1	7959700	7963700
chr1	7959893	7963893
chr1	8009718	8013718
chr1	8011426	8015426
chr1	8322329	8326329
chr1	8350396	8354396
chr1	8351942	8355942
chr1	8352625	8356625
chr1	8858999	8862999
chr1	8858999	8862999
chr1	8876834	8880834
chr1	9033106	9037106
chr1	9098304	9102304
chr1	9146010	9150010
chr1	9180203	9184203
chr1	9232774	9236774
chr1	9237843	9241843
chr1	9290879	9294879
chr1	9537481	9541481
chr1	9586921	9590921
chr1	9586921	9590921
chr1	9649731	9653731
chr1	9649744	9653744
chr1	9670425	9674425
chr1	9708197	9712197
chr1	9727027	9731027
chr1	9846275	9850275
chr1	9846317	9850317
chr1	9848108	9852108
chr1	9848658	9852658
chr1	9898613	9902613
chr1	9926938	9930938
chr1	9927719	9931719
chr1	9928252	9932252
chr1	9941427	9945427
chr1	9941427	9945427
chr1	9981140	9985140
chr1	9995215	9999215
chr1	10030831	10034831
chr1	10031595	10035595
chr1	10208804	10212804
chr1	10208804	10212804
chr1	10209615	10213615
chr1	10228763	10232763
chr1	10230328	10234328
chr1	10379977	10383977
chr1	10382627	10386627
chr1	10393617	10397617
chr1	10397079	10401079
chr1	10428101	10432101
chr1	10428434	10432434
chr1	10428442	10432442
chr1	10428803	10432803
chr1	10429122	10433122
chr1	10447718	10451718
chr1	10454521	10458521
chr1	10456554	10460554
chr1	10460467	10464467
chr1	10472886	10476886
chr1	10634603	10638603
chr1	10637240	10641240
chr1	11010399	11014399
chr1	11010423	11014423
chr1	11011715	11015715
chr1	11024522	11028522
chr1	11027757	11031757
chr1	11052588	11056588
chr1	11064617	11068617
chr1	11104534	11108534
chr1	11104534	11108534
chr1	11271205	11275205
chr1	11271527	11275527
chr1	11646366	11650366
chr1	11652856	11656856
chr1	11652900	11656900
chr1	11652909	11656909
chr1	11662123	11666123
chr1	11672480	11676480
chr1	11672524	11676524
chr1	11672677	11676677
chr1	11734146	11738146
chr1	11734154	11738154
chr1	11734172	11738172
chr1	11783722	11787722
chr1	11783729	11787729
chr1	11788641	11792641
chr1	11804210	11808210
chr1	11843548	11847548
chr1	11845441	11849441
chr1	11906151	11910151
chr1	11917590	11921590
chr1	11918182	11922182
chr1	11920174	11924174
chr1	11932752	11936752
chr1	11978180	11982180
chr1	11978311	11982311
chr1	12017465	12021465
chr1	12075880	12079880
chr1	12228066	12232066
chr1	12505245	12509245
chr1	12565909	12569909
chr1	12567971	12571971
chr1	13698239	13702239
chr1	13747402	13751402
chr1	13747414	13751414
chr1	14922129	14926129
chr1	14927799	14931799
chr1	15151788	15155788
chr1	15407894	15411894
chr1	15490269	15494269
chr1	15490269	15494269
chr1	15524812	15528812
chr1	15524812	15528812
chr1	15615499	15619499
chr1	15657868	15661868
chr1	15682331	15686331
chr1	15682389	15686389
chr1	15682555	15686555
chr1	15754658	15758658
chr1	15805168	15809168
chr1	15832473	15836473
chr1	15845863	15849863
chr1	15939868	15943868
chr1	16055768	16059768
chr1	16122336	16126336
chr1	16196103	16200103
chr1	16229699	16233699
chr1	16244838	16248838
chr1	16365082	16369082
chr1	16365087	16369087
chr1	16365224	16369224
chr1	16365264	16369264
chr1	16438671	16442671
chr1	16438723	16442723
chr1	16438735	16442735
chr1	16512644	16516644
chr1	16560318	16564318
chr1	16615390	16619390
chr1	16902338	16906338
chr1	16919949	16923949
chr1	16983957	16987957
chr1	16983957	16987957
chr1	17016721	17020721
chr1	17404759	17408759
chr1	17404759	17408759
chr1	17406675	17410675
chr1	17578552	17582552
chr1	17820981	17824981
chr1	18105745	18109745
chr1	18869431	18873431
chr1	18869431	18873431
chr1	18870732	18874732
chr1	18902280	18906280
chr1	19072505	19076505
chr1	19072513	19076513
chr1	19208500	19212500
chr1	19213663	19217663
chr1	19214873	19218873
chr1	19216147	19220147
chr1	19249538	19253538
chr1	19280557	19284557
chr1	19301964	19305964
chr1	19310325	19314325
chr1	19336778	19340778
chr1	19336822	19340822
chr1	19337358	19341358
chr1	19337529	19341529
chr1	19482402	19486402
chr1	19642162	19646162
chr1	19645609	19649609
chr1	19680212	19684212
chr1	19680239	19684239
chr1	19880512	19884512
chr1	20480390	20484390
chr1	20497447	20501447
chr1	20631454	20635454
chr1	20640656	20644656
chr1	20649776	20653776
chr1	20740660	20744660
chr1	20740681	20744681
chr1	20773654	20777654
chr1	20804469	20808469
chr1	20805003	20809003
chr1	20805318	20809318
chr1	21215246	21219246
chr1	21216583	21220583
chr1	21217936	21221936
chr1	21594220	21598220
chr1	21594220	21598220
chr1	21676297	21680297
chr1	21676578	21680578
chr1	21676902	21680902
chr1	21677366	21681366
chr1	21725850	21729850
chr1	21820244	21824244
chr1	22050626	22054626
chr1	22050667	22054667
chr1	22449866	22453866
chr1	22515473	22519473
chr1	22708964	22712964
chr1	22708969	22712969
chr1	23017442	23021442
chr1	23017447	23021447
chr1	23017492	23021492
chr1	23082022	23086022
chr1	23088426	23092426
chr1	23279308	23283308
chr1	23295796	23299796
chr1	23302687	23306687
chr1	23307782	23311782
chr1	23307785	23311785
chr1	23307787	23311787
chr1	23308332	23312332
chr1	23357447	23361447
chr1	23368253	23372253
chr1	23379060	23383060
chr1	23426562	23430562
chr1	23504429	23508429
chr1	23555917	23559917
chr1	23689741	23693741
chr1	23689805	23693805
chr1	23690305	23694305
chr1	23741365	23745365
chr1	23741471	23745471
chr1	23758381	23762381
chr1	23776404	23780404
chr1	23783191	23787191
chr1	23788969	23792969
chr1	23789202	23793202
chr1	23789220	23793220
chr1	23791652	23795652
chr1	23793599	23797599
chr1	23799884	23803884
chr1	23799886	23803886
chr1	23843076	23847076
chr1	23957811	23961811
chr1	23957827	23961827
chr1	23958967	23962967
chr1	23962803	23966803
chr1	23964444	23968444
chr1	23965172	23969172
chr1	23965306	23969306
chr1	23967082	23971082
chr1	23968363	23972363
chr1	24354999	24358999
chr1	24413802	24417802
chr1	24413813	24417813
chr1	24500350	24504350
chr1	24500350	24504350
chr1	24500896	24504896
chr1	24512319	24516319
chr1	24512372	24516372
chr1	24641011	24645011
chr1	24641321	24645321
chr1	24743356	24747356
chr1	25220678	25224678
chr1	25220964	25224964
chr1	25335916	25339916
chr1	25428919	25432919
chr1	25541579	25545579
chr1	25798175	25802175
chr1	25798192	25802192
chr1	25810685	25814685
chr1	25817905	25821905
chr1	25818002	25822002
chr1	25818192	25822192
chr1	25818827	25822827
chr1	25819522	25823522
chr1	25829912	25833912
chr1	25829912	25833912
chr1	25832005	25836005
chr1	25898101	25902101
chr1	25898117	25902117
chr1	25898594	25902594
chr1	25898740	25902740
chr1	25957766	25961766
chr1	26109164	26113164
chr1	26109836	26113836
chr1	26109848	26113848
chr1	26167870	26171870
chr1	26167941	26171941
chr1	26175508	26179508
chr1	26232199	26236199
chr1	26232199	26236199
chr1	26232201	26236201
chr1	26277175	26281175
chr1	26278121	26282121
chr1	26280281	26284281
chr1	26280283	26284283
chr1	26430315	26434315
chr1	26430341	26434341
chr1	26430354	26434354
chr1	26470518	26474518
chr1	26527766	26531766
chr1	26527777	26531777
chr1	26541111	26545111
chr1	26543851	26547851
chr1	26690131	26694131
chr1	26694032	26698032
chr1	26726911	26730911
chr1	26785994	26789994
chr1	26786194	26790194
chr1	26824709	26828709
chr1	26874132	26878132
chr1	26877375	26881375
chr1	26888488	26892488
chr1	26919725	26923725
chr1	26947561	26951561
chr1	26947564	26951564
chr1	26991706	26995706
chr1	27096814	27100814
chr1	27232667	27236667
chr1	27320159	27324159
chr1	27320247	27324247
chr1	27340021	27344021
chr1	27342872	27346872
chr1	27353185	27357185
chr1	27353188	27357188
chr1	27377175	27381175
chr1	27402225	27406225
chr1	27406196	27410196
chr1	27523804	27527804
chr1	27532272	27536272
chr1	27532302	27536302
chr1	27532684	27536684
chr1	27664060	27668060
chr1	27664063	27668063
chr1	27664065	27668065
chr1	27723978	27727978
chr1	27723995	27727995
chr1	27724027	27728027
chr1	27724027	27728027
chr1	27724056	27728056
chr1	27771182	27775182
chr1	27828777	27832777
chr1	27828813	27832813
chr1	27832400	27836400
chr1	27889523	27893523
chr1	27889923	27893923
chr1	27932992	27936992
chr1	27933038	27937038
chr1	27936874	27940874
chr1	27957461	27961461
chr1	27968343	27972343
chr1	27968346	27972346
chr1	27968346	27972346
chr1	27975272	27979272
chr1	28029883	28033883
chr1	28198277	28202277
chr1	28234108	28238108
chr1	28234132	28238132
chr1	28234141	28238141
chr1	28234153	28238153
chr1	28237508	28241508
chr1	28257526	28261526
chr1	28327037	28331037
chr1	28367602	28371602
chr1	28436170	28440170
chr1	28503979	28507979
chr1	28503979	28507979
chr1	28504056	28508056
chr1	28506558	28510558
chr1	28516135	28520135
chr1	28542459	28546459
chr1	28551084	28555084
chr1	28576537	28580537
chr1	28577009	28581009
chr1	28577763	28581763
chr1	28600849	28604849
chr1	28601100	28605100
chr1	28641227	28645227
chr1	28644090	28648090
chr1	28646599	28650599
chr1	28666731	28670731
chr1	28666777	28670777
chr1	28666779	28670779
chr1	28687664	28691664
chr1	28734620	28738620
chr1	28734758	28738758
chr1	28734939	28738939
chr1	28885090	28889090
chr1	28885090	28889090
chr1	28885123	28889123
chr1	28885171	28889171
chr1	28891740	28895740
chr1	28912573	28916573
chr1	28983709	28987709
chr1	29145742	29149742
chr1	29169284	29173284
chr1	29190872	29194872
chr1	29191816	29195816
chr1	29234515	29238515
chr1	29234548	29238548
chr1	30716503	30720503
chr1	30717173	30721173
chr1	30867466	30871466
chr1	30871134	30875134
chr1	30929505	30933505
chr1	30929505	30933505
chr1	30929505	30933505
chr1	30930843	30934843
chr1	31257567	31261567
chr1	31257709	31261709
chr1	31294981	31298981
chr1	31294994	31298994
chr1	31295035	31299035
chr1	31331066	31335066
chr1	31411115	31415115
chr1	31411812	31415812
chr1	31627861	31631861
chr1	31904420	31908420
chr1	31904420	31908420
chr1	31906533	31910533
chr1	31906657	31910657
chr1	31906707	31910707
chr1	31911002	31915002
chr1	31911831	31915831
chr1	32011828	32015828
chr1	32011995	32015995
chr1	32070901	32074901
chr1	32106037	32110037
chr1	32177685	32181685
chr1	32178064	32182064
chr1	32198385	32202385
chr1	32198632	32202632
chr1	32203497	32207497
chr1	32203660	32207660
chr1	32214196	32218196
chr1	32220369	32224369
chr1	32245232	32249232
chr1	32290085	32294085
chr1	32331831	32335831
chr1	32360196	32364196
chr1	32363102	32367102
chr1	32363170	32367170
chr1	32537426	32541426
chr1	32537428	32541428
chr1	32618819	32622819
chr1	32619829	32623829
chr1	32619857	32623857
chr1	32649141	32653141
chr1	32649147	32653147
chr1	32649233	32653233
chr1	32649355	32653355
chr1	32739884	32743884
chr1	32752020	32756020
chr1	32763633	32767633
chr1	32773238	32777238
chr1	32778250	32782250
chr1	32815554	32819554
chr1	32892594	32896594
chr1	32892594	32896594
chr1	32934444	32938444
chr1	32934453	32938453
chr1	32934667	32938667
chr1	33005983	33009983
chr1	33008477	33012477
chr1	33008754	33012754
chr1	33011043	33015043
chr1	33011043	33015043
chr1	33017682	33021682
chr1	33143401	33147401
chr1	33259211	33263211
chr1	33268574	33272574
chr1	33305369	33309369
chr1	33321625	33325625
chr1	33321625	33325625
chr1	33321625	33325625
chr1	33330392	33334392
chr1	33470644	33474644
chr1	34848693	34852693
chr1	34850668	34854668
chr1	34853049	34857049
chr1	34853168	34857168
chr1	34853348	34857348
chr1	34979532	34983532
chr1	34979534	34983534
chr1	34984979	34988979
chr1	35016512	35020512
chr1	35030171	35034171
chr1	35077366	35081366
chr1	35077390	35081390
chr1	35180931	35184931
chr1	35266966	35270966
chr1	35431489	35435489
chr1	35555472	35559472
chr1	35555791	35559791
chr1	35555807	35559807
chr1	35597543	35601543
chr1	35599583	35603583
chr1	35711874	35715874
chr1	35718217	35722217
chr1	35734404	35738404
chr1	35734404	35738404
chr1	35734404	35738404
chr1	35737388	35741388
chr1	35806171	35810171
chr1	35867807	35871807
chr1	35881208	35885208
chr1	35928717	35932717
chr1	35929077	35933077
chr1	35929081	35933081
chr1	35929257	35933257
chr1	36086874	36090874
chr1	36134569	36138569
chr1	36134571	36138571
chr1	36134944	36138944
chr1	36135053	36139053
chr1	36153964	36157964
chr1	36154197	36158197
chr1	36154201	36158201
chr1	36222415	36226415
chr1	36222431	36226431
chr1	36222432	36226432
chr1	36305109	36309109
chr1	36320030	36324030
chr1	36321733	36325733
chr1	36337623	36341623
chr1	36337623	36341623
chr1	36337623	36341623
chr1	36391429	36395429
chr1	36415905	36419905
chr1	36415909	36419909
chr1	36426298	36430298
chr1	36453717	36457717
chr1	37452878	37456878
chr1	37472551	37476551
chr1	37490574	37494574
chr1	37491177	37495177
chr1	37491310	37495310
chr1	37491761	37495761
chr1	37532448	37536448
chr1	37564815	37568815
chr1	37679569	37683569
chr1	37690417	37694417
chr1	37690480	37694480
chr1	37791801	37795801
chr1	37791882	37795882
chr1	37793407	37797407
chr1	37793487	37797487
chr1	37797719	37801719
chr1	37800943	37804943
chr1	37804978	37808978
chr1	37805746	37809746
chr1	37806145	37810145
chr1	37807566	37811566
chr1	37858696	37862696
chr1	37954974	37958974
chr1	37994769	37998769
chr1	38010741	38014741
chr1	38836197	38840197
chr1	38857999	38861999
chr1	38858082	38862082
chr1	38860963	38864963
chr1	38862235	38866235
chr1	38862528	38866528
chr1	38883806	38887806
chr1	38913502	38917502
chr1	38989222	38993222
chr1	38989287	38993287
chr1	38989287	38993287
chr1	39024317	39028317
chr1	39024317	39028317
chr1	39082166	39086166
chr1	39558815	39562815
chr1	39558815	39562815
chr1	39558815	39562815
chr1	39558815	39562815
chr1	39563066	39567066
chr1	39565373	39569373
chr1	39736881	39740881
chr1	39736884	39740884
chr1	39736900	39740900
chr1	39736900	39740900
chr1	39755181	39759181
chr1	39767522	39771522
chr1	39839050	39843050
chr1	39839050	39843050
chr1	39839713	39843713
chr1	39893425	39897425
chr1	39895226	39899226
chr1	39897611	39901611
chr1	39953129	39957129
chr1	40038232	40042232
chr1	40038748	40042748
chr1	40038752	40042752
chr1	40038760	40042760
chr1	40069460	40073460
chr1	40070711	40074711
chr1	40070725	40074725
chr1	40070728	40074728
chr1	40070737	40074737
chr1	40159372	40163372
chr1	40254426	40258426
chr1	40256106	40260106
chr1	40298486	40302486
chr1	40391344	40395344
chr1	40448106	40452106
chr1	40448664	40452664
chr1	40462318	40466318
chr1	40491156	40495156
chr1	40506740	40510740
chr1	40506760	40510760
chr1	40529560	40533560
chr1	40618678	40622678
chr1	40688379	40692379
chr1	40689688	40693688
chr1	40689708	40693708
chr1	40689715	40693715
chr1	40689742	40693742
chr1	40689837	40693837
chr1	40707542	40711542
chr1	40733314	40737314
chr1	40736837	40740837
chr1	40781813	40785813
chr1	40859050	40863050
chr1	40977695	40981695
chr1	40977704	40981704
chr1	40981160	40985160
chr1	40986518	40990518
chr1	41012589	41016589
chr1	41013596	41017596
chr1	41025199	41029199
chr1	41025199	41029199
chr1	41025201	41029201
chr1	41025201	41029201
chr1	41025201	41029201
chr1	41025201	41029201
chr1	41025201	41029201
chr1	41026191	41030191
chr1	41476774	41480774
chr1	42174538	42178538
chr1	42174538	42178538
chr1	42174544	42178544
chr1	42174544	42178544
chr1	42174544	42178544
chr1	42333385	42337385
chr1	42378805	42382805
chr1	42454538	42458538
chr1	42454558	42458558
chr1	42454560	42458560
chr1	42656424	42660424
chr1	42656455	42660455
chr1	42680426	42684426
chr1	42744374	42748374
chr1	42744374	42748374
chr1	42765268	42769268
chr1	42765305	42769305
chr1	42805051	42809051
chr1	42805055	42809055
chr1	42823559	42827559
chr1	42844608	42848608
chr1	42844627	42848627
chr1	42923374	42927374
chr1	43143152	43147152
chr1	43162183	43166183
chr1	43267993	43271993
chr1	43279882	43283882
chr1	43352683	43356683
chr1	43356954	43360954
chr1	43357012	43361012
chr1	43361396	43365396
chr1	43361397	43365397
chr1	43381916	43385916
chr1	43381968	43385968
chr1	43382725	43386725
chr1	43383112	43387112
chr1	43387881	43391881
chr1	43387895	43391895
chr1	43528875	43532875
chr1	43528889	43532889
chr1	43648157	43652157
chr1	43697922	43701922
chr1	43700096	43704096
chr1	43701394	43705394
chr1	43931811	43935811
chr1	43932197	43936197
chr1	43944938	43948938
chr1	43968003	43972003
chr1	43972647	43976647
chr1	43972943	43976943
chr1	43972947	43976947
chr1	43974054	43978054
chr1	43977201	43981201
chr1	43977435	43981435
chr1	43977876	43981876
chr1	43977935	43981935
chr1	43989607	43993607
chr1	43994482	43998482
chr1	43995442	43999442
chr1	44211487	44215487
chr1	44211490	44215490
chr1	44219069	44223069
chr1	44633237	44637237
chr1	44633237	44637237
chr1	44633237	44637237
chr1	44652464	44656464
chr1	44737819	44741819
chr1	44744405	44748405
chr1	44757123	44761123
chr1	44773436	44777436
chr1	44773572	44777572
chr1	44774489	44778489
chr1	44798224	44802224
chr1	44848777	44852777
chr1	44872526	44876526
chr1	45000539	45004539
chr1	45000539	45004539
chr1	45010146	45014146
chr1	45010206	45014206
chr1	45301909	45305909
chr1	45327241	45331241
chr1	45327241	45331241
chr1	45327241	45331241
chr1	45327241	45331241
chr1	45337669	45341669
chr1	45341882	45345882
chr1	45498052	45502052
chr1	45498340	45502340
chr1	45509035	45513035
chr1	45509046	45513046
chr1	45509050	45513050
chr1	45548542	45552542
chr1	45549066	45553066
chr1	45549067	45553067
chr1	45582059	45586059
chr1	45582064	45586064
chr1	45625303	45629303
chr1	45625305	45629305
chr1	45685213	45689213
chr1	45692683	45696683
chr1	45696710	45700710
chr1	45801612	45805612
chr1	46004332	46008332
chr1	46038139	46042139
chr1	46038139	46042139
chr1	46038141	46042141
chr1	46041660	46045660
chr1	46041661	46045661
chr1	46132530	46136530
chr1	46173086	46177086
chr1	46186682	46190682
chr1	46245694	46249694
chr1	46245731	46249731
chr1	46276400	46280400
chr1	46276400	46280400
chr1	46276402	46280402
chr1	46301630	46305630
chr1	46338176	46342176
chr1	46339186	46343186
chr1	46392264	46396264
chr1	46504995	46508995
chr1	46504996	46508996
chr1	46555407	46559407
chr1	46555418	46559418
chr1	46556698	46560698
chr1	46578433	46582433
chr1	46605714	46609714
chr1	46630736	46634736
chr1	46633040	46637040
chr1	46633044	46637044
chr1	46633707	46637707
chr1	46673158	46677158
chr1	47094652	47098652
chr1	47177249	47181249
chr1	47181592	47185592
chr1	47248138	47252138
chr1	47248141	47252141
chr1	47248621	47252621
chr1	47331796	47335796
chr1	47331913	47335913
chr1	47430132	47434132
chr1	50435027	50439027
chr1	50439275	50443275
chr1	50966694	50970694
chr1	50967943	50971943
chr1	51234270	51238270
chr1	51285257	51289257
chr1	51285257	51289257
chr1	51327749	51331749
chr1	51352262	51356262
chr1	51352262	51356262
chr1	51516382	51520382
chr1	51536624	51540624
chr1	51615108	51619108
chr1	51722774	51726774
chr1	51728033	51732033
chr1	51787190	51791190
chr1	51787195	51791195
chr1	51787195	51791195
chr1	51791984	51795984
chr1	51905955	51909955
chr1	52018130	52022130
chr1	52018152	52022152
chr1	52030102	52034102
chr1	52031284	52035284
chr1	52054124	52058124
chr1	52054270	52058270
chr1	52054303	52058303
chr1	52054320	52058320
chr1	52140093	52144093
chr1	52140373	52144373
chr1	52214379	52218379
chr1	52348592	52352592
chr1	52350531	52354531
chr1	52351486	52355486
chr1	52370828	52374828
chr1	52370830	52374830
chr1	52402563	52406563
chr1	52421274	52425274
chr1	52421274	52425274
chr1	52682450	52686450
chr1	52724466	52728466
chr1	52724508	52728508
chr1	52840735	52844735
chr1	52893909	52897909
chr1	52925285	52929285
chr1	52925396	52929396
chr1	53012927	53016927
chr1	53012937	53016937
chr1	53012967	53016967
chr1	53012973	53016973
chr1	53194791	53198791
chr1	53194799	53198799
chr1	53194799	53198799
chr1	53194819	53198819
chr1	53212098	53216098
chr1	53224891	53228891
chr1	53224925	53228925
chr1	53236609	53240609
chr1	53240363	53244363
chr1	53244567	53248567
chr1	53244567	53248567
chr1	53245017	53249017
chr1	53326232	53330232
chr1	53763459	53767459
chr1	53849732	53853732
chr1	53914573	53918573
chr1	53919560	53923560
chr1	53921532	53925532
chr1	53927496	53931496
chr1	53944076	53948076
chr1	53944352	53948352
chr1	54024680	54028680
chr1	54029662	54033662
chr1	54029965	54033965
chr1	54043485	54047485
chr1	54051600	54055600
chr1	54052133	54056133
chr1	54167650	54171650
chr1	54172418	54176418
chr1	54188550	54192550
chr1	54198166	54202166
chr1	54198195	54202195
chr1	54223432	54227432
chr1	54224631	54228631
chr1	54224638	54228638
chr1	54234439	54238439
chr1	54546227	54550227
chr1	54713821	54717821
chr1	54754897	54758897
chr1	54847626	54851626
chr1	54847632	54851632
chr1	54847642	54851642
chr1	54848875	54852875
chr1	54884874	54888874
chr1	55064358	55068358
chr1	56412962	56416962
chr1	56492746	56496746
chr1	56643321	56647321
chr1	58478718	58482718
chr1	58573422	58577422
chr1	58652738	58656738
chr1	58652750	58656750
chr1	58778787	58782787
chr1	59294990	59298990
chr1	59812860	59816860
chr1	59891307	59895307
chr1	61080307	61084307
chr1	61080620	61084620
chr1	61080747	61084747
chr1	61080753	61084753
chr1	61402075	61406075
chr1	61679045	61683045
chr1	61695508	61699508
chr1	61740405	61744405
chr1	61740476	61744476
chr1	61740476	61744476
chr1	62434303	62438303
chr1	62434654	62438654
chr1	62452829	62456829
chr1	62453012	62457012
chr1	62453413	62457413
chr1	62582104	62586104
chr1	62782134	62786134
chr1	62782134	62786134
chr1	63365589	63369589
chr1	63365626	63369626
chr1	63438772	63442772
chr1	63438772	63442772
chr1	63521389	63525389
chr1	63591275	63595275
chr1	63772021	63776021
chr1	64007302	64011302
chr1	64064639	64068639
chr1	64743094	64747094
chr1	64831228	64835228
chr1	65145548	65149548
chr1	65145669	65149669
chr1	65145829	65149829
chr1	65146202	65150202
chr1	65418586	65422586
chr1	65418707	65422707
chr1	65418709	65422709
chr1	66922956	66926956
chr1	66922958	66926958
chr1	66922958	66926958
chr1	66928242	66932242
chr1	66928242	66932242
chr1	67405809	67409809
chr1	67409037	67413037
chr1	67410384	67414384
chr1	67410866	67414866
chr1	67415213	67419213
chr1	67683060	67687060
chr1	67683213	67687213
chr1	67683404	67687404
chr1	67699465	67703465
chr1	68123357	68127357
chr1	68472151	68476151
chr1	68477128	68481128
chr1	68494675	68498675
chr1	70142804	70146804
chr1	70203681	70207681
chr1	70203723	70207723
chr1	70229547	70233547
chr1	70258587	70262587
chr1	70259236	70263236
chr1	70352811	70356811
chr1	70352835	70356835
chr1	70409217	70413217
chr1	70409271	70413271
chr1	70409382	70413382
chr1	70443070	70447070
chr1	71061290	71065290
chr1	71061336	71065336
chr1	71063718	71067718
chr1	71065630	71069630
chr1	74196211	74200211
chr1	74196237	74200237
chr1	74703481	74707481
chr1	74703485	74707485
chr1	74703971	74707971
chr1	74731151	74735151
chr1	74731155	74735155
chr1	74731246	74735246
chr1	75722350	75726350
chr1	75722708	75726708
chr1	75722779	75726779
chr1	75784200	75788200
chr1	75784230	75788230
chr1	75785888	75789888
chr1	77086989	77090989
chr1	77151535	77155535
chr1	77280050	77284050
chr1	77562499	77566499
chr1	77562887	77566887
chr1	77693986	77697986
chr1	77693990	77697990
chr1	77709651	77713651
chr1	77777623	77781623
chr1	77777623	77781623
chr1	77777762	77781762
chr1	77777774	77781774
chr1	77946404	77950404
chr1	77946404	77950404
chr1	78002345	78006345
chr1	78002853	78006853
chr1	78301883	78305883
chr1	78489071	78493071
chr1	78489071	78493071
chr1	81249788	81253788
chr1	83863027	83867027
chr1	83910995	83914995
chr1	84074330	84078330
chr1	84076143	84080143
chr1	84142270	84146270
chr1	84162316	84166316
chr1	84162381	84166381
chr1	84162381	84166381
chr1	84162381	84166381
chr1	84162694	84166694
chr1	84179659	84183659
chr1	84296365	84300365
chr1	84297557	84301557
chr1	84300650	84304650
chr1	84406229	84410229
chr1	84477266	84481266
chr1	84496324	84500324
chr1	84496328	84500328
chr1	84496349	84500349
chr1	84641706	84645706
chr1	84641706	84645706
chr1	84645375	84649375
chr1	84809601	84813601
chr1	84811403	84815403
chr1	84923582	84927582
chr1	85249967	85253967
chr1	85255442	85259442
chr1	85263775	85267775
chr1	85265623	85269623
chr1	85316484	85320484
chr1	85433174	85437174
chr1	85578760	85582760
chr1	85647422	85651422
chr1	85650807	85654807
chr1	86346737	86350737
chr1	86348093	86352093
chr1	86383727	86387727
chr1	86702569	86706569
chr1	86702575	86706575
chr1	86702894	86706894
chr1	86860444	86864444
chr1	86860724	86864724
chr1	86861300	86865300
chr1	86912647	86916647
chr1	86912673	86916673
chr1	87326467	87330467
chr1	87329667	87333667
chr1	88682221	88686221
chr1	88682221	88686221
chr1	88682572	88686572
chr1	88814778	88818778
chr1	88850931	88854931
chr1	88933772	88937772
chr1	88977455	88981455
chr1	89522853	89526853
chr1	89522902	89526902
chr1	89566240	89570240
chr1	89566470	89570470
chr1	89818173	89822173
chr1	89819031	89823031
chr1	89819920	89823920
chr1	89993114	89997114
chr1	89993133	89997133
chr1	89993136	89997136
chr1	90829787	90833787
chr1	90913297	90917297
chr1	90913301	90917301
chr1	90935882	90939882
chr1	91498892	91502892
chr1	91499107	91503107
chr1	91678344	91682344
chr1	91680429	91684429
chr1	92027981	92031981
chr1	92072532	92076532
chr1	92165856	92169856
chr1	92244401	92248401
chr1	92296964	92300964
chr1	92506695	92510695
chr1	92830039	92834039
chr1	92830056	92834056
chr1	92838718	92842718
chr1	92840166	92844166
chr1	93077234	93081234
chr1	93077237	93081237
chr1	93077310	93081310
chr1	93147741	93151741
chr1	93152231	93156231
chr1	93154039	93158039
chr1	93177918	93181918
chr1	93178362	93182362
chr1	93309168	93313168
chr1	93343887	93347887
chr1	93343934	93347934
chr1	93446130	93450130
chr1	93446281	93450281
chr1	93446281	93450281
chr1	93559786	93563786
chr1	93845173	93849173
chr1	93864282	93868282
chr1	93883204	93887204
chr1	93885033	93889033
chr1	94169750	94173750
chr1	94416454	94420454
chr1	94416478	94420478
chr1	94972406	94976406
chr1	95115337	95119337
chr1	95115922	95119922
chr1	95232154	95236154
chr1	95232210	95236210
chr1	95241224	95245224
chr1	96719821	96723821
chr1	98659722	98663722
chr1	99706631	99710631
chr1	99848083	99852083
chr1	99848488	99852488
chr1	99848488	99852488
chr1	99850669	99854669
chr1	99966382	99970382
chr1	99968012	99972012
chr1	99968017	99972017
chr1	99968019	99972019
chr1	99968023	99972023
chr1	99968035	99972035
chr1	99968435	99972435
chr1	100036096	100040096
chr1	100081562	100085562
chr1	100131149	100135149
chr1	100131162	100135162
chr1	100131214	100135214
chr1	100146448	100150448
chr1	100184918	100188918
chr1	100208542	100212542
chr1	100264206	100268206
chr1	100264248	100268248
chr1	100350479	100354479
chr1	100350948	100354948
chr1	100870386	100874386
chr1	100870386	100874386
chr1	100892927	100896927
chr1	100894075	100898075
chr1	100894253	100898253
chr1	100988062	100992062
chr1	100988063	100992063
chr1	100988223	100992223
chr1	100988357	100992357
chr1	100993472	100997472
chr1	101023877	101027877
chr1	101023918	101027918
chr1	101070659	101074659
chr1	101637585	101641585
chr1	103523698	103527698
chr1	103523970	103527970
chr1	107054678	107058678
chr1	107138006	107142006
chr1	108132822	108136822
chr1	108558088	108562088
chr1	108646289	108650289
chr1	108646294	108650294
chr1	108646294	108650294
chr1	108690322	108694322
chr1	108690323	108694323
chr1	108744687	108748687
chr1	108873349	108877349
chr1	108874980	108878980
chr1	108874984	108878984
chr1	108927507	108931507
chr1	108927938	108931938
chr1	108929985	108933985
chr1	108932657	108936657
chr1	108968213	108972213
chr1	108968213	108972213
chr1	108968213	108972213
chr1	108968217	108972217
chr1	109062139	109066139
chr1	109085970	109089970
chr1	109087802	109091802
chr1	109098192	109102192
chr1	109211917	109215917
chr1	109211981	109215981
chr1	109248018	109252018
chr1	109277555	109281555
chr1	109277555	109281555
chr1	109277555	109281555
chr1	109277556	109281556
chr1	109277564	109281564
chr1	109277584	109281584
chr1	109307567	109311567
chr1	109307569	109311569
chr1	109397030	109401030
chr1	109400012	109404012
chr1	109481938	109485938
chr1	109492079	109496079
chr1	109492098	109496098
chr1	109502174	109506174
chr1	109546610	109550610
chr1	109617836	109621836
chr1	109617884	109621884
chr1	109618653	109622653
chr1	109621813	109625813
chr1	109623597	109627597
chr1	109626416	109630416
chr1	109666065	109670065
chr1	109731931	109735931
chr1	109734493	109738493
chr1	109735364	109739364
chr1	109982685	109986685
chr1	109982764	109986764
chr1	110002130	110006130
chr1	110029576	110033576
chr1	110032615	110036615
chr1	110056339	110060339
chr1	110337322	110341322
chr1	110337322	110341322
chr1	110337465	110341465
chr1	110368153	110372153
chr1	110399248	110403248
chr1	110399252	110403252
chr1	110399256	110403256
chr1	110410014	110414014
chr1	110941466	110945466
chr1	110945184	110949184
chr1	110945221	110949221
chr1	111115332	111119332
chr1	111138225	111142225
chr1	111145676	111149676
chr1	111179373	111183373
chr1	111185173	111189173
chr1	111412313	111416313
chr1	111429045	111433045
chr1	111436639	111440639
chr1	111437889	111441889
chr1	111446935	111450935
chr1	111447483	111451483
chr1	111540217	111544217
chr1	111720063	111724063
chr1	111753304	111757304
chr1	111758396	111762396
chr1	112394180	112398180
chr1	112521517	112525517
chr1	112523985	112527985
chr1	112539789	112543789
chr1	112617172	112621172
chr1	112672486	112676486
chr1	112672697	112676697
chr1	112672744	112676744
chr1	112691687	112695687
chr1	112699126	112703126
chr1	112699130	112703130
chr1	112699132	112703132
chr1	112699274	112703274
chr1	112699312	112703312
chr1	112699324	112703324
chr1	112707993	112711993
chr1	112909846	112913846
chr1	113071208	113075208
chr1	113388958	113392958
chr1	113695204	113699204
chr1	113695204	113699204
chr1	113759832	113763832
chr1	113763341	113767341
chr1	113763847	113767847
chr1	113854634	113858634
chr1	113892747	113896747
chr1	113892747	113896747
chr1	113903212	113907212
chr1	113903346	113907346
chr1	113927373	113931373
chr1	113927709	113931709
chr1	113927858	113931858
chr1	114390776	114394776
chr1	114395607	114399607
chr1	114565556	114569556
chr1	114702468	114706468
chr1	114714912	114718912
chr1	114715294	114719294
chr1	114715304	114719304
chr1	114715311	114719311
chr1	114715956	114719956
chr1	114725719	114729719
chr1	114767478	114771478
chr1	115639952	115643952
chr1	115649401	115653401
chr1	116371259	116375259
chr1	116381369	116385369
chr1	116403508	116407508
chr1	116411765	116415765
chr1	116512534	116516534
chr1	116519786	116523786
chr1	116572408	116576408
chr1	116575219	116579219
chr1	116908056	116912056
chr1	117058302	117062302
chr1	117109059	117113059
chr1	117362898	117366898
chr1	117365448	117369448
chr1	117603933	117607933
chr1	117861484	117865484
chr1	117875221	117879221
chr1	117927719	117931719
chr1	117927767	117931767
chr1	119029215	119033215
chr1	119029220	119033220
chr1	119138395	119142395
chr1	119138424	119142424
chr1	119138707	119142707
chr1	119326251	119330251
chr1	119617421	119621421
chr1	119709714	119713714
chr1	119709885	119713885
chr1	119709933	119713933
chr1	119745995	119749995
chr1	119746383	119750383
chr1	119909552	119913552
chr1	120148897	120152897
chr1	120721922	120725922
chr1	120803417	120807417
chr1	120811905	120815905
chr1	121165645	121169645
chr1	121165719	121169719
chr1	121166231	121170231
chr1	121166734	121170734
chr1	121182809	121186809
chr1	121185101	121189101
chr1	143953363	143957363
chr1	143953877	143957877
chr1	144225029	144229029
chr1	144243026	144247026
chr1	144419385	144423385
chr1	144419389	144423389
chr1	144521859	144525859
chr1	144885264	144889264
chr1	144890020	144894020
chr1	144890048	144894048
chr1	145093999	145097999
chr1	145288619	145292619
chr1	145605989	145609989
chr1	145606612	145610612
chr1	145736867	145740867
chr1	145822228	145826228
chr1	145846521	145850521
chr1	145909349	145913349
chr1	145909350	145913350
chr1	145919555	145923555
chr1	145919631	145923631
chr1	145923641	145927641
chr1	145931422	145935422
chr1	145962702	145966702
chr1	145962702	145966702
chr1	145990434	145994434
chr1	145991838	145995838
chr1	146050602	146054602
chr1	146062698	146066698
chr1	146144520	146148520
chr1	146150265	146154265
chr1	146153351	146157351
chr1	146936743	146940743
chr1	146947313	146951313
chr1	147153105	147157105
chr1	147240640	147244640
chr1	147240683	147244683
chr1	147240683	147244683
chr1	147256884	147260884
chr1	147539411	147543411
chr1	147640234	147644234
chr1	147926392	147930392
chr1	148100045	148104045
chr1	148100150	148104150
chr1	148261475	148265475
chr1	148529384	148533384
chr1	148530117	148534117
chr1	148605037	148609037
chr1	148746893	148750893
chr1	148949936	148953936
chr1	148950123	148954123
chr1	148950340	148954340
chr1	149052026	149056026
chr1	149052032	149056032
chr1	149052137	149056137
chr1	149160782	149164782
chr1	149404375	149408375
chr1	149473932	149477932
chr1	149581864	149585864
chr1	149808405	149812405
chr1	149830658	149834658
chr1	149837537	149841537
chr1	149840187	149844187
chr1	149849060	149853060
chr1	149850618	149854618
chr1	149859270	149863270
chr1	149882458	149886458
chr1	149884974	149888974
chr1	149897596	149901596
chr1	149897625	149901625
chr1	149921316	149925316
chr1	149935811	149939811
chr1	150065311	150069311
chr1	150065775	150069775
chr1	150065798	150069798
chr1	150147979	150151979
chr1	150216416	150220416
chr1	150216554	150220554
chr1	150218271	150222271
chr1	150218391	150222391
chr1	150263403	150267403
chr1	150263405	150267405
chr1	150280542	150284542
chr1	150291719	150295719
chr1	150291919	150295919
chr1	150319475	150323475
chr1	150362649	150366649
chr1	150362710	150366710
chr1	150485416	150489416
chr1	150513756	150517756
chr1	150572550	150576550
chr1	150572555	150576555
chr1	150619250	150623250
chr1	150620440	150624440
chr1	150620730	150624730
chr1	150620843	150624843
chr1	150621280	150625280
chr1	150621621	150625621
chr1	150622621	150626621
chr1	150623464	150627464
chr1	150623554	150627554
chr1	150625053	150629053
chr1	150644224	150648224
chr1	150794207	150798207
chr1	150807704	150811704
chr1	150808858	150812858
chr1	150809960	150813960
chr1	150924338	150928338
chr1	150924348	150928348
chr1	150924411	150928411
chr1	150924423	150928423
chr1	150961669	150965669
chr1	150963172	150967172
chr1	150980016	150984016
chr1	151006476	151010476
chr1	151006482	151010482
chr1	151022741	151026741
chr1	151048972	151052972
chr1	151048972	151052972
chr1	151055757	151059757
chr1	151068603	151072603
chr1	151086157	151090157
chr1	151157747	151161747
chr1	151158584	151162584
chr1	151164078	151168078
chr1	151196551	151200551
chr1	151196552	151200552
chr1	151196574	151200574
chr1	151252702	151256702
chr1	151252708	151256708
chr1	151278023	151282023
chr1	151280311	151284311
chr1	151289936	151293936
chr1	151290131	151294131
chr1	151290478	151294478
chr1	151338639	151342639
chr1	151338647	151342647
chr1	151339959	151343959
chr1	151344966	151348966
chr1	151362301	151366301
chr1	151362304	151366304
chr1	151362304	151366304
chr1	151397533	151401533
chr1	151400723	151404723
chr1	151400723	151404723
chr1	151400724	151404724
chr1	151402801	151406801
chr1	151436999	151440999
chr1	151509396	151513396
chr1	151538304	151542304
chr1	151538307	151542307
chr1	151610028	151614028
chr1	151610081	151614081
chr1	151627323	151631323
chr1	151757642	151761642
chr1	151757874	151761874
chr1	151760898	151764898
chr1	151760968	151764968
chr1	151760968	151764968
chr1	151761577	151765577
chr1	151769563	151773563
chr1	151771483	151775483
chr1	151771493	151775493
chr1	151771497	151775497
chr1	151788841	151792841
chr1	151804070	151808070
chr1	151804956	151808956
chr1	151835818	151839818
chr1	151839735	151843735
chr1	151839876	151843876
chr1	151871583	151875583
chr1	151892829	151896829
chr1	151980917	151984917
chr1	152030505	152034505
chr1	153010481	153014481
chr1	153541612	153545612
chr1	153616798	153620798
chr1	153616801	153620801
chr1	153631981	153635981
chr1	153632048	153636048
chr1	153632079	153636079
chr1	153636083	153640083
chr1	153636341	153640341
chr1	153656653	153660653
chr1	153659787	153663787
chr1	153660035	153664035
chr1	153726066	153730066
chr1	153726090	153730090
chr1	153748853	153752853
chr1	153748982	153752982
chr1	153772353	153776353
chr1	153802724	153806724
chr1	153807809	153811809
chr1	153808096	153812096
chr1	153927500	153931500
chr1	153945674	153949674
chr1	153957098	153961098
chr1	153957098	153961098
chr1	153957110	153961110
chr1	153957111	153961111
chr1	153957150	153961150
chr1	153962360	153966360
chr1	153964515	153968515
chr1	153965902	153969902
chr1	153965920	153969920
chr1	153966236	153970236
chr1	153966242	153970242
chr1	153972268	153976268
chr1	153972511	153976511
chr1	153972511	153976511
chr1	153973849	153977849
chr1	153975742	153979742
chr1	153979650	153983650
chr1	153988754	153992754
chr1	154154363	154158363
chr1	154154363	154158363
chr1	154154365	154158365
chr1	154154693	154158693
chr1	154156608	154160608
chr1	154164244	154168244
chr1	154204705	154208705
chr1	154204719	154208719
chr1	154204719	154208719
chr1	154209733	154213733
chr1	154210132	154214132
chr1	154218178	154222178
chr1	154218848	154222848
chr1	154223081	154227081
chr1	154270510	154274510
chr1	154270588	154274588
chr1	154270608	154274608
chr1	154270667	154274667
chr1	154323552	154327552
chr1	154325799	154329799
chr1	154400327	154404327
chr1	154403192	154407192
chr1	154546576	154550576
chr1	154580056	154584056
chr1	154580061	154584061
chr1	154580066	154584066
chr1	154580095	154584095
chr1	154580106	154584106
chr1	154580229	154584229
chr1	154922733	154926733
chr1	154942075	154946075
chr1	154942079	154946079
chr1	154955025	154959025
chr1	154959824	154963824
chr1	154960297	154964297
chr1	154960297	154964297
chr1	154960297	154964297
chr1	154960297	154964297
chr1	154960297	154964297
chr1	154972652	154976652
chr1	154972682	154976682
chr1	154972698	154976698
chr1	154981351	154985351
chr1	154981358	154985358
chr1	154981364	154985364
chr1	154981366	154985366
chr1	154981372	154985372
chr1	154986056	154990056
chr1	155000629	155004629
chr1	155000656	155004656
chr1	155012447	155016447
chr1	155043190	155047190
chr1	155049285	155053285
chr1	155049285	155053285
chr1	155049285	155053285
chr1	155049285	155053285
chr1	155049285	155053285
chr1	155049305	155053305
chr1	155049350	155053350
chr1	155049351	155053351
chr1	155061730	155065730
chr1	155061760	155065760
chr1	155076871	155080871
chr1	155125459	155129459
chr1	155125875	155129875
chr1	155133343	155137343
chr1	155133811	155137811
chr1	155133849	155137849
chr1	155133849	155137849
chr1	155137890	155141890
chr1	155137890	155141890
chr1	155137890	155141890
chr1	155167407	155171407
chr1	155171966	155175966
chr1	155183825	155187825
chr1	155183825	155187825
chr1	155193587	155197587
chr1	155193589	155197589
chr1	155206698	155210698
chr1	155206796	155210796
chr1	155207246	155211246
chr1	155209150	155213150
chr1	155232451	155236451
chr1	155232451	155236451
chr1	155232867	155236867
chr1	155245204	155249204
chr1	155245216	155249216
chr1	155245216	155249216
chr1	155245395	155249395
chr1	155253978	155257978
chr1	155253980	155257980
chr1	155260867	155264867
chr1	155260867	155264867
chr1	155306793	155310793
chr1	155306851	155310851
chr1	155306888	155310888
chr1	155306915	155310915
chr1	155306969	155310969
chr1	155314862	155318862
chr1	155318158	155322158
chr1	155322512	155326512
chr1	155322538	155326538
chr1	155322576	155326576
chr1	155333267	155337267
chr1	155334054	155338054
chr1	155607775	155611775
chr1	155608217	155612217
chr1	155608224	155612224
chr1	155608240	155612240
chr1	155657445	155661445
chr1	155657445	155661445
chr1	155657445	155661445
chr1	155657445	155661445
chr1	155657445	155661445
chr1	155658716	155662716
chr1	155687082	155691082
chr1	155687090	155691090
chr1	155687090	155691090
chr1	155687093	155691093
chr1	155747716	155751716
chr1	155762426	155766426
chr1	155895807	155899807
chr1	155898182	155902182
chr1	155898273	155902273
chr1	155911042	155915042
chr1	155911044	155915044
chr1	155919384	155923384
chr1	155923957	155927957
chr1	155944853	155948853
chr1	156007047	156011047
chr1	156007359	156011359
chr1	156033300	156037300
chr1	156052751	156056751
chr1	156052791	156056791
chr1	156052849	156056849
chr1	156059159	156063159
chr1	156070012	156074012
chr1	156080577	156084577
chr1	156112669	156116669
chr1	156112706	156116706
chr1	156112721	156116721
chr1	156124188	156128188
chr1	156148018	156152018
chr1	156151526	156155526
chr1	156151577	156155577
chr1	156152370	156156370
chr1	156192088	156196088
chr1	156210981	156214981
chr1	156210992	156214992
chr1	156211006	156215006
chr1	156247223	156251223
chr1	156280947	156284947
chr1	156282278	156286278
chr1	156290687	156294687
chr1	156306967	156310967
chr1	156306968	156310968
chr1	156307164	156311164
chr1	156335313	156339313
chr1	156336502	156340502
chr1	156336787	156340787
chr1	156461726	156465726
chr1	156461726	156465726
chr1	156464209	156468209
chr1	156523404	156527404
chr1	156589761	156593761
chr1	156589777	156593777
chr1	156592486	156596486
chr1	156593212	156597212
chr1	156666762	156670762
chr1	156719890	156723890
chr1	156720602	156724602
chr1	156726441	156730441
chr1	156726474	156730474
chr1	156726959	156730959
chr1	156730024	156734024
chr1	156735302	156739302
chr1	156735304	156739304
chr1	156740106	156744106
chr1	156740109	156744109
chr1	156740109	156744109
chr1	156741344	156745344
chr1	156765499	156769499
chr1	156932839	156936839
chr1	156933523	156937523
chr1	157119190	157123190
chr1	157131144	157135144
chr1	157991609	157995609
chr1	158084679	158088679
chr1	159778959	159782959
chr1	159779002	159783002
chr1	159916106	159920106
chr1	159916106	159920106
chr1	159916776	159920776
chr1	159925038	159929038
chr1	159925038	159929038
chr1	160022952	160026952
chr1	160079569	160083569
chr1	160089339	160093339
chr1	160089349	160093349
chr1	160200198	160204198
chr1	160203336	160207336
chr1	160203379	160207379
chr1	160203420	160207420
chr1	160213714	160217714
chr1	160213714	160217714
chr1	160213714	160217714
chr1	160215463	160219463
chr1	160237221	160241221
chr1	160259743	160263743
chr1	160260014	160264014
chr1	160274811	160278811
chr1	160287272	160291272
chr1	160287292	160291292
chr1	160341271	160345271
chr1	160668777	160672777
chr1	160993210	160997210
chr1	160995956	160999956
chr1	160996401	161000401
chr1	161035630	161039630
chr1	161035630	161039630
chr1	161035630	161039630
chr1	161035691	161039691
chr1	161037250	161041250
chr1	161037250	161041250
chr1	161037854	161041854
chr1	161068994	161072994
chr1	161096393	161100393
chr1	161098555	161102555
chr1	161116100	161120100
chr1	161116117	161120117
chr1	161118973	161122973
chr1	161118976	161122976
chr1	161119786	161123786
chr1	161120024	161124024
chr1	161151751	161155751
chr1	161157463	161161463
chr1	161157478	161161478
chr1	161164409	161168409
chr1	161164414	161168414
chr1	161164839	161168839
chr1	161169309	161173309
chr1	161169311	161173311
chr1	161197314	161201314
chr1	161223938	161227938
chr1	161224002	161228002
chr1	161224303	161228303
chr1	161312256	161316256
chr1	161312380	161316380
chr1	161312381	161316381
chr1	161312387	161316387
chr1	161312387	161316387
chr1	161522539	161526539
chr1	161747769	161751769
chr1	161764293	161768293
chr1	162379729	162383729
chr1	162495250	162499250
chr1	162495842	162499842
chr1	162559505	162563505
chr1	162559532	162563532
chr1	162564036	162568036
chr1	162564036	162568036
chr1	162591102	162595102
chr1	162788745	162792745
chr1	163302210	163306210
chr1	163319934	163323934
chr1	163319953	163323953
chr1	164349272	164353272
chr1	165628860	165632860
chr1	165629239	165633239
chr1	165630062	165634062
chr1	165660215	165664215
chr1	165660584	165664584
chr1	165724794	165728794
chr1	165725537	165729537
chr1	165825530	165829530
chr1	165825804	165829804
chr1	165893569	165897569
chr1	165893584	165897584
chr1	165893878	165897878
chr1	166837456	166841456
chr1	166838088	166842088
chr1	166854509	166858509
chr1	167092849	167096849
chr1	167217830	167221830
chr1	167218828	167222828
chr1	167218890	167222890
chr1	167218897	167222897
chr1	167455382	167459382
chr1	167455741	167459741
chr1	167539012	167543012
chr1	167719949	167723949
chr1	167719988	167723988
chr1	167720151	167724151
chr1	167914728	167918728
chr1	167916067	167920067
chr1	167934660	167938660
chr1	167934707	167938707
chr1	167934817	167938817
chr1	168077542	168081542
chr1	168082758	168086758
[truncated: 25,004 more rows]

## Sheet: S4C
Table S4C. Genomic coordinates of active enhancers
chr	start	end
chr1	777465	780367
chr1	811262	811994
chr1	919911	921772
chr1	931277	934011
chr1	975249	976751
chr1	1004242	1007524
chr1	1039763	1040941
chr1	1058969	1060289
chr1	1115154	1117032
chr1	1123870	1126053
chr1	1131866	1133917
chr1	1157454	1159671
chr1	1299881	1301364
chr1	1342243	1350083
chr1	1357460	1359718
chr1	1503534	1507194
chr1	1572943	1576085
chr1	1677886	1679985
chr1	1692163	1694116
chr1	1757305	1761549
chr1	1829025	1829731
chr1	1832817	1834416
chr1	1846153	1848338
chr1	1857269	1861266
chr1	1872287	1874473
chr1	1906466	1911271
chr1	1943482	1944752
chr1	2000555	2002278
chr1	2048546	2051809
chr1	2080899	2083833
chr1	2133565	2134179
chr1	2193425	2196526
chr1	2197445	2201014
chr1	2203598	2204879
chr1	2205305	2205989
chr1	2206870	2210109
chr1	2212498	2213598
chr1	2236221	2240627
chr1	2245939	2257026
chr1	2257765	2259339
chr1	2408266	2417246
chr1	2436594	2441256
chr1	2474536	2478249
chr1	2478579	2483025
chr1	2493448	2495843
chr1	2522989	2529349
chr1	2530099	2531847
chr1	2540887	2543071
chr1	2543903	2551006
chr1	2577787	2578895
chr1	2591655	2593907
chr1	2642472	2643349
chr1	3125286	3130573
chr1	3132070	3135791
chr1	3185692	3187663
chr1	3332817	3336362
chr1	3336922	3339432
chr1	3459113	3461105
chr1	3528711	3532801
chr1	3545718	3548758
chr1	3551756	3554985
chr1	3577284	3579147
chr1	3586376	3587819
chr1	3610645	3611530
chr1	3649328	3650253
chr1	3674025	3675065
chr1	3675311	3675974
chr1	3706760	3709914
chr1	3746268	3747569
chr1	3771608	3773600
chr1	3793849	3797674
chr1	3899209	3902020
chr1	4595696	4597329
chr1	5597259	5599410
chr1	5688038	5689801
chr1	5724242	5727225
chr1	5727339	5729650
chr1	5948007	5948956
chr1	5949257	5950818
chr1	6057870	6060287
chr1	6126547	6128869
chr1	6148339	6149464
chr1	6156697	6158753
chr1	6198679	6200814
chr1	6234477	6236678
chr1	6294106	6296332
chr1	6301938	6303260
chr1	6353357	6354889
chr1	6358682	6360991
chr1	6391775	6395447
chr1	6489866	6492140
chr1	6552766	6555770
chr1	6598926	6603951
chr1	6700698	6702676
chr1	6742956	6744722
chr1	6909187	6911670
chr1	6959142	6961648
chr1	7386893	7387764
chr1	7572429	7576247
chr1	7679903	7681518
chr1	7953563	7954859
chr1	7969612	7973410
chr1	8004004	8006598
chr1	8006785	8007457
chr1	8020431	8021032
chr1	8023221	8023730
chr1	8025262	8027758
chr1	8041031	8041537
chr1	8060151	8062702
chr1	8069525	8072602
chr1	8083592	8084433
chr1	8084668	8085142
chr1	8167785	8171479
chr1	8180975	8181637
chr1	8181872	8182516
chr1	8182711	8184598
chr1	8243564	8244221
chr1	8244448	8245790
chr1	8247339	8247898
chr1	8256645	8259109
chr1	8259301	8261203
chr1	8342843	8344282
chr1	8363795	8365474
chr1	8406952	8411043
chr1	8411207	8414811
chr1	8415617	8417147
chr1	8417622	8418619
chr1	8421688	8422230
chr1	8422519	8426808
chr1	8448409	8449541
chr1	8462989	8464753
chr1	8482314	8482853
chr1	8489526	8490508
chr1	8491000	8491762
chr1	8525149	8526228
chr1	8608619	8609484
chr1	8609734	8610582
chr1	8633376	8635221
chr1	8643438	8644951
chr1	8700949	8704012
chr1	8742341	8742827
chr1	8786979	8788182
chr1	8816748	8818441
chr1	8848220	8849030
chr1	8889218	8891503
chr1	8985158	8987506
chr1	9000805	9003085
chr1	9026887	9027542
chr1	9027764	9028442
chr1	9070104	9072045
chr1	9121023	9123072
chr1	9127279	9129252
chr1	9129431	9130022
chr1	9161043	9165652
chr1	9250526	9252090
chr1	9338222	9339717
chr1	9382942	9386970
chr1	9428075	9429788
chr1	9432410	9440311
chr1	9494966	9495854
chr1	9511915	9512413
chr1	9545248	9546077
chr1	9550671	9556594
chr1	9556902	9559309
chr1	9559611	9562838
chr1	9605248	9608279
chr1	9687001	9688128
chr1	9688801	9689444
chr1	9744328	9748063
chr1	9781289	9781963
chr1	9782452	9784593
chr1	9815438	9816004
chr1	9822675	9827862
chr1	9834017	9846215
chr1	9908949	9910364
chr1	9910528	9912562
chr1	10045093	10047875
chr1	10055211	10056055
chr1	10056558	10057134
chr1	10108902	10110215
chr1	10414368	10415834
chr1	10415951	10417697
chr1	10471591	10472816
chr1	10508137	10513756
chr1	10514234	10517635
chr1	10651430	10655079
chr1	10660911	10672175
chr1	10672667	10694527
chr1	10694765	10701319
chr1	10713399	10716470
chr1	10721456	10728420
chr1	10761041	10763321
chr1	10763673	10768903
chr1	10774453	10777771
chr1	10778035	10782202
chr1	10787328	10790641
chr1	10791295	10791821
chr1	10793205	10797177
chr1	10803771	10805574
chr1	10979288	10981039
chr1	11057518	11062602
chr1	11070658	11073554
chr1	11099075	11100675
chr1	11133796	11134740
chr1	11170598	11171581
chr1	11254996	11258198
chr1	11261760	11263654
chr1	11280122	11281896
chr1	11282132	11283440
chr1	11454996	11457250
chr1	11478706	11479637
chr1	11483544	11486593
chr1	11680042	11683287
chr1	11924639	11927389
chr1	11968451	11970057
chr1	12048845	12050652
chr1	12143078	12144731
chr1	12161218	12162820
chr1	12187501	12190177
chr1	12462266	12465282
chr1	12474826	12480474
chr1	12485052	12487016
chr1	12495352	12497730
chr1	12527438	12529523
chr1	12595607	12598312
chr1	12614748	12617573
chr1	13798842	13802647
chr1	13828769	13830224
chr1	14290810	14291878
chr1	14360639	14361861
chr1	14420232	14422682
chr1	14423503	14427425
chr1	14497861	14500434
chr1	14736909	14743370
chr1	14953873	14957498
chr1	15283726	15285921
chr1	15322397	15323873
chr1	15523706	15524372
chr1	15538105	15538873
chr1	15558041	15560381
chr1	15625104	15626073
chr1	15758709	15759553
chr1	15798729	15801363
chr1	15886021	15887920
chr1	15974866	15976358
chr1	16078989	16079990
chr1	16094793	16096902
chr1	16154031	16156327
chr1	16172978	16179463
chr1	16205583	16208112
chr1	16235895	16238444
chr1	16333912	16334661
chr1	16334777	16337044
chr1	16349321	16350017
chr1	16351347	16353228
chr1	16498338	16500076
chr1	16603451	16604093
chr1	16604665	16605961
chr1	16606161	16609372
chr1	16609715	16610300
chr1	16610549	16614206
chr1	16619832	16626609
chr1	16643098	16645804
chr1	16716412	16718412
chr1	16886727	16887633
chr1	16888561	16890036
chr1	16891336	16893634
chr1	16896257	16897735
chr1	16912426	16915406
chr1	16947587	16950613
chr1	16960551	16961552
chr1	17010316	17012535
chr1	17053057	17054899
chr1	17097809	17099305
chr1	17427195	17428596
chr1	17437093	17439574
chr1	17439789	17441008
chr1	17441156	17442848
chr1	17519429	17521167
chr1	17531177	17532800
chr1	17539124	17541100
chr1	17563749	17565878
chr1	18040473	18042305
chr1	18057883	18059877
chr1	18133141	18135231
chr1	18164838	18165688
chr1	18166111	18169998
chr1	18189518	18191797
chr1	18201043	18202524
chr1	18297811	18300941
chr1	18320022	18321330
chr1	18364729	18367282
chr1	18461390	18462127
chr1	18463141	18466028
chr1	18479493	18481809
chr1	18535310	18537207
chr1	18553898	18556579
chr1	18597439	18600920
chr1	18664632	18671686
chr1	18998828	18999359
chr1	19009294	19011573
chr1	19065019	19069113
chr1	19079251	19080980
chr1	19419395	19421254
chr1	19423505	19425303
chr1	19425752	19428994
chr1	19429410	19436012
chr1	19445548	19446502
chr1	19451975	19453691
chr1	19458249	19460027
chr1	19513794	19515835
chr1	19591323	19592614
chr1	19596270	19597935
chr1	19608023	19608609
chr1	19612168	19614021
chr1	19614445	19615256
chr1	19703042	19705163
chr1	19775184	19777328
chr1	19786923	19788049
chr1	19798196	19801238
chr1	20028669	20034200
chr1	20137269	20141471
chr1	20342015	20343395
chr1	20355291	20360242
chr1	20474554	20477993
chr1	20506597	20508609
chr1	20660415	20662773
chr1	20696262	20697641
chr1	20785815	20788908
chr1	21021033	21022075
chr1	21023254	21024252
chr1	21149747	21150420
chr1	21163594	21164955
chr1	21175475	21177601
chr1	21251184	21252856
chr1	21275140	21277623
chr1	21307856	21309583
chr1	21328813	21330144
chr1	21330369	21332449
chr1	21334912	21340671
chr1	21344439	21346716
chr1	21439600	21440997
chr1	21621683	21627412
chr1	21630629	21636718
chr1	21638271	21639880
chr1	21650986	21651780
chr1	21760390	21761213
chr1	21765097	21765837
chr1	21781321	21783983
chr1	21787183	21789797
chr1	21811645	21812684
chr1	21937437	21938219
chr1	21955543	21959471
chr1	22024501	22026544
chr1	22204415	22205813
chr1	22255272	22261950
chr1	22347906	22349178
chr1	22412765	22415951
chr1	22471549	22472747
chr1	22749954	22752219
chr1	22773194	22775034
chr1	22824939	22828741
chr1	22869633	22871850
chr1	23115460	23116271
chr1	23167321	23168972
chr1	23177200	23178233
chr1	23343251	23345707
chr1	23376883	23378388
chr1	23423919	23425914
chr1	23450676	23453935
chr1	23474265	23476350
chr1	23477708	23479565
chr1	23483483	23485124
chr1	23528376	23532066
chr1	23560819	23562632
chr1	23726185	23729238
chr1	23824741	23826123
chr1	23867485	23868963
chr1	23919702	23920554
chr1	23979589	23981613
chr1	23982836	23984474
chr1	23984778	23985834
chr1	24017669	24020791
chr1	24118901	24121543
chr1	24160521	24162383
chr1	24202057	24204813
chr1	24205424	24207547
chr1	24282981	24285872
chr1	24288929	24291289
chr1	24293441	24296331
chr1	24384010	24387945
chr1	24388100	24390754
chr1	24474264	24475154
chr1	24596255	24597506
chr1	24704953	24706523
chr1	25031020	25032389
chr1	25032611	25035113
chr1	25231838	25233825
chr1	25238918	25241570
chr1	25246216	25248531
chr1	25267486	25268548
chr1	25459378	25460603
chr1	25501307	25502203
chr1	25565027	25570246
chr1	25589640	25591171
chr1	25796270	25797012
chr1	25858560	25859930
chr1	25871084	25873860
chr1	25905212	25907191
chr1	25996872	25998943
chr1	26034902	26036505
chr1	26078756	26080027
chr1	26080313	26080924
chr1	26126698	26127553
chr1	26275408	26276835
chr1	26305887	26307288
chr1	26335927	26337948
chr1	26499858	26502524
chr1	26550972	26554944
chr1	26619896	26622346
chr1	26705932	26707794
chr1	26723093	26723878
chr1	26799096	26801302
chr1	26863022	26866410
chr1	26867002	26869298
chr1	26899721	26900892
chr1	26959090	26961397
chr1	27007344	27010330
chr1	27114758	27117373
chr1	27121998	27123139
chr1	27140029	27143021
chr1	27143134	27143880
chr1	27144130	27146388
chr1	27151964	27156425
chr1	27348618	27351515
chr1	27364686	27368297
chr1	27382814	27383373
chr1	27391743	27393155
chr1	27488199	27491462
chr1	27541319	27544384
chr1	27562973	27565192
chr1	27567516	27571808
chr1	27600654	27604384
chr1	27671585	27672948
chr1	27788522	27789189
chr1	27789446	27791266
chr1	27913380	27915384
chr1	28073169	28073930
chr1	28087514	28089771
chr1	28231776	28233767
chr1	28246676	28250798
chr1	28523682	28528613
chr1	28746503	28748334
chr1	28774474	28775936
chr1	29105350	29106220
chr1	29180643	29183095
chr1	29230374	29231299
chr1	29349070	29350820
chr1	29682237	29683001
chr1	30520267	30524319
chr1	30663357	30665885
chr1	30675045	30675559
chr1	30823040	30825505
chr1	30908872	30910150
chr1	31061762	31062765
chr1	31064776	31066658
chr1	31154103	31155915
chr1	31170339	31172947
chr1	31262081	31263032
chr1	31277548	31278085
chr1	31470387	31471930
chr1	31472264	31473897
chr1	31474197	31475145
chr1	31476755	31478231
chr1	31508879	31512207
chr1	31583131	31585463
chr1	31643967	31645820
chr1	31669246	31671087
chr1	31703820	31706112
chr1	31766595	31771555
chr1	31787388	31789856
chr1	31895991	31896940
chr1	31897772	31899139
chr1	31932535	31933446
chr1	31937193	31939381
chr1	32239452	32241296
chr1	32274961	32275963
chr1	32308654	32311009
chr1	32315368	32316933
chr1	32319699	32323687
chr1	32349828	32353774
chr1	32393717	32395450
chr1	32405771	32408205
chr1	32413496	32414195
chr1	32499658	32503917
chr1	32611592	32612966
chr1	32694884	32696044
chr1	32714896	32717913
chr1	32724610	32726169
chr1	32736669	32738088
chr1	32899931	32902108
chr1	32903533	32905260
chr1	32963317	32965266
chr1	32972579	32973437
chr1	32980217	32981734
chr1	33035409	33037868
chr1	33054781	33055867
chr1	33080642	33081699
chr1	33126423	33128018
chr1	33148779	33153836
chr1	33181005	33182315
chr1	33254918	33258645
chr1	33341766	33343225
chr1	33348599	33350994
chr1	33376004	33378065
chr1	33429981	33431122
chr1	34858756	34860311
chr1	34865548	34866742
chr1	35191691	35195251
chr1	35263988	35264844
chr1	35326518	35327355
chr1	35439251	35440990
chr1	35451459	35452723
chr1	35506079	35507769
chr1	35552591	35553335
chr1	35560260	35561962
chr1	35574219	35576337
chr1	35640481	35642826
chr1	35768962	35770414
chr1	36148119	36153545
chr1	36159229	36163442
chr1	36163706	36165024
chr1	36187423	36188509
chr1	36198993	36201294
chr1	36202990	36204905
chr1	36206671	36208659
chr1	36235974	36241348
chr1	36241470	36242923
chr1	36246160	36249781
chr1	36250234	36251620
chr1	36252017	36252896
chr1	36255099	36255953
chr1	36256274	36259030
chr1	36259407	36260824
chr1	36263879	36264627
chr1	36265693	36272124
chr1	36297318	36298117
chr1	36298712	36300439
chr1	36372737	36376421
chr1	36383939	36388267
chr1	36396607	36398596
chr1	36449988	36451576
chr1	36463318	36465046
chr1	36486550	36488408
chr1	37448667	37450844
chr1	37461798	37462796
chr1	37463143	37468353
chr1	37497044	37498309
chr1	37498425	37501264
chr1	37501532	37502349
chr1	37502634	37504115
chr1	37505785	37509631
chr1	37512705	37515762
chr1	37553507	37554816
chr1	37563441	37564725
chr1	37594559	37596294
chr1	37605212	37607238
chr1	37930883	37932831
chr1	37938926	37941508
chr1	37988926	37991007
chr1	38004707	38005564
chr1	38138657	38139552
chr1	38193744	38194903
chr1	38723862	38726862
chr1	38872577	38874080
chr1	38941065	38942643
chr1	38949953	38950871
chr1	38951097	38952185
chr1	38986919	38987444
chr1	39104670	39106859
chr1	39132320	39133494
chr1	39157706	39159566
chr1	39268051	39269237
chr1	39394130	39396488
chr1	39407795	39409937
chr1	39526373	39528431
chr1	39543020	39544556
chr1	39544906	39546989
chr1	39574567	39577304
chr1	39652520	39654695
chr1	39788217	39789890
chr1	39816831	39818717
chr1	39825361	39827165
chr1	39851473	39852085
chr1	39852469	39853995
chr1	39875931	39877385
chr1	39878803	39879423
chr1	39882593	39884100
chr1	39933325	39935142
chr1	39959513	39962420
chr1	39987993	39988723
chr1	40024163	40024627
chr1	40025051	40026449
chr1	40028898	40030578
chr1	40030824	40031528
chr1	40096703	40097742
chr1	40139453	40140506
chr1	40140732	40142173
chr1	40279644	40280898
chr1	40282251	40284754
chr1	40305515	40306809
chr1	40373455	40375143
chr1	40382875	40385827
chr1	40868663	40869546
chr1	40967009	40968609
chr1	41003025	41003711
chr1	41044010	41047895
chr1	41109382	41110380
chr1	41239275	41240119
chr1	41240922	41243327
chr1	41341760	41343021
chr1	41353138	41354695
chr1	41361276	41362592
chr1	41364641	41367494
chr1	41368746	41370007
chr1	41370144	41374235
chr1	41387184	41388647
chr1	41431149	41433574
chr1	41442291	41443912
chr1	41446875	41452552
chr1	41481655	41486664
chr1	41495006	41502337
chr1	41514143	41516995
chr1	41666027	41669392
chr1	41695010	41696639
chr1	41789632	41790930
chr1	41802106	41803882
chr1	41858528	41859150
chr1	41859414	41863491
chr1	41882123	41882756
chr1	41917869	41918568
chr1	42035106	42036659
chr1	42172561	42174293
chr1	42312641	42313875
chr1	42340582	42341973
chr1	42735620	42738614
chr1	42816085	42817587
chr1	42930308	42935869
chr1	42937026	42939923
chr1	42940702	42950157
chr1	42957181	42959803
chr1	43119621	43120670
chr1	43171338	43172619
chr1	43234720	43236471
chr1	43255761	43257920
chr1	43284525	43286571
chr1	43348116	43350969
chr1	43395045	43396023
chr1	43491334	43493468
chr1	43534337	43554678
chr1	43570410	43573930
chr1	43705968	43708430
chr1	43756750	43757363
chr1	43857631	43859350
chr1	44029180	44033662
chr1	44354425	44355553
chr1	44630839	44633197
chr1	44673305	44676477
chr1	44721784	44724277
chr1	44729708	44732050
chr1	44783857	44785184
chr1	44806163	44811156
chr1	44813101	44815281
chr1	44818561	44821702
chr1	44962877	44963751
chr1	44985506	44988049
chr1	45205700	45207095
chr1	45347290	45350551
chr1	45442600	45444281
chr1	45444802	45445939
chr1	45446125	45446621
chr1	45446774	45447304
chr1	45490258	45491255
chr1	45491735	45492656
chr1	45520323	45523547
chr1	45525362	45526384
chr1	45556545	45558755
chr1	45566127	45570346
chr1	45589516	45590657
chr1	45618801	45622081
chr1	45749786	45751840
chr1	45826344	45827265
chr1	45827792	45828209
chr1	45954062	45954750
chr1	45971858	45972801
chr1	45977054	45978777
chr1	45979386	45981514
chr1	46179220	46186451
chr1	46196799	46199423
chr1	46347752	46348312
chr1	46401248	46404917
chr1	46489372	46490420
chr1	46515419	46518261
chr1	46521840	46523534
chr1	46603088	46605070
chr1	46615997	46617874
chr1	46667296	46669372
chr1	46680931	46681748
chr1	46682094	46683199
chr1	46687407	46688549
chr1	46717885	46720472
chr1	46755879	46758547
chr1	46903373	46904229
chr1	47013660	47014381
chr1	47029854	47032282
chr1	47047180	47048106
chr1	47051055	47051589
chr1	47189293	47191237
chr1	47312828	47315723
chr1	47379800	47381012
chr1	47436455	47438485
chr1	47477302	47478991
chr1	47507751	47508692
chr1	47535333	47538140
chr1	47558284	47560244
chr1	47577762	47578836
chr1	47780540	47782072
chr1	47962726	47964416
chr1	47996852	47997884
chr1	48093938	48094468
chr1	48214387	48216216
chr1	48246530	48247824
chr1	48878140	48878775
chr1	49347058	49348638
chr1	50665959	50667067
chr1	50950802	50951360
chr1	50959326	50961539
chr1	50977427	50978822
chr1	51296188	51298942
chr1	51312018	51315693
chr1	51345360	51346852
chr1	51557922	51559497
chr1	51560012	51561291
chr1	51564532	51565410
chr1	51565642	51570268
chr1	51841111	51841736
chr1	51877789	51880004
chr1	51915760	51917483
chr1	51946374	51947989
chr1	51948207	51951008
chr1	51954890	51956970
chr1	51989395	51990950
chr1	52179813	52181357
chr1	52190925	52191398
chr1	52260395	52260917
chr1	52364416	52367431
chr1	52368323	52369137
chr1	52552173	52554122
chr1	52662415	52663859
chr1	52696817	52699041
chr1	52920757	52922243
chr1	53107801	53109895
chr1	53174378	53178024
chr1	53219673	53221799
chr1	53511231	53513839
chr1	53837200	53838767
chr1	53889135	53890261
chr1	53894882	53896674
chr1	53896863	53900575
chr1	53956837	53957644
chr1	54001463	54003129
chr1	54015301	54018459
chr1	54076885	54077446
chr1	54078213	54079142
chr1	54093870	54095547
chr1	54152761	54154284
chr1	54263195	54274088
chr1	54276668	54280125
chr1	54296356	54300507
chr1	54311957	54316247
chr1	54339632	54341322
chr1	54370697	54374421
chr1	54382610	54387235
chr1	54405102	54409640
chr1	54487465	54489870
chr1	54563329	54565623
chr1	54580245	54583603
chr1	54763639	54764869
chr1	54794570	54796521
chr1	54803725	54805848
chr1	54832701	54834388
chr1	54835019	54838047
chr1	54880300	54881361
chr1	54926674	54927428
chr1	55049130	55051783
chr1	55147433	55147936
chr1	55213780	55216464
chr1	56545355	56546401
chr1	56547431	56548209
chr1	56568493	56570251
chr1	56571024	56571554
chr1	56577895	56579724
chr1	56631195	56631841
chr1	56632036	56632827
chr1	56786928	56787615
chr1	56787897	56789522
chr1	56818653	56819975
chr1	58545717	58547233
chr1	58619034	58622121
chr1	58687435	58688097
chr1	58699282	58700628
chr1	58773096	58773886
chr1	58815437	58816975
chr1	58874496	58876236
chr1	58884569	58886965
chr1	58902655	58904580
chr1	58941385	58943530
chr1	58968343	58968929
chr1	59069913	59072047
chr1	59072323	59073114
chr1	59422189	59424531
chr1	59452458	59453081
chr1	59594396	59596023
chr1	59596322	59597071
chr1	59921795	59922351
chr1	59926278	59926992
chr1	60573921	60574578
chr1	60639992	60640578
chr1	61049721	61051013
chr1	61056749	61057865
chr1	61076611	61077988
chr1	61079379	61080214
chr1	61124659	61125157
chr1	61133527	61134263
chr1	61142573	61144368
chr1	61183152	61184876
chr1	61241433	61242452
chr1	61352799	61353366
chr1	61640247	61643641
chr1	61692880	61693345
chr1	61724056	61725723
chr1	62285742	62287574
chr1	62385303	62386380
chr1	62687337	62689084
chr1	62704887	62709164
chr1	62726542	62727447
chr1	62749297	62749860
chr1	63547844	63548343
chr1	63701148	63701681
chr1	63728232	63729437
chr1	63730142	63731173
chr1	63788680	63789590
chr1	63846665	63847733
chr1	63927862	63928764
chr1	63980560	63981861
chr1	63983225	63983809
chr1	64162102	64162743
chr1	64171150	64171892
chr1	64536742	64537390
chr1	64965504	64967141
chr1	65002092	65003379
chr1	65066067	65068429
chr1	65150555	65151729
chr1	65153150	65155278
chr1	65169812	65171870
chr1	65175005	65175883
chr1	65512071	65513428
chr1	65557391	65557879
chr1	67375076	67376541
chr1	67428852	67431460
chr1	67436879	67437452
chr1	67479027	67479753
chr1	67561777	67562839
chr1	67571517	67574770
chr1	67645505	67647759
chr1	67831691	67834012
chr1	70220470	70222292
chr1	70332378	70332907
chr1	70588357	70589497
chr1	70751520	70754561
chr1	71080083	71082134
chr1	71352242	71352692
chr1	71474152	71474763
chr1	75790520	75791134
chr1	75812208	75812898
chr1	76751055	76751573
chr1	77178760	77179698
chr1	77218806	77219707
chr1	77446687	77447291
chr1	77447751	77449365
chr1	77508302	77510487
chr1	77681423	77684191
chr1	77744430	77745034
chr1	77758051	77758675
chr1	77758913	77760129
chr1	77976511	77977692
chr1	77978069	77980330
chr1	78218752	78219388
chr1	78220229	78221007
chr1	78221356	78222209
chr1	78223202	78224007
chr1	78236914	78238142
chr1	78473233	78474285
chr1	78494361	78495191
chr1	78498847	78499705
chr1	78500168	78500917
chr1	78504954	78505650
chr1	78549844	78550367
chr1	78607635	78608698
chr1	79009535	79010655
chr1	79516728	79517461
chr1	80052647	80054403
chr1	80083316	80084072
chr1	80403730	80404203
chr1	80593210	80594886
chr1	80730932	80731963
chr1	81015708	81016314
chr1	81523647	81524393
chr1	81727394	81727806
chr1	83753472	83754025
chr1	83970691	83971188
chr1	83998465	83999706
chr1	84149089	84149737
chr1	84149900	84150276
chr1	84155819	84156432
chr1	84157886	84158594
chr1	84173897	84174414
chr1	84177264	84177930
chr1	84186016	84187005
chr1	84194472	84195028
chr1	84224031	84225950
chr1	84410835	84411926
chr1	84412115	84413838
chr1	84425969	84426479
chr1	84426682	84428451
chr1	84431321	84431863
chr1	84433187	84433706
chr1	84434069	84435012
chr1	84504508	84507121
chr1	84541806	84542427
chr1	84543212	84543762
chr1	84544457	84545208
chr1	84572557	84573257
chr1	84573674	84574918
chr1	84620325	84621242
chr1	84689660	84691759
chr1	84771861	84775769
chr1	84778141	84780651
chr1	84833314	84834063
chr1	84834620	84835513
chr1	84835878	84836550
chr1	84836889	84837502
chr1	84838615	84839085
chr1	84839845	84840371
chr1	84847263	84848856
chr1	84873537	84874536
chr1	84874720	84875700
chr1	84892319	84893794
chr1	84898874	84900261
chr1	84900789	84901389
chr1	84996449	84997939
chr1	85200363	85202136
chr1	85275634	85277837
chr1	85278124	85279946
chr1	85296491	85297918
chr1	85298029	85299245
chr1	85313979	85314929
chr1	85464036	85466213
chr1	85576390	85577692
chr1	85628304	85629677
chr1	85690096	85691174
chr1	85707322	85709186
chr1	86395358	86396817
chr1	86434470	86435308
chr1	86870404	86871169
chr1	86872210	86873056
chr1	86991725	86992930
chr1	87334217	87335855
chr1	87389375	87390201
chr1	87449212	87449974
chr1	87473451	87474031
chr1	88678969	88679585
chr1	88890798	88892225
chr1	88892675	88893399
chr1	88991549	88994040
chr1	89592959	89593546
chr1	89890730	89891359
chr1	90850949	90851740
chr1	91020945	91022878
chr1	91159954	91161724
chr1	91162061	91162830
chr1	91558878	91559827
chr1	91560077	91561124
chr1	91685223	91686293
chr1	91689969	91690664
chr1	91741790	91745588
chr1	91746837	91748155
chr1	91764412	91765416
chr1	91781899	91784086
chr1	91813506	91814278
chr1	91814771	91816171
chr1	91884831	91886954
chr1	92079577	92081151
chr1	92760316	92761158
chr1	92784123	92786074
chr1	92816520	92817062
chr1	92875275	92875822
chr1	92960457	92962350
chr1	93325380	93325940
chr1	93399884	93400890
chr1	93471358	93471842
chr1	93552638	93553651
chr1	93554776	93555257
chr1	93578570	93580481
chr1	93581926	93586095
chr1	93586653	93587833
chr1	93616626	93618268
chr1	93621415	93623145
chr1	93637782	93638477
chr1	93638885	93639611
chr1	93666893	93668019
chr1	93672326	93673114
chr1	93715295	93716084
chr1	93877932	93879688
chr1	93908442	93910044
chr1	94068736	94070979
chr1	94236586	94238208
chr1	94247124	94248248
chr1	94252274	94252688
chr1	94252798	94253910
chr1	94320309	94323324
chr1	94324675	94325791
chr1	94342204	94342756
chr1	94408119	94408793
chr1	94744149	94746298
chr1	94783121	94784945
chr1	94819654	94820873
chr1	94929289	94930174
chr1	95072350	95073623
chr1	95095380	95095847
chr1	96591192	96591905
chr1	96771800	96772299
chr1	96772749	96773327
chr1	96865068	96865874
chr1	97168723	97169215
chr1	97415177	97415818
chr1	98067123	98067727
chr1	98410950	98411415
chr1	99456425	99458153
chr1	99645195	99646725
chr1	99659751	99660496
chr1	99766246	99766780
chr1	99835783	99836687
chr1	99964796	99965672
chr1	99974753	99976242
chr1	99981465	99982439
chr1	99985908	99987103
chr1	100239404	100240041
chr1	100248967	100250294
chr1	100250722	100251311
chr1	100252034	100252682
chr1	100253298	100254122
chr1	100254999	100255772
chr1	100325630	100326393
chr1	100452091	100452706
chr1	100453506	100454056
chr1	100462544	100464580
chr1	100475309	100476452
chr1	100485063	100486023
chr1	100486310	100489251
chr1	100515080	100516143
chr1	100516437	100517223
chr1	101219924	101220638
chr1	102233980	102235566
chr1	102743785	102744313
chr1	104056687	104058066
chr1	104954373	104955030
chr1	105284662	105285617
chr1	105396166	105397369
chr1	105397631	105399475
chr1	105400432	105401000
chr1	105622391	105623248
chr1	106479296	106480716
chr1	106643387	106644091
chr1	106644477	106645109
chr1	106879266	106880700
chr1	107163869	107164560
chr1	107474467	107474929
chr1	107535519	107536679
chr1	107594608	107595071
chr1	107597893	107598483
chr1	107626899	107627389
chr1	107701796	107702569
chr1	107703227	107703759
chr1	107737882	107738454
chr1	107739285	107740479
chr1	107783057	107783840
chr1	108052388	108052951
chr1	108158548	108159177
chr1	108199544	108201033
chr1	108533579	108534492
chr1	108660587	108662441
chr1	108961972	108964209
chr1	109040989	109042239
chr1	109075545	109077112
chr1	109151036	109153155
chr1	109262408	109263817
chr1	109281853	109284292
chr1	109298063	109299889
chr1	109424389	109425317
chr1	109425697	109427378
chr1	109499094	109500440
chr1	109509102	109510339
chr1	109563026	109563566
chr1	109631075	109633779
chr1	109739433	109740954
chr1	109782547	109784045
chr1	109817289	109819723
chr1	109869054	109869905
chr1	109876858	109877943
chr1	109946456	109948340
chr1	109948696	109950045
chr1	109958871	109960733
chr1	109960974	109962500
chr1	109980277	109981259
chr1	110047469	110050650
chr1	110233453	110237464
chr1	110239735	110241323
chr1	110242365	110244133
chr1	110406379	110408713
chr1	110963029	110964529
chr1	111151035	111151600
chr1	111202540	111204975
chr1	111359346	111360077
chr1	111391394	111392354
chr1	111406384	111406929
chr1	111422486	111423514
chr1	111507246	111509560
chr1	111513538	111514143
chr1	111576517	111577427
chr1	111619063	111620901
chr1	111642572	111643287
chr1	111649026	111649705
chr1	111738216	111740226
chr1	111840661	111842699
chr1	111919759	111921173
chr1	111947707	111951093
chr1	111974576	111978551
chr1	112267961	112268863
chr1	112461527	112463186
chr1	112501747	112502553
chr1	112528985	112529399
chr1	112530234	112530901
chr1	112594905	112595786
chr1	112635569	112636187
chr1	112637261	112637841
chr1	112638101	112638875
chr1	112640101	112640999
chr1	112641387	112642832
chr1	112643567	112644683
chr1	112687368	112690079
chr1	112703707	112707858
chr1	112713359	112715297
chr1	112889257	112890381
chr1	112934941	112935589
chr1	112955132	112957398
chr1	113049476	113050344
chr1	113050603	113052104
chr1	113102308	113102804
chr1	113254334	113256638
chr1	113811269	113813216
chr1	114173565	114174684
chr1	114413049	114413555
chr1	114452563	114454012
chr1	114463643	114464257
chr1	114505302	114506397
chr1	114509877	114512836
chr1	114581141	114582484
chr1	114753566	114754517
chr1	114756580	114758449
chr1	114780025	114781355
chr1	114828667	114829517
chr1	115654601	115656169
chr1	115665025	115667844
chr1	115675184	115675913
chr1	115676113	115677480
chr1	115714476	115715141
chr1	115810621	115812221
chr1	115862377	115863637
chr1	116016059	116016768
chr1	116110492	116112309
chr1	116123495	116124553
chr1	116132184	116134974
chr1	116151691	116152644
chr1	116177865	116179914
chr1	116203070	116203993
chr1	116205347	116206536
chr1	116207927	116208758
chr1	116242531	116244318
chr1	116267510	116268763
chr1	116291871	116292690
chr1	116293140	116293788
chr1	116311313	116313123
chr1	116329193	116331030
chr1	116375912	116376732
chr1	116417908	116419133
chr1	116432866	116434359
chr1	116453341	116455258
chr1	116474839	116476620
chr1	116556392	116557490
chr1	116569931	116571862
chr1	116581414	116582126
chr1	116622777	116624027
chr1	116666960	116668203
chr1	117120772	117122795
chr1	117232035	117232515
chr1	117561148	117564544
chr1	117570674	117572124
chr1	117572269	117574682
chr1	117588885	117593427
chr1	117924997	117925542
chr1	118068970	118069548
chr1	118101014	118102391
chr1	118117376	118117968
chr1	118504190	118504755
chr1	119373554	119374840
chr1	119386088	119386698
chr1	119387716	119388704
chr1	119390024	119390807
chr1	119476003	119476505
chr1	119541588	119542454
chr1	119623853	119626346
chr1	119626474	119627680
chr1	119647351	119648936
chr1	119659588	119660259
chr1	119675276	119677009
chr1	119717829	119718354
chr1	119764962	119765532
chr1	119773528	119774340
chr1	119775040	119775868
chr1	119778828	119781154
chr1	119867472	119868466
chr1	120068802	120069730
chr1	120175870	120176874
chr1	120414833	120416132
chr1	120558466	120559064
chr1	120844280	120845189
chr1	120849777	120851644
chr1	120942007	120942777
chr1	121097226	121098327
chr1	121586361	121587542
chr1	143729454	143730031
chr1	143736034	143736956
chr1	143904252	143904731
chr1	144411880	144413765
chr1	144418711	144419373
chr1	144460825	144461882
chr1	144544473	144547348
chr1	144549899	144552516
chr1	144559973	144560527
chr1	144560654	144561308
chr1	145280397	145282757
chr1	145287043	145287837
chr1	145424655	145426179
chr1	145465182	145466112
chr1	145803371	145803856
chr1	145858252	145860816
chr1	145889821	145890693
chr1	145891113	145893789
chr1	145978665	145980477
chr1	145985072	145986068
chr1	145998340	146000806
chr1	146037084	146039417
chr1	146228247	146229133
chr1	146369876	146370381
chr1	146376155	146376877
chr1	146377016	146378891
chr1	146386696	146389176
chr1	146399195	146401743
chr1	146472131	146472913
chr1	147076625	147078011
chr1	147083768	147085629
chr1	147103808	147107640
chr1	147108968	147110474
chr1	147170624	147173523
chr1	147213992	147214623
chr1	147235776	147237992
chr1	147423117	147423837
chr1	147598893	147601013
chr1	147611127	147613896
chr1	147669297	147671214
chr1	147716303	147718683
chr1	148038263	148039738
chr1	148150859	148152538
chr1	148333687	148335702
chr1	148387606	148389241
chr1	148458612	148459592
chr1	148521746	148524184
chr1	148679185	148679936
chr1	149097322	149098252
chr1	149103180	149103912
chr1	149176514	149177170
chr1	149390437	149391156
chr1	149398089	149398980
chr1	149635909	149636980
chr1	149792484	149794183
chr1	149812722	149813825
chr1	149847329	149847967
chr1	149926455	149928709
chr1	150009507	150011225
chr1	150020772	150022757
chr1	150183437	150184038
chr1	150205487	150206266
chr1	150234593	150236886
chr1	150267553	150269458
chr1	150548539	150549929
chr1	150559624	150564313
chr1	150566094	150570033
chr1	150578148	150580872
chr1	150666182	150666740
chr1	150875755	150878181
chr1	150905379	150907078
chr1	150955421	150956345
chr1	150969743	150975536
chr1	151187968	151190927
chr1	151205109	151205987
chr1	151206464	151207325
chr1	151326544	151328716
chr1	151369666	151373766
chr1	151457357	151460025
chr1	151547039	151550741
chr1	151595820	151597754
chr1	151731735	151735261
chr1	151738403	151741476
chr1	151829065	151834512
chr1	151908969	151910344
chr1	152046570	152049266
chr1	152190881	152191913
chr1	152192389	152193480
chr1	152193678	152194238
chr1	153122688	153123890
chr1	153565683	153567364
chr1	153625839	153628975
chr1	153648053	153650970
chr1	153670002	153671216
chr1	153671392	153672668
chr1	153767285	153769499
chr1	153782583	153784077
chr1	153848514	153849107
chr1	153921748	153925012
chr1	153985319	153987697
chr1	154139981	154141318
chr1	154141613	154143219
chr1	154181499	154184467
chr1	154189381	154190441
chr1	154191029	154192155
chr1	154193485	154194771
chr1	154332903	154336158
chr1	154336532	154338799
chr1	154351306	154355018
chr1	154412958	154422370
chr1	154422518	154423194
chr1	154423857	154431379
chr1	154431631	154433787
chr1	154441666	154444373
chr1	154557378	154559969
chr1	154607252	154609777
chr1	154626853	154628304
chr1	154716685	154718288
chr1	154783752	154786243
chr1	154935586	154940679
chr1	155021882	155023986
chr1	155037599	155040130
chr1	155225638	155228549
chr1	155272034	155274380
chr1	155277039	155278450
chr1	155287690	155289166
chr1	155561655	155565284
chr1	155650699	155652141
chr1	155744832	155746019
chr1	155856228	155857852
chr1	155933191	155935594
chr1	155939852	155942922
chr1	155977618	155979278
chr1	156019794	156021104
chr1	156217296	156218939
chr1	156294755	156295872
chr1	156368128	156369813
chr1	156421027	156422363
chr1	156455787	156458934
chr1	156470751	156474787
chr1	156498806	156502448
chr1	156504040	156506298
chr1	156510141	156511578
chr1	156556305	156556875
chr1	156559209	156561337
chr1	156571775	156572742
chr1	156600408	156602410
chr1	156615237	156617641
chr1	156675996	156677558
chr1	156689424	156695187
chr1	156746207	156753244
chr1	157045100	157046711
chr1	157137030	157139296
chr1	159899696	159902207
chr1	159944967	159947171
chr1	160030805	160032675
chr1	160097155	160098682
chr1	160100788	160101988
chr1	160130052	160133440
chr1	160155722	160157265
chr1	160158010	160159734
chr1	160160147	160160606
chr1	160284062	160285316
chr1	160314904	160316836
chr1	160781014	160782702
chr1	160941046	160942081
chr1	161013290	161014614
chr1	161020007	161022159
chr1	161044568	161046683
chr1	161081975	161085465
chr1	161088605	161090228
chr1	161131591	161135005
chr1	161176380	161178180
chr1	161389065	161390817
chr1	161398365	161400951
chr1	161439723	161440854
chr1	161530423	161531109
chr1	161611787	161612696
chr1	161725808	161727743
chr1	162069274	162070762
chr1	162166716	162167854
chr1	162178446	162178900
chr1	162206932	162207621
chr1	162207881	162208382
chr1	162283480	162284739
chr1	162284950	162286092
chr1	162303308	162303831
chr1	162569644	162570356
chr1	162570918	162571636
chr1	162577216	162578693
chr1	162579723	162580311
chr1	162613115	162614618
chr1	162614741	162615443
chr1	162678429	162679013
chr1	162696105	162697491
chr1	162708956	162709864
chr1	162710083	162711286
chr1	162729934	162731261
chr1	162731967	162733843
chr1	162874264	162874802
chr1	162929201	162930122
chr1	162931388	162931986
chr1	164017061	164018077
chr1	164558608	164559532
chr1	164580722	164581740
chr1	165161955	165163551
chr1	165284563	165285358
chr1	165375197	165376918
chr1	165597904	165598906
chr1	165689419	165689922
chr1	165697611	165699124
chr1	165768312	165769690
chr1	165857309	165859720
chr1	165888149	165888859
chr1	166691163	166691832
chr1	166875243	166876756
chr1	166975432	166976099
chr1	167043731	167045041
chr1	167125680	167127298
chr1	167162108	167163084
chr1	167165851	167166855
chr1	167210300	167212279
chr1	167344662	167345296
chr1	167371780	167372257
chr1	167544682	167545806
chr1	167552429	167554402
chr1	167645503	167646281
chr1	167670435	167672824
chr1	167696861	167700003
chr1	167700275	167702679
chr1	167713678	167715529
chr1	167716134	167717251
chr1	167741372	167742393
chr1	167795213	167797397
chr1	167802681	167804543
chr1	167853840	167854383
chr1	167898265	167899782
chr1	167909681	167911023
chr1	167911397	167911891
chr1	167912038	167913336
chr1	167913752	167914458
chr1	167925526	167926956
chr1	167927738	167929611
chr1	167930680	167931472
chr1	167932311	167933707
chr1	168135954	168137731
chr1	168229026	168229547
chr1	168242612	168243200
chr1	168243324	168244791
chr1	168392140	168393660
chr1	168919890	168920454
chr1	169244350	169245281
chr1	169245916	169246561
chr1	169485012	169486787
chr1	169741456	169742393
chr1	169890753	169891585
chr1	169892891	169894868
chr1	170074048	170074752
chr1	170112883	170113855
chr1	171128026	171128718
chr1	171217663	171219142
chr1	171219445	171220179
chr1	171220428	171221223
chr1	171221623	171222157
chr1	171251189	171252003
chr1	171342529	171344891
chr1	171352437	171352977
chr1	171353664	171354543
chr1	171417424	171418451
chr1	171645037	171646143
chr1	171741324	171742966
chr1	171841012	171842096
chr1	172245254	172245932
chr1	172296119	172297198
chr1	172358391	172359462
chr1	172431429	172432878
chr1	172443468	172444424
chr1	172516158	172516788
chr1	172933357	172934738
chr1	173053067	173053682
chr1	173744976	173746018
chr1	173773523	173775133
chr1	173804977	173805689
chr1	173806113	173806749
chr1	173875452	173876773
chr1	173877250	173877774
chr1	173925892	173926976
chr1	174020561	174023115
chr1	174238863	174239383
chr1	174567956	174568429
chr1	175168699	175169476
chr1	175191783	175193913
chr1	175231841	175232493
chr1	175233970	175235521
chr1	176206173	176208514
chr1	176693666	176694376
chr1	176695565	176696499
chr1	177871472	177872730
chr1	177873061	177873636
chr1	178093090	178094784
chr1	178337560	178338469
chr1	178541864	178543310
chr1	179128558	179129108
chr1	179129214	179130420
chr1	179228720	179230282
chr1	179288345	179288834
chr1	179297127	179297813
chr1	179364934	179366424
chr1	179398345	179399262
chr1	179586037	179587528
chr1	179877116	179877975
chr1	179929495	179930153
chr1	179931339	179931992
chr1	180115465	180116463
chr1	180125720	180130319
chr1	180173500	180174763
chr1	180501220	180503489
chr1	180527981	180528833
chr1	180529011	180529713
chr1	180558877	180560597
chr1	180560876	180561753
chr1	180579946	180581096
chr1	180614514	180615315
chr1	180952514	180955545
chr1	181021881	181023040
chr1	181104447	181105431
chr1	181117242	181118797
chr1	181133473	181135706
chr1	181357739	181359044
chr1	181359283	181360168
chr1	182028918	182030536
chr1	182143295	182144622
chr1	182202587	182203160
chr1	182227735	182229377
chr1	182278396	182280140
chr1	182389665	182392779
chr1	182409891	182410580
chr1	182588693	182590022
chr1	182601499	182602185
chr1	182615645	182617229
chr1	182686582	182687660
chr1	182703045	182703547
chr1	182704216	182704995
chr1	182706324	182707366
chr1	182789136	182790194
chr1	182967699	182968647
chr1	182969549	182970541
chr1	183018702	183019163
chr1	183020444	183021218
chr1	183051021	183052872
chr1	183053427	183054119
chr1	183059436	183060583
chr1	183069491	183070038
chr1	183087675	183088211
chr1	183090345	183090953
chr1	183159425	183161114
chr1	183227970	183229799
chr1	183634909	183636589
chr1	183804382	183805818
chr1	184024339	184025935
chr1	184036795	184037722
chr1	184363017	184365522
chr1	184404902	184405841
chr1	184406555	184407185
chr1	184421831	184422534
chr1	184423468	184424093
chr1	184424344	184427022
chr1	184452903	184453475
chr1	184483030	184484842
chr1	184621413	184623872
chr1	184629142	184631350
chr1	184631662	184636303
chr1	184753902	184755791
chr1	184757334	184757824
chr1	184801003	184801704
chr1	184861484	184862634
chr1	184904495	184906749
chr1	184927438	184929126
chr1	184930774	184931517
chr1	184973321	184974865
chr1	185009982	185011213
chr1	185011360	185012331
chr1	185315870	185318362
chr1	185626868	185627411
chr1	185892569	185893451
chr1	186567918	186568361
chr1	186577517	186578153
chr1	186998588	186999205
chr1	187396367	187397723
chr1	187646996	187648100
chr1	189149527	189150267
chr1	190452391	190453042
chr1	190478046	190479198
chr1	192498077	192499769
chr1	192849629	192850160
chr1	192860884	192861720
chr1	192862461	192862972
chr1	192863451	192864213
chr1	193055073	193055622
chr1	193104206	193105950
chr1	193106266	193106803
chr1	193107325	193108751
chr1	193112349	193114067
chr1	196933311	196934409
chr1	196991568	196992740
chr1	197145889	197147875
chr1	197200672	197201896
chr1	197774506	197776170
chr1	197782765	197783402
chr1	197783851	197784749
chr1	199942150	199942680
chr1	200131879	200132554
chr1	200302126	200302898
chr1	200369086	200369741
chr1	200409100	200410778
chr1	200476939	200479405
chr1	200620168	200621575
chr1	200669222	200670794
chr1	200755766	200756508
chr1	200906727	200909694
chr1	200972217	200972698
chr1	200991620	200993911
chr1	201113919	201115396
chr1	201153479	201155325
chr1	201170203	201171867
chr1	201267378	201268074
chr1	201278780	201285035
chr1	201306928	201311528
chr1	201346029	201347018
chr1	201510257	201513481
chr1	201517185	201518669
chr1	201596815	201599779
chr1	201600821	201601591
chr1	201603779	201604938
chr1	201605197	201606669
chr1	201694601	201697830
chr1	201761118	201761691
chr1	201774741	201776535
chr1	201777598	201778125
chr1	201779109	201779623
chr1	201780921	201781467
chr1	202017213	202020728
chr1	202034223	202035743
chr1	202045312	202047885
chr1	202055586	202058824
chr1	202084773	202088028
chr1	202106467	202109679
chr1	202143338	202145336
chr1	202341049	202342967
chr1	202410161	202410737
chr1	202567562	202570238
chr1	202670740	202671868
chr1	202790155	202790717
chr1	202806761	202808615
chr1	202860173	202862279
chr1	202870544	202872173
chr1	202919918	202920372
chr1	202925787	202927919
chr1	202957485	202959066
chr1	202966241	202968070
chr1	203152904	203154736
chr1	203268658	203269238
chr1	203315532	203317779
chr1	203320692	203322427
chr1	203324390	203328324
chr1	203428781	203430000
chr1	203686069	203687199
chr1	203838513	203839236
chr1	204079546	204081104
chr1	204083079	204091338
chr1	204147593	204151302
chr1	204213343	204215046
chr1	204225776	204227318
chr1	204255132	204257801
chr1	204285346	204288714
chr1	204330623	204333304
chr1	204362544	204364098
chr1	204376964	204380862
chr1	204409517	204413243
chr1	204442398	204444395
chr1	204477254	204483254
chr1	204492439	204495330
chr1	204507070	204508509
chr1	204881754	204884427
chr1	205002485	205004376
chr1	205012562	205015609
chr1	205121276	205122610
chr1	205174928	205175643
chr1	205210594	205212039
chr1	205314856	205315989
chr1	205316128	205322484
chr1	205371204	205371938
chr1	205476862	205479349
chr1	205495000	205496265
chr1	205515364	205518407
chr1	205525229	205527232
chr1	205542152	205544862
chr1	205563185	205565768
chr1	205577380	205581170
chr1	205591504	205592912
chr1	205597462	205600696
chr1	205630828	205632779
chr1	205648485	205649100
chr1	205675446	205677436
chr1	205677873	205682094
chr1	205696179	205703020
chr1	205703135	205704934
chr1	205707808	205710200
chr1	205748437	205750947
chr1	205758437	205759787
chr1	205774691	205775625
chr1	205798487	205800277
chr1	205812299	205814090
chr1	205946550	205948513
chr1	205949511	205951105
chr1	205961387	205963419
chr1	205982947	205985059
chr1	206111872	206113666
chr1	206539395	206542332
chr1	206585442	206588834
chr1	206611452	206612945
chr1	206616469	206617059
chr1	206712510	206715891
chr1	206729368	206731953
chr1	206894736	206896930
chr1	206908888	206910421
chr1	206951693	206954751
chr1	207001044	207006533
chr1	207008065	207011354
chr1	207025947	207026552
chr1	207026927	207029733
chr1	207029982	207033581
chr1	207789553	207790073
chr1	207797533	207798024
chr1	207821537	207828896
chr1	207841702	207843132
chr1	207847423	207848845
chr1	207863896	207865786
chr1	207865982	207869677
chr1	207945935	207946542
chr1	207946720	207947550
chr1	207947690	207948358
chr1	207962661	207965156
chr1	208054184	208057063
chr1	208202831	208203703
chr1	209652405	209653707
chr1	209746977	209748537
chr1	209800446	209803802
chr1	209805098	209806795
chr1	210232656	210233850
chr1	210328471	210329857
chr1	211179250	211179869
chr1	211540790	211543828
chr1	211577422	211580022
chr1	211592800	211593307
chr1	211643003	211644603
chr1	211674659	211676337
chr1	211829915	211831216
chr1	211928436	211930596
chr1	212003860	212004550
chr1	212087123	212089291
chr1	212132191	212132963
chr1	212133585	212134371
chr1	212146354	212148775
chr1	212201880	212203126
chr1	212238163	212239874
chr1	212413749	212415611
chr1	212480640	212484175
chr1	212484607	212486976
chr1	212487304	212489722
chr1	212496048	212497007
chr1	212564980	212567099
chr1	212665297	212665931
chr1	212721217	212722388
chr1	212945920	212946904
chr1	212979551	212982356
chr1	213014765	213016761
chr1	213068039	213069151
chr1	213070902	213071673
chr1	213097871	213098660
chr1	213101986	213102566
chr1	213102700	213103435
chr1	213108922	213109633
chr1	213110480	213111325
chr1	213196660	213197362
chr1	214481620	214482143
chr1	214516656	214517352
chr1	214550729	214553084
chr1	214568103	214569419
chr1	215591151	215592190
chr1	215635780	215637414
chr1	216600791	216601551
chr1	216764403	216765950
chr1	217089467	217090561
chr1	217526585	217527010
chr1	217533887	217534350
chr1	217535157	217535853
chr1	217567757	217568207
chr1	217574141	217574733
chr1	217630525	217631587
chr1	217724159	217724618
chr1	218570671	218571449
chr1	218621027	218621958
chr1	218645764	218646641
chr1	218650802	218651451
chr1	219278476	219279532
chr1	219280555	219281275
chr1	219297849	219298709
chr1	219310161	219310619
chr1	219369138	219369680
chr1	219517697	219518401
chr1	219580249	219581138
chr1	219711108	219712270
chr1	219958370	219959483
chr1	220007565	220008254
chr1	220045114	220045635
chr1	220045774	220047751
chr1	220088393	220089314
chr1	220089416	220090779
chr1	220271562	220272984
chr1	220528098	220529125
chr1	220709348	220712330
chr1	220731368	220733604
chr1	220811719	220812446
chr1	220874239	220874763
chr1	220905895	220908506
chr1	221141940	221143020
chr1	221143802	221144324
chr1	221145837	221146653
chr1	221203276	221203991
chr1	221204667	221205382
chr1	221206010	221207902
chr1	221209430	221210190
chr1	221229227	221229943
chr1	221247747	221248929
chr1	221305384	221306359
chr1	221306663	221307323
chr1	221308121	221309288
chr1	221392593	221393347
chr1	221394295	221394997
chr1	221620658	221622009
chr1	221740910	221743742
chr1	221773543	221775055
chr1	221845663	221846653
chr1	222005990	222006649
chr1	222464995	222466097
chr1	222600655	222601803
chr1	222611631	222612123
chr1	222621398	222622403
chr1	222681145	222682213
chr1	222683944	222684638
chr1	222685639	222686590
chr1	222686965	222687531
chr1	222694883	222695721
chr1	222736150	222736953
chr1	222737143	222737946
chr1	222945496	222946601
chr1	223081191	223081675
chr1	223133460	223135500
chr1	223142184	223144570
chr1	223706196	223708871
chr1	223714721	223716068
chr1	223730934	223741253
chr1	223741433	223742430
chr1	223746935	223749384
chr1	223844674	223847390
chr1	223884463	223887818
chr1	223899872	223900473
chr1	224039016	224040652
chr1	224040924	224042386
chr1	224106281	224106963
chr1	224116685	224117375
chr1	224127490	224128056
chr1	224131947	224132988
chr1	224137830	224138387
chr1	224138645	224140197
chr1	224141825	224144709
chr1	224172705	224175116
chr1	224178448	224178902
chr1	224179096	224179712
chr1	224202027	224207745
chr1	224209155	224213257
chr1	224244553	224246431
chr1	224260117	224262120
chr1	224263676	224265519
chr1	224274105	224274649
chr1	224275928	224276840
chr1	224277823	224279350
chr1	224281070	224282462
chr1	224282853	224283735
chr1	224290161	224291529
chr1	224292437	224294487
chr1	224294736	224296173
chr1	224308312	224310349
chr1	224310537	224311958
chr1	224312276	224314253
chr1	224314608	224315384
chr1	224315693	224317446
chr1	224318131	224319670
chr1	224320289	224321220
chr1	224324910	224326193
chr1	224326748	224327468
chr1	224327718	224333428
chr1	224428642	224429472
chr1	224433130	224435798
chr1	224454365	224455004
chr1	224456214	224457463
chr1	224501694	224504838
chr1	225417573	225418242
chr1	225418547	225419534
chr1	225423189	225423903
chr1	225426482	225429024
chr1	225454404	225455334
chr1	225472838	225476013
chr1	225609536	225610051
chr1	225611298	225611925
chr1	225651832	225654020
chr1	225656343	225657971
chr1	225692721	225695843
chr1	225714836	225715488
chr1	225719293	225721572
chr1	225763084	225764958
chr1	225766702	225769728
chr1	225770637	225774423
chr1	225822603	225823086
chr1	225832988	225836828
chr1	225874239	225878828
chr1	225881177	225884175
chr1	225975331	225976669
chr1	225998574	226000166
chr1	226107152	226108733
chr1	226108955	226111344
chr1	226120772	226124537
chr1	226124969	226129227
chr1	226131248	226136772
chr1	226185892	226187432
chr1	226308225	226310314
chr1	226406368	226408963
chr1	226477598	226483005
chr1	226526879	226527671
chr1	226671124	226673530
chr1	226674803	226678030
chr1	226697269	226699480
chr1	226701694	226704118
chr1	226737675	226739547
chr1	226814093	226816112
chr1	226874021	226876502
[truncated: 20,655 more rows]

## Sheet: S4D
Table S4D. Genomic coordinates of active insulators
chr	start	end
chr1	181372	182079
chr1	857869	858662
chr1	869386	870680
chr1	937785	938869
chr1	951212	951961
chr1	983552	985083
chr1	1063154	1064620
chr1	1121640	1122827
chr1	1250021	1250948
chr1	1301606	1302583
chr1	1440384	1442097
chr1	1550764	1551825
chr1	1619937	1620647
chr1	1665317	1666434
chr1	1788744	1789641
chr1	1959671	1960993
chr1	2044398	2045658
chr1	2046047	2047218
chr1	2139376	2140715
chr1	2173589	2175163
chr1	2314777	2315992
chr1	2381280	2383357
chr1	2429715	2430769
chr1	2443639	2444411
chr1	2459356	2460409
chr1	2561534	2562649
chr1	2786127	2788087
chr1	2801240	2802393
chr1	2821572	2822812
chr1	2861645	2862340
chr1	2875459	2876528
chr1	2921614	2922832
chr1	2945879	2946834
chr1	3011755	3013242
chr1	3065779	3066792
chr1	3069453	3070505
chr1	3283559	3284675
chr1	3319681	3320806
chr1	3409908	3410809
chr1	3416857	3417853
chr1	3424276	3425627
chr1	3431029	3431879
chr1	3482339	3484784
chr1	3490717	3492052
chr1	3517586	3519054
chr1	3564661	3566249
chr1	3614508	3616049
chr1	3618503	3619959
chr1	3620805	3621948
chr1	3723894	3725330
chr1	3727055	3727916
chr1	3801134	3802412
chr1	3806332	3806979
chr1	3906964	3907741
chr1	3910122	3911481
chr1	4584749	4586080
chr1	4594158	4594855
chr1	4652156	4653401
chr1	4655890	4657104
chr1	4768333	4769161
chr1	4777617	4778706
chr1	4825854	4826773
chr1	5099458	5100234
chr1	5119310	5120144
chr1	5285952	5286876
chr1	5509362	5510693
chr1	5514102	5515515
chr1	5620512	5622078
chr1	5636704	5637896
chr1	5718997	5719720
chr1	5745361	5746670
chr1	5893313	5894399
chr1	5915489	5916867
chr1	5974777	5975838
chr1	6033865	6035195
chr1	6041155	6042123
chr1	6052575	6053707
chr1	6080437	6081227
chr1	6099551	6100283
chr1	6104875	6106229
chr1	6108467	6109559
chr1	6171347	6172149
chr1	6238346	6239296
chr1	6280660	6281372
chr1	6342658	6344416
chr1	6347420	6348716
chr1	6357078	6357806
chr1	6362659	6363751
chr1	6404261	6405737
chr1	6436817	6439317
chr1	6440133	6441268
chr1	6444820	6445828
chr1	6471950	6473032
chr1	6475032	6476570
chr1	6485862	6487433
chr1	6523361	6524211
chr1	6609421	6610111
chr1	6646282	6647234
chr1	6719505	6720780
chr1	6727022	6728143
chr1	6793837	6794752
chr1	6889442	6890653
chr1	6997983	6998985
chr1	7042238	7043541
chr1	7069975	7071287
chr1	7117258	7117889
chr1	7120693	7121437
chr1	7207561	7208578
chr1	7217794	7219169
chr1	7224518	7225297
chr1	7453801	7454655
chr1	7539174	7540441
chr1	7561251	7562004
chr1	7646828	7648063
chr1	7666752	7670226
chr1	7752448	7753605
chr1	7902326	7903453
chr1	7942131	7942843
chr1	7974943	7976098
chr1	7981985	7982936
chr1	8030689	8031888
chr1	8165513	8166220
chr1	8313921	8315156
chr1	8348547	8349977
chr1	8439335	8440007
chr1	8560623	8561948
chr1	8570650	8571949
chr1	8597819	8598704
chr1	8670985	8672068
chr1	8726227	8727443
chr1	8871321	8872080
chr1	8917740	8918749
chr1	8962422	8963612
chr1	8993134	8993834
chr1	9004612	9005926
chr1	9009821	9010693
chr1	9109943	9111695
chr1	9141674	9142850
chr1	9196071	9197419
chr1	9266739	9267941
chr1	9288671	9289705
chr1	9455435	9456613
chr1	9490687	9491729
chr1	9615226	9616296
chr1	9626518	9628061
chr1	9701852	9702990
chr1	9721294	9722521
chr1	9724660	9725816
chr1	9867053	9868240
chr1	9874439	9875653
chr1	9949853	9950992
chr1	10101622	10102534
chr1	10152567	10153661
chr1	10337757	10338634
chr1	10494237	10495660
chr1	10866826	10867904
chr1	10909610	10910669
chr1	10941444	10942832
chr1	10960377	10961955
chr1	11037197	11038342
chr1	11063597	11064450
chr1	11241333	11242477
chr1	11285905	11286807
chr1	11319867	11320779
chr1	11336982	11338068
chr1	11363968	11364747
chr1	11571986	11572747
chr1	11617119	11617815
chr1	11642022	11643187
chr1	11710931	11711665
chr1	11719388	11720580
chr1	11748940	11749890
chr1	11837935	11839454
chr1	11859095	11859766
chr1	11865154	11866316
chr1	11893553	11895147
chr1	12001192	12002463
chr1	12030934	12031962
chr1	12106681	12107352
chr1	12118201	12119541
chr1	12124193	12125551
chr1	12208522	12209559
chr1	12271730	12272744
chr1	12275034	12276885
chr1	12314050	12314987
chr1	12407113	12408106
chr1	12619533	12620568
chr1	12658618	12659753
chr1	12760052	12760989
chr1	12781327	12782034
chr1	12783383	12784553
chr1	13227815	13229100
chr1	13356582	13357483
chr1	13368169	13369290
chr1	13422136	13423640
chr1	13451272	13451963
chr1	13468893	13469951
chr1	13516937	13517868
chr1	13543659	13544812
chr1	13570496	13571724
chr1	13665375	13666416
chr1	13714602	13715646
chr1	13725500	13726458
chr1	13758622	13759699
chr1	13807038	13807791
chr1	13811001	13811770
chr1	13813339	13814225
chr1	13929809	13930808
chr1	13950357	13951212
chr1	13959956	13961204
chr1	13965597	13966337
chr1	14094640	14095724
chr1	14113383	14114587
chr1	14149315	14149992
chr1	14395323	14396165
chr1	14435064	14435844
chr1	14538059	14539050
chr1	14566797	14567680
chr1	14571651	14572418
chr1	14606473	14607166
chr1	14608090	14608908
chr1	14731437	14732673
chr1	14778811	14779892
chr1	14804518	14805165
chr1	14915018	14916110
chr1	15027253	15028149
chr1	15037943	15038653
chr1	15046309	15047401
chr1	15062277	15063114
chr1	15099998	15101114
chr1	15128143	15129290
chr1	15272202	15273247
chr1	15304437	15305501
chr1	15430757	15431872
chr1	15501187	15502079
chr1	15740964	15741932
chr1	15791689	15792803
chr1	15803188	15803899
chr1	15815272	15816134
chr1	15994215	15995113
chr1	16008608	16009670
chr1	16032578	16033447
chr1	16072913	16074166
chr1	16081936	16083075
chr1	16187448	16188463
chr1	16363124	16364039
chr1	16684565	16685239
chr1	16702948	16703719
chr1	16707172	16707860
chr1	16709372	16710341
chr1	16900581	16901298
chr1	16909458	16910387
chr1	16951394	16952240
chr1	16963256	16964078
chr1	17045844	17046747
chr1	17059420	17060332
chr1	17075129	17076047
chr1	17125444	17126453
chr1	17236745	17238035
chr1	17273875	17274907
chr1	17335702	17336931
chr1	17370419	17371136
chr1	17419464	17420546
chr1	17476977	17478071
chr1	17494002	17494923
chr1	17502055	17503001
chr1	17606612	17607556
chr1	17653518	17654410
chr1	17661236	17662299
chr1	17758885	17759603
chr1	17825752	17826848
chr1	17909440	17910243
chr1	17919597	17920493
chr1	17922634	17923493
chr1	17984158	17985226
chr1	17998714	17999538
chr1	18100097	18101078
chr1	18217245	18218024
chr1	18231930	18232622
chr1	18234419	18235580
chr1	18302610	18303438
chr1	18324120	18324790
chr1	18373687	18374525
chr1	18530684	18531482
chr1	18575237	18576238
chr1	18581075	18581992
chr1	18681189	18682073
chr1	18820446	18821565
chr1	18874893	18875914
chr1	18883763	18884781
chr1	18906476	18907678
chr1	18912790	18913811
chr1	18955534	18956322
chr1	19096056	19096856
chr1	19113418	19114224
chr1	19240878	19242038
chr1	19344014	19345061
chr1	19374150	19374907
chr1	19391072	19392090
chr1	19487531	19488211
chr1	19582072	19582859
chr1	19650933	19651858
chr1	19653369	19654342
chr1	19659594	19660581
chr1	19661392	19662501
chr1	19715237	19716154
chr1	19761836	19762944
chr1	19811055	19811807
chr1	19917558	19918582
chr1	19974534	19975429
chr1	20100606	20101453
chr1	20152099	20153118
chr1	20165228	20165972
chr1	20194792	20195904
chr1	20212537	20213504
chr1	20216398	20217294
chr1	20361600	20362488
chr1	20376593	20377557
chr1	20430119	20431032
chr1	20493502	20494696
chr1	20522029	20522954
chr1	20574989	20575916
chr1	21194909	21195888
chr1	21231572	21232598
chr1	21254840	21255800
chr1	21269847	21270829
chr1	21368189	21369249
chr1	21370267	21371135
chr1	21508768	21509695
chr1	21534468	21535386
chr1	21573838	21574688
chr1	21658754	21659865
chr1	21703097	21703913
chr1	21963726	21964734
chr1	22005038	22005814
chr1	22022540	22023432
chr1	22105336	22106404
chr1	22131369	22132571
chr1	22208127	22208791
chr1	22275435	22276592
chr1	22317058	22317985
chr1	22416294	22417200
chr1	22420189	22421068
chr1	22641687	22642816
chr1	22665553	22666325
chr1	22673833	22674825
chr1	22704067	22705022
chr1	22861804	22862709
chr1	22888866	22889963
chr1	22930052	22930987
chr1	22963806	22965004
chr1	22976136	22977266
chr1	23098377	23099450
chr1	23184371	23185458
chr1	23216511	23217431
chr1	23403660	23404632
chr1	23496643	23497693
chr1	23539489	23540448
chr1	23544422	23545394
chr1	23634495	23635604
chr1	23637094	23638127
chr1	23657279	23658447
chr1	23665070	23665722
chr1	23718131	23719087
chr1	23750894	23752000
chr1	23771804	23772797
chr1	23809413	23811371
chr1	23916683	23917346
chr1	23948718	23949828
chr1	24027908	24028600
chr1	24070584	24071597
chr1	24112355	24113138
chr1	24150164	24151158
chr1	24199037	24199795
chr1	24390998	24393143
chr1	24527020	24527782
chr1	24541730	24542671
chr1	24567771	24568558
chr1	24586906	24587924
chr1	24593314	24594014
chr1	24634984	24635929
chr1	24688168	24689197
chr1	24830338	24831659
chr1	24847569	24848572
chr1	24897680	24898723
chr1	24909283	24910089
chr1	24931880	24932851
chr1	25036861	25038285
chr1	25101049	25102151
chr1	25117256	25118005
chr1	25148535	25149212
chr1	25204619	25205499
chr1	25259495	25260285
chr1	25329713	25330446
chr1	25402743	25403505
chr1	25487314	25488273
chr1	25503606	25504362
chr1	25520182	25521150
chr1	25572489	25573499
chr1	25608454	25609141
chr1	25618772	25619809
chr1	25692399	25693217
chr1	25836964	25837925
chr1	25895119	25896201
chr1	26104652	26105642
chr1	26144856	26145875
chr1	26161637	26162371
chr1	26163862	26164820
chr1	26284672	26286496
chr1	26321219	26322347
chr1	26363541	26364703
chr1	26391272	26392019
chr1	26396043	26396821
chr1	26416776	26417775
chr1	26537896	26539397
chr1	26597442	26598354
chr1	26602062	26603076
chr1	26677042	26678156
chr1	26809615	26810816
chr1	26852565	26853973
chr1	26886753	26887733
chr1	26966541	26967596
chr1	26997112	26998399
chr1	27043954	27046659
chr1	27102251	27103448
chr1	27108916	27109650
chr1	27197413	27198763
chr1	27284316	27285722
chr1	27296077	27297587
chr1	27300395	27301578
chr1	27332315	27333594
chr1	27372728	27373464
chr1	27387936	27389069
chr1	27394924	27396162
chr1	27416223	27417200
chr1	27508027	27508773
chr1	27547072	27547814
chr1	27556309	27557577
chr1	27605704	27607476
chr1	27608261	27609506
chr1	27643433	27644611
chr1	27662872	27664054
chr1	27668507	27670000
chr1	27857548	27858859
chr1	27947360	27948166
chr1	27979307	27980394
chr1	28036262	28036999
chr1	28090824	28092027
chr1	28208617	28209465
chr1	28358988	28360301
chr1	28409344	28410421
chr1	28653703	28654689
chr1	28784698	28785846
chr1	28845893	28846700
chr1	28876924	28877936
chr1	29033228	29034762
chr1	29120955	29121933
chr1	29137153	29137880
chr1	29197353	29198150
chr1	29202564	29203967
chr1	29245385	29246343
chr1	29331888	29332820
chr1	29340445	29342447
chr1	29378992	29380237
chr1	29411701	29412419
chr1	29415312	29416009
chr1	29453137	29454333
chr1	29512753	29513896
chr1	29656041	29656989
chr1	29689172	29689909
chr1	29697789	29698552
chr1	29703092	29704314
chr1	29706718	29707405
chr1	29792682	29793739
chr1	29848805	29850029
chr1	29912279	29912995
chr1	30085659	30086956
chr1	30087277	30088032
chr1	30105887	30106712
chr1	30111251	30112221
chr1	30231914	30233123
chr1	30379622	30381304
chr1	30408419	30409332
chr1	30707699	30708797
chr1	30715002	30715780
chr1	30723956	30724772
chr1	30777661	30778375
chr1	30779132	30780410
chr1	30781883	30783167
chr1	30801321	30802478
chr1	30911034	30912198
chr1	31162012	31163661
chr1	31181157	31182971
chr1	31183473	31184706
chr1	31185284	31186300
chr1	31394267	31395411
chr1	31396290	31397159
chr1	31421227	31423717
chr1	31459730	31460527
chr1	31548550	31549603
chr1	31563596	31564816
chr1	31587130	31588428
chr1	31593618	31594857
chr1	31617624	31618973
chr1	31632845	31633764
chr1	31663311	31664607
chr1	31683792	31684680
chr1	31715264	31716575
chr1	31745012	31746391
chr1	31762228	31763359
chr1	31764123	31765847
chr1	31815649	31816719
chr1	31963679	31965002
chr1	32003171	32004145
chr1	32063080	32064136
chr1	32400464	32401525
chr1	32447865	32449869
chr1	32519884	32521346
chr1	32711649	32713031
chr1	32828133	32828887
chr1	32872180	32873577
chr1	32876251	32877644
chr1	32886311	32887318
chr1	32933036	32934289
chr1	33085938	33087070
chr1	33094509	33095967
chr1	33111738	33112730
chr1	33147728	33148409
chr1	33218320	33219315
chr1	33294998	33296453
chr1	33298042	33299469
chr1	33367372	33368644
chr1	33455478	33456560
chr1	33612501	33613862
chr1	33624408	33625707
chr1	33631984	33634064
chr1	33634450	33635653
chr1	33640792	33641913
chr1	33653982	33654903
chr1	33735424	33736206
chr1	34013660	34014763
chr1	34113295	34114554
chr1	34162891	34163855
chr1	34459825	34460972
chr1	34548865	34549939
chr1	34591986	34592919
chr1	34597530	34598984
chr1	34681098	34682200
chr1	34742337	34743529
chr1	34786072	34787273
chr1	34787876	34788693
chr1	34884694	34885545
chr1	35201602	35202869
chr1	35220471	35221731
chr1	35564146	35565550
chr1	35568490	35569693
chr1	35726463	35727779
chr1	35774262	35775517
chr1	35855116	35855816
chr1	35857610	35858377
chr1	36096640	36097559
chr1	36099142	36100625
chr1	36217464	36218162
chr1	36285106	36286381
chr1	36342393	36343344
chr1	36368485	36369847
chr1	36420343	36421678
chr1	36516009	36517191
chr1	36553449	36554793
chr1	36575633	36576834
chr1	36608712	36610134
chr1	36650011	36651264
chr1	36703246	36704457
chr1	36863994	36864793
chr1	37002709	37003543
chr1	37096376	37097115
chr1	37177027	37178146
chr1	37323345	37324656
chr1	37433843	37435106
chr1	37561518	37562368
chr1	37602748	37603830
chr1	37875705	37876392
chr1	37890141	37891020
chr1	37919076	37919864
chr1	37974647	37975851
chr1	38018524	38019576
chr1	38026383	38027371
chr1	38037443	38038277
chr1	38040308	38041009
chr1	38152515	38153359
chr1	38489513	38490459
chr1	38500074	38500897
chr1	38586734	38587862
chr1	38608005	38608911
chr1	38615519	38616346
chr1	38817632	38819118
chr1	38834962	38836038
chr1	38963944	38964816
chr1	39091923	39093108
chr1	39098259	39099300
chr1	39102256	39103430
chr1	39183480	39184274
chr1	39191332	39193217
chr1	39258361	39259527
chr1	39377843	39379016
chr1	39410668	39411531
chr1	39507046	39507714
chr1	39538766	39539937
chr1	39605648	39606849
chr1	39657673	39658730
chr1	39672436	39673279
chr1	39701678	39702467
chr1	39719691	39720731
chr1	39799069	39800447
chr1	39919030	39920134
chr1	39973138	39974346
chr1	40031938	40033193
chr1	40077958	40079301
chr1	40084138	40085539
chr1	40143573	40144758
chr1	40152364	40153823
chr1	40182778	40183612
chr1	40197340	40198482
chr1	40314881	40316105
chr1	40338200	40339490
chr1	40404431	40405877
chr1	40437946	40439141
chr1	40591899	40592869
chr1	40611777	40613095
chr1	40624825	40625731
chr1	40630157	40631203
chr1	40649769	40650588
chr1	40668552	40669723
chr1	40773568	40775009
chr1	40848199	40849230
chr1	40849614	40850733
chr1	40855352	40856036
chr1	40948543	40949554
chr1	40952041	40953337
chr1	41023070	41023771
chr1	41122639	41123855
chr1	41262635	41263642
chr1	41267616	41268931
chr1	41282171	41283489
chr1	41313313	41314425
chr1	41322672	41323442
chr1	41416668	41418273
chr1	41444052	41444806
chr1	41491912	41493074
chr1	41513170	41513910
chr1	41529859	41530725
chr1	41573506	41574892
chr1	41578603	41579716
chr1	41599588	41600579
chr1	41754244	41754990
chr1	41795260	41795908
chr1	41811619	41812661
chr1	41868441	41869101
chr1	42146444	42147563
chr1	42343836	42344891
chr1	42511320	42512266
chr1	42577570	42578833
chr1	42730849	42731676
chr1	42756632	42757651
chr1	42777539	42778447
chr1	42913142	42914067
chr1	43073316	43074831
chr1	43226849	43228036
chr1	43237900	43238660
chr1	43414306	43415386
chr1	43763155	43764161
chr1	43929957	43931182
chr1	44005222	44006356
chr1	44035815	44037205
chr1	44047242	44048516
chr1	44092062	44092748
chr1	44217152	44218537
chr1	44317797	44319079
chr1	44377728	44379028
chr1	44571770	44572890
chr1	44594736	44595924
chr1	44676876	44677763
chr1	44707679	44708444
chr1	44714529	44715790
chr1	44785782	44786820
chr1	44793423	44794340
chr1	44835298	44836740
chr1	44924619	44925771
chr1	45018248	45019434
chr1	45230384	45231103
chr1	45299923	45300984
chr1	45359374	45360540
chr1	45492877	45493884
chr1	45643737	45644712
chr1	45824313	45825311
chr1	45881314	45882188
chr1	46036041	46037750
chr1	46223055	46224322
chr1	46244465	46245661
chr1	46333207	46334052
chr1	46405758	46407266
chr1	46411618	46414138
chr1	46441853	46443303
chr1	46445823	46447646
chr1	46476868	46478294
chr1	46527587	46529114
chr1	46534741	46535882
chr1	46547440	46548929
chr1	46622224	46623032
chr1	46724639	46726037
chr1	46735567	46736448
chr1	46747359	46748344
chr1	46875571	46876706
chr1	46877620	46878889
chr1	46934549	46935510
chr1	46968996	46969785
chr1	47001902	47002881
chr1	47089132	47090253
chr1	47091193	47092119
chr1	47099908	47100692
chr1	47143456	47144401
chr1	47173521	47176136
chr1	47192374	47193707
chr1	47262460	47263509
chr1	47318325	47319076
chr1	47338969	47340001
chr1	47388349	47389482
chr1	47423476	47425520
chr1	47449531	47450578
chr1	47527450	47528340
chr1	47529096	47530133
chr1	47569553	47570436
chr1	47703958	47704815
chr1	47708913	47711424
chr1	47724851	47727077
chr1	47738033	47739299
chr1	47755118	47756246
chr1	47972845	47973606
chr1	48060770	48061951
chr1	48108945	48110187
chr1	48201738	48204095
chr1	48227938	48228740
chr1	48236598	48237538
chr1	48450158	48451245
chr1	48497476	48499209
chr1	48530352	48531449
chr1	48552098	48553019
chr1	48564345	48565103
chr1	48572415	48573343
chr1	48673557	48674217
chr1	48676863	48678078
chr1	48680292	48680993
chr1	48688146	48688948
chr1	48696720	48697886
chr1	48817166	48818229
chr1	48869550	48871254
chr1	48915907	48917193
chr1	48937584	48938493
chr1	49104340	49105117
chr1	49629998	49630706
chr1	49764811	49765891
chr1	49995551	49996495
chr1	50080580	50081771
chr1	50099444	50100260
chr1	50105176	50105958
chr1	50271573	50272931
chr1	50332618	50334324
chr1	50348325	50349693
chr1	50368008	50369117
chr1	50604424	50606240
chr1	50620254	50621201
chr1	50703469	50705361
chr1	50734835	50736543
chr1	50749807	50750714
chr1	50774230	50775575
chr1	50872991	50874294
chr1	50928937	50930178
chr1	51044377	51045659
chr1	51058518	51059459
chr1	51088234	51089081
chr1	51139216	51140194
chr1	51189051	51190452
chr1	51191559	51193107
chr1	51534719	51535643
chr1	51768695	51769726
chr1	51896421	51897566
chr1	52001846	52002951
chr1	52127012	52128149
chr1	52295838	52296914
chr1	52666141	52666893
chr1	52690149	52691160
chr1	52700510	52701629
chr1	52747948	52748683
chr1	52825693	52826624
chr1	52904548	52905416
chr1	53181520	53182760
chr1	53185251	53186979
chr1	53265788	53266735
chr1	53277725	53279151
chr1	53392411	53394121
chr1	53444212	53445349
chr1	53450014	53450965
chr1	53469268	53470802
chr1	53484985	53486657
chr1	53592439	53593412
chr1	53681823	53682959
chr1	53715187	53716173
chr1	53754328	53755514
chr1	53811395	53812107
chr1	53860462	53861591
chr1	53878060	53879266
chr1	53948825	53949762
chr1	53959298	53960361
chr1	54069459	54070947
chr1	54081369	54082681
chr1	54121237	54122387
chr1	54125477	54126162
chr1	54181389	54182417
chr1	54499211	54500107
chr1	54671606	54672697
chr1	54791534	54792683
chr1	54810081	54811413
chr1	54944663	54945840
chr1	54950325	54951326
chr1	54972828	54973681
chr1	54996096	54997402
chr1	55021681	55022765
chr1	55035621	55036468
chr1	55071168	55072192
chr1	55139942	55141333
chr1	55277292	55278299
chr1	55284434	55285384
chr1	55289474	55290181
chr1	55337803	55338701
chr1	55375144	55376493
chr1	55378240	55379093
chr1	55478464	55479383
chr1	55483407	55484073
chr1	55701637	55702746
chr1	55892794	55894114
chr1	56148301	56149089
chr1	56408851	56409753
chr1	56576936	56577676
chr1	56584495	56585766
chr1	56708899	56710116
chr1	56758014	56758778
chr1	56803242	56804253
chr1	56820710	56821841
chr1	56831414	56832624
chr1	56967853	56969070
chr1	57017393	57018479
chr1	57072583	57073396
chr1	57079360	57080425
chr1	57424324	57425075
chr1	57770518	57771425
chr1	58013077	58013835
chr1	58046898	58048123
chr1	58155009	58156288
chr1	58162536	58163907
chr1	58204133	58204780
chr1	58251421	58252208
chr1	58515203	58516490
chr1	58739567	58740580
chr1	58768898	58770056
chr1	58841193	58842154
chr1	59289790	59290902
chr1	59698824	59700128
chr1	59717806	59718685
chr1	59759116	59760268
chr1	59879119	59880221
chr1	59902778	59903889
chr1	59946971	59948124
chr1	59970901	59972099
chr1	59976365	59977507
chr1	60088103	60089251
chr1	60126616	60127318
chr1	60156449	60157261
chr1	60280995	60282196
chr1	60425279	60426075
chr1	60764854	60766055
chr1	60848210	60849405
chr1	60969763	60970716
chr1	60978618	60979596
chr1	61042308	61043741
chr1	61337886	61338920
chr1	61453072	61454197
chr1	61588233	61589450
chr1	61658897	61659830
chr1	61842765	61843507
chr1	61851689	61853061
chr1	61921311	61921972
chr1	61950168	61951106
chr1	62070065	62071186
chr1	62082252	62083607
chr1	62130680	62131865
chr1	62135124	62136573
chr1	62143614	62144771
chr1	62174971	62176291
chr1	62391166	62391948
chr1	62406907	62408179
chr1	62507512	62508950
chr1	62530124	62531236
chr1	62746283	62747715
chr1	62840733	62842669
chr1	62848674	62849712
chr1	62906189	62907124
chr1	62911581	62912818
chr1	62962784	62963966
chr1	62989326	62990076
chr1	63148813	63149795
chr1	63189542	63190336
chr1	63316555	63317854
chr1	63323303	63324295
chr1	63327066	63328328
chr1	63453990	63454955
chr1	63537591	63538652
chr1	63556631	63558187
chr1	63574856	63576142
chr1	63615360	63616475
chr1	63674035	63675074
chr1	63691465	63692634
chr1	63934993	63935737
chr1	64136716	64137830
chr1	64163777	64164585
chr1	64242630	64243738
chr1	64245990	64246923
chr1	64268561	64269700
chr1	64378120	64379326
chr1	64584156	64585169
chr1	64675214	64676555
chr1	64686253	64687573
chr1	64823838	64824841
chr1	65020609	65021339
chr1	65059476	65060685
chr1	65062729	65063569
chr1	65074938	65076105
chr1	65208846	65210093
chr1	65215293	65216103
chr1	65235471	65236682
chr1	65254033	65255002
chr1	65430595	65431804
chr1	65449311	65449971
chr1	65459129	65459995
chr1	65527696	65528716
chr1	65687299	65688459
chr1	65958372	65959489
chr1	66242081	66243479
chr1	66252939	66254104
chr1	66436156	66436959
chr1	66445950	66447082
chr1	66452111	66452773
chr1	66503249	66504859
chr1	66725598	66727090
chr1	66733013	66734064
chr1	66764478	66765776
chr1	66913701	66914456
chr1	66995640	66996810
chr1	67144484	67145407
chr1	67148790	67149926
chr1	67211204	67215114
chr1	67233655	67234697
chr1	67347322	67348503
chr1	67500090	67501245
chr1	67523913	67524888
chr1	67531540	67533071
chr1	67535032	67536082
chr1	67759913	67760935
chr1	67765640	67766826
chr1	67771072	67771977
chr1	67849764	67850651
chr1	67853376	67854294
chr1	68009955	68010639
chr1	68057426	68058653
chr1	68111630	68112384
chr1	68116107	68117521
chr1	68119711	68120944
chr1	68162551	68163337
chr1	68320770	68321908
chr1	68342365	68343697
chr1	68345694	68347034
chr1	68441851	68443960
chr1	68469850	68471051
chr1	68485380	68486314
chr1	68570477	68571426
chr1	68599625	68600627
chr1	68751447	68752250
chr1	68819089	68820187
chr1	69016189	69017087
chr1	69700535	69701381
chr1	69737370	69738409
chr1	69928009	69928872
chr1	70034030	70035092
chr1	70112267	70113422
chr1	70132493	70133977
chr1	70324433	70325256
chr1	70487663	70488658
chr1	70509776	70511006
chr1	70528189	70529452
chr1	70684662	70686022
chr1	70744898	70746028
chr1	70895932	70896839
chr1	70965590	70967263
chr1	71049587	71050816
chr1	71093564	71094547
chr1	71196295	71197439
chr1	71343811	71344620
chr1	71521359	71522491
chr1	71587775	71588592
chr1	71593319	71594085
chr1	72037273	72038634
chr1	72186461	72187351
chr1	72557255	72558065
chr1	72622733	72623971
chr1	73100101	73100784
chr1	73205428	73206193
chr1	73674509	73675963
chr1	73839656	73840695
chr1	73997785	73999181
chr1	74468524	74469881
chr1	74503724	74505030
chr1	74689396	74690672
chr1	74767280	74768197
chr1	74771439	74773023
chr1	75052983	75053755
chr1	75202749	75204496
chr1	75232771	75234073
chr1	75264890	75266706
chr1	75614483	75615485
chr1	75631901	75633171
chr1	75842108	75843278
chr1	75908250	75909291
chr1	75991078	75992213
chr1	76034722	76035708
chr1	76153673	76155175
chr1	76330600	76331872
chr1	76867108	76868938
chr1	76900670	76901966
chr1	77125852	77127022
chr1	77142354	77144520
chr1	77147776	77148965
chr1	77313180	77314197
chr1	77416819	77417797
chr1	77533321	77534389
chr1	77796569	77797462
chr1	77824906	77825796
chr1	77900386	77901795
chr1	78114005	78115288
chr1	78130347	78131819
chr1	78144487	78145794
chr1	78333026	78334183
chr1	78617081	78618301
chr1	78676006	78677316
chr1	78688380	78689429
chr1	78839295	78840376
chr1	79069123	79070593
chr1	79197264	79198134
chr1	79259194	79260497
chr1	79352897	79354044
chr1	79496625	79497949
chr1	79617521	79618603
chr1	79681253	79681934
chr1	79851752	79852741
chr1	80155035	80156073
chr1	80163980	80164728
chr1	80216971	80218936
chr1	80441539	80442160
chr1	80655615	80656652
chr1	81113976	81114772
chr1	81254309	81255052
chr1	81305522	81306663
chr1	81414002	81415186
chr1	81471041	81471899
chr1	81549214	81550201
chr1	81559465	81560343
chr1	81760119	81761328
chr1	81801954	81803405
chr1	81808565	81809446
chr1	81811595	81812990
chr1	82089571	82090893
chr1	82604144	82605140
chr1	82775003	82776056
chr1	82778198	82779281
chr1	83308758	83309552
chr1	83545202	83546021
chr1	83856961	83857896
chr1	83860158	83861085
chr1	83882521	83883446
chr1	83904970	83906268
chr1	83931242	83932388
chr1	84020123	84020877
chr1	84122398	84123551
chr1	84140624	84142004
chr1	84442030	84442742
chr1	84724124	84724948
chr1	84753151	84754305
chr1	84757180	84757860
chr1	84782256	84783074
chr1	84935900	84936985
chr1	84944244	84945672
chr1	85108865	85110233
chr1	85230502	85231186
chr1	85240187	85241000
chr1	85307763	85308959
chr1	85343757	85344976
chr1	85494697	85495399
chr1	85502502	85503556
chr1	85612785	85613682
chr1	85692356	85693547
chr1	85884249	85885213
chr1	85894382	85895417
chr1	85911402	85912463
chr1	86017815	86019166
chr1	86146127	86147180
chr1	86356026	86356707
chr1	86379667	86381166
chr1	86418995	86419969
chr1	86473387	86474821
chr1	86499337	86500918
chr1	86501718	86503122
chr1	86507606	86508783
chr1	86515262	86516265
chr1	86687337	86688357
chr1	86741480	86742792
chr1	86780630	86781525
chr1	86833328	86834206
chr1	86964832	86966095
chr1	87024749	87026264
chr1	87083743	87085110
chr1	87120584	87121438
chr1	87131334	87132516
chr1	87279941	87280699
chr1	87292575	87293700
chr1	87598221	87598924
chr1	87953374	87954590
chr1	88061218	88062309
chr1	88078747	88079770
chr1	88180059	88181363
chr1	88302899	88303703
chr1	88549272	88550280
chr1	88594998	88596044
chr1	88607572	88608862
chr1	88655146	88656677
chr1	88736183	88737199
chr1	88799850	88801184
chr1	88876796	88878569
chr1	88973069	88974367
chr1	88983620	88984523
chr1	88998275	88999343
chr1	89085530	89086410
chr1	89357813	89359233
chr1	89454872	89455678
chr1	89482584	89484044
chr1	89519509	89520514
chr1	89598746	89599863
chr1	89615648	89616563
chr1	89632443	89633666
chr1	89762484	89763854
chr1	89780391	89781235
chr1	89804057	89805373
chr1	89986898	89988045
chr1	90045603	90046529
chr1	90113948	90115288
chr1	90132779	90133714
chr1	90148906	90149721
chr1	90434236	90435002
chr1	90578660	90580019
chr1	90614644	90615580
chr1	90616035	90617050
chr1	90720857	90722145
chr1	90723483	90724185
chr1	90964055	90965166
chr1	91017751	91018606
chr1	91026531	91027299
chr1	91164841	91166886
chr1	91226723	91227398
chr1	91278351	91279456
chr1	91282159	91283360
chr1	91401398	91402909
chr1	91406444	91407542
chr1	91440632	91441456
chr1	91510786	91512321
chr1	91529545	91530509
chr1	91546746	91547472
chr1	91617250	91617965
chr1	91883011	91884061
chr1	91926960	91927973
chr1	91997124	91998443
chr1	92290973	92292171
chr1	92309534	92310681
chr1	92484974	92486441
chr1	92598858	92599987
chr1	92622805	92624194
chr1	92736092	92737252
chr1	92748294	92749916
chr1	92818039	92818944
chr1	92858342	92859706
chr1	92968040	92969182
chr1	92993707	92994901
chr1	93021072	93022444
chr1	93061798	93062926
chr1	93304196	93305357
chr1	93433305	93434258
chr1	93437594	93438792
chr1	93628965	93630182
chr1	93681402	93682271
chr1	93734852	93735544
chr1	93813506	93814801
chr1	93843739	93845049
chr1	93850458	93851593
chr1	93873791	93874766
chr1	94025386	94026677
chr1	94039042	94040401
chr1	94045131	94046271
chr1	94061028	94062229
chr1	94063159	94063848
chr1	94240540	94241508
chr1	94335491	94336812
chr1	94463463	94464605
chr1	94480931	94482349
chr1	94513383	94515223
chr1	94522114	94522886
chr1	94531789	94532600
chr1	94801432	94802849
chr1	94805379	94806641
chr1	94854078	94855071
chr1	95041131	95042215
chr1	95042542	95044270
chr1	95084118	95085468
chr1	95286644	95287605
chr1	95308746	95309707
chr1	95450605	95451698
chr1	95466803	95467956
chr1	95793643	95794527
chr1	95889116	95890036
chr1	95916277	95917211
chr1	95952783	95953535
chr1	96080699	96081378
chr1	96235813	96236821
chr1	96596022	96596966
chr1	96845080	96846035
chr1	96965919	96967346
chr1	97050223	97051255
chr1	97138005	97138915
chr1	97186149	97186926
chr1	97243279	97245496
chr1	97525233	97526371
chr1	97668768	97669576
chr1	97820070	97821042
chr1	98001616	98002353
chr1	98050698	98051958
chr1	98053733	98054998
chr1	98467719	98469113
chr1	98556002	98557423
chr1	98748733	98750041
chr1	98761073	98761813
chr1	98793896	98794994
chr1	98990872	98991958
chr1	99177260	99178027
chr1	99179572	99181036
chr1	99325915	99326789
chr1	99481029	99482153
chr1	99526867	99527756
chr1	99647777	99648767
chr1	99685372	99686501
chr1	99728462	99729566
chr1	99736891	99737596
chr1	99773367	99774545
chr1	99808258	99809342
chr1	100034258	100035075
chr1	100455060	100456319
chr1	100459170	100460306
chr1	100543255	100544286
chr1	100606287	100607013
chr1	100834737	100835666
chr1	100866029	100867204
chr1	100867531	100869404
chr1	100920360	100921891
chr1	101238387	101239812
chr1	101288104	101289139
chr1	101308637	101309997
chr1	101356696	101358243
chr1	101473672	101475060
chr1	101506063	101507548
chr1	101519631	101520980
chr1	101567100	101568428
chr1	101653002	101654073
chr1	101769081	101770291
chr1	101819844	101820681
chr1	101971053	101971861
chr1	101993257	101994225
chr1	102173854	102175323
chr1	102191406	102192463
chr1	102434224	102435291
chr1	102550432	102551457
chr1	102790750	102791605
chr1	102970275	102971374
chr1	103105836	103107137
chr1	103267703	103268489
chr1	103460820	103462045
chr1	103514245	103515692
chr1	103787982	103789115
chr1	103948111	103949243
chr1	104120178	104121158
chr1	104132183	104133135
chr1	104262752	104264011
chr1	104647638	104648959
chr1	104780043	104781182
chr1	105137265	105137993
chr1	105608332	105609424
chr1	105710856	105711721
chr1	105793198	105794335
chr1	106021826	106023021
chr1	106217372	106218564
chr1	106267746	106268687
chr1	106359834	106360919
chr1	106534467	106535256
chr1	107152753	107153724
chr1	107196812	107197603
chr1	107276654	107277682
chr1	107430009	107431382
chr1	107477105	107477722
chr1	107501034	107501729
chr1	107529251	107530248
chr1	107748204	107749310
chr1	107750147	107751207
chr1	107781819	107782883
chr1	108049332	108050149
chr1	108125131	108126407
chr1	108214240	108215392
chr1	108316155	108317524
chr1	108511654	108513311
chr1	108569658	108570750
chr1	108643190	108644313
chr1	108827666	108829012
chr1	108897798	108899077
chr1	109027526	109028516
chr1	109111862	109113553
chr1	109190956	109191959
chr1	109193251	109194444
chr1	109200929	109201740
chr1	109239177	109240248
chr1	109490030	109491471
chr1	109498012	109498830
chr1	109531855	109533453
chr1	109639759	109641475
chr1	109642689	109644195
chr1	109649268	109650666
chr1	109773305	109774453
chr1	109776490	109777527
chr1	109788804	109789671
chr1	109923093	109924002
chr1	110011404	110012318
chr1	110053196	110054680
chr1	110087571	110088943
chr1	110105780	110106936
chr1	110115915	110117229
chr1	110148645	110149584
chr1	110165889	110166638
chr1	110196120	110197799
chr1	110202488	110203717
chr1	110207192	110208645
chr1	110312147	110313486
chr1	110459865	110461320
chr1	110467378	110468277
chr1	110477419	110478216
chr1	110495572	110496774
chr1	110524019	110525252
chr1	110547947	110549014
chr1	110554833	110555951
chr1	110615369	110616519
chr1	110618688	110620121
chr1	110630318	110631545
chr1	110765596	110766836
chr1	110780428	110781616
chr1	110782809	110784235
chr1	110829148	110830784
chr1	110991137	110993075
chr1	111029999	111033049
chr1	111222356	111223748
chr1	111333937	111334808
chr1	111399444	111400606
chr1	111481372	111482251
chr1	111656118	111657034
chr1	111714386	111715574
chr1	111746793	111747898
chr1	111769029	111770358
chr1	111789664	111790425
chr1	111989440	111992213
chr1	112298233	112299315
chr1	112336558	112337761
chr1	112358434	112359655
chr1	112369205	112370465
chr1	112390504	112391580
chr1	112465835	112466813
chr1	112614297	112615055
chr1	112718364	112719458
chr1	112803788	112805008
chr1	112808740	112809948
chr1	112880474	112881645
chr1	113021543	113022249
chr1	113042377	113043622
chr1	113140139	113141273
chr1	113452544	113454135
chr1	113677528	113678768
chr1	113835245	113836618
chr1	113874404	113875178
chr1	113948921	113949676
chr1	113976682	113977522
chr1	113978350	113979853
chr1	114032941	114034025
chr1	114093390	114094135
chr1	114219328	114219981
chr1	114282361	114283624
chr1	114345862	114347214
chr1	114427669	114428853
chr1	114558188	114559299
chr1	114671158	114672307
chr1	114956407	114957166
chr1	114978730	114980234
chr1	115040360	115041078
chr1	115041493	115042284
chr1	115052247	115053526
chr1	115112323	115113804
chr1	115138450	115139601
chr1	115274783	115276007
chr1	115463079	115463949
chr1	115469161	115470463
chr1	115476465	115477175
chr1	115507010	115507803
chr1	115545847	115546869
chr1	115595405	115596617
chr1	115607767	115608786
chr1	115706356	115707634
chr1	115717308	115718097
chr1	115764334	115765297
chr1	115771620	115772599
chr1	115807287	115808358
chr1	115981077	115982178
chr1	116020416	116021505
chr1	116138686	116139897
chr1	116360572	116361441
chr1	116484849	116486108
chr1	116498821	116499819
chr1	116595075	116597146
chr1	116672439	116673097
chr1	116724365	116725671
chr1	116736809	116737942
chr1	116763771	116764786
chr1	116817181	116818355
chr1	116934690	116935453
chr1	117055026	117056170
chr1	117067400	117068510
chr1	117128222	117129181
chr1	117284380	117285341
chr1	117312190	117313321
chr1	117512233	117513491
chr1	117534660	117535694
chr1	117674379	117675457
chr1	117710491	117711294
chr1	117753711	117754929
chr1	117758501	117759588
chr1	117815810	117816610
chr1	117895027	117896851
chr1	117967182	117967981
chr1	118022976	118023725
chr1	118076804	118078167
chr1	118150910	118152139
chr1	118153965	118154813
chr1	118223112	118224010
chr1	118247345	118248339
chr1	118304763	118305609
chr1	118460764	118461722
chr1	118563815	118564628
chr1	118716478	118717497
chr1	118826326	118827136
chr1	119008451	119009578
chr1	119274923	119277106
chr1	119286192	119287335
chr1	119367135	119368203
chr1	119372245	119373100
chr1	119447910	119448736
chr1	119543882	119544868
chr1	119549256	119550352
chr1	119570016	119570928
chr1	119582356	119583486
chr1	119607180	119608123
chr1	119611251	119612416
chr1	119613332	119614532
chr1	119662954	119663754
chr1	119743720	119744799
chr1	119808412	119809890
chr1	119826579	119827693
chr1	119844019	119844848
chr1	119870557	119871634
chr1	119885526	119886977
chr1	119947665	119949338
chr1	119967465	119968773
chr1	120145723	120146267
chr1	121446779	121448133
chr1	143610986	143611906
chr1	143697572	143698796
chr1	143709044	143710379
chr1	143884326	143885580
chr1	143936158	143937199
chr1	144531530	144532827
chr1	145512781	145513565
chr1	145590631	145591259
chr1	145720799	145722420
chr1	145730748	145731443
chr1	145977102	145978289
chr1	146006766	146007878
chr1	146012762	146013642
chr1	146032407	146033430
chr1	146448303	146448961
chr1	146477814	146478914
chr1	146966137	146966940
chr1	146972523	146973210
chr1	147098024	147099064
chr1	147273280	147274352
chr1	147389507	147390867
chr1	147494599	147495747
chr1	147496382	147497206
chr1	147515085	147515942
chr1	147626991	147628339
chr1	147665167	147666142
chr1	147699477	147700725
chr1	147723716	147724489
chr1	147890043	147890878
chr1	147892082	147893675
chr1	148120166	148121003
chr1	148254516	148255530
chr1	148345129	148346311
chr1	148361302	148361908
chr1	148371078	148372212
chr1	149961683	149962762
chr1	150050281	150051573
chr1	150072710	150073691
chr1	150165577	150166682
chr1	150168743	150169640
chr1	150187106	150188078
chr1	150255093	150256674
chr1	150463561	150464986
chr1	150532081	150533361
chr1	150829509	150830446
chr1	150921954	150923243
chr1	150995337	150996556
chr1	151099371	151100595
chr1	151155727	151156924
chr1	151175521	151176546
chr1	151251449	151252628
chr1	151300245	151301688
chr1	151443499	151444613
chr1	151501308	151502114
chr1	151534289	151535437
chr1	151593699	151594946
chr1	151692678	151693710
chr1	151888689	151889610
chr1	151933478	151934736
chr1	151967729	151968669
chr1	151996527	151997490
chr1	152001361	152002321
chr1	152013366	152014751
chr1	152018403	152019105
chr1	152052082	152053302
chr1	152141426	152142795
chr1	152182292	152182972
chr1	152185233	152186319
chr1	152188223	152190619
chr1	152227007	152227956
chr1	152346662	152349092
chr1	152397294	152398080
chr1	152398784	152399878
chr1	152440381	152441660
chr1	152451051	152451854
chr1	152458033	152459341
chr1	152459725	152462379
chr1	152479812	152480892
chr1	152485925	152487163
chr1	152491522	152492140
chr1	152494378	152496170
chr1	152496709	152498101
chr1	152532949	152534658
chr1	152543438	152544643
chr1	152585377	152586151
chr1	152623002	152623842
chr1	152653568	152654941
chr1	152735472	152736312
chr1	152745001	152745780
chr1	152777261	152778183
chr1	152869366	152870544
chr1	152870677	152871996
chr1	152877890	152878585
chr1	152917531	152918262
chr1	152925812	152926728
chr1	153032719	153033562
chr1	153057894	153058882
chr1	153190177	153191091
chr1	153192286	153193494
chr1	153222668	153223854
chr1	153228601	153229971
chr1	153265096	153266104
chr1	153277546	153278436
chr1	153288297	153289361
chr1	153351998	153356129
chr1	153404406	153405388
chr1	153465332	153466610
chr1	153494490	153495834
chr1	153509262	153511607
chr1	153532821	153533863
chr1	153568123	153569393
chr1	153572235	153573150
chr1	153677243	153679267
chr1	153796594	153798310
chr1	153821122	153821974
chr1	154145480	154146750
chr1	154185819	154186764
chr1	154198682	154200031
chr1	154276540	154277301
chr1	154344849	154346087
chr1	154478518	154480589
chr1	154533933	154534993
chr1	154669189	154670444
chr1	154677059	154677797
chr1	154741654	154742400
chr1	154748891	154749708
chr1	154760042	154761608
chr1	154765700	154766419
chr1	154819248	154820217
chr1	154863140	154864303
chr1	154878118	154879337
chr1	154995352	154996355
chr1	155017201	155018079
chr1	155070772	155071520
chr1	155090959	155092195
chr1	155093917	155095232
chr1	155250112	155251468
chr1	155503913	155504810
chr1	155591439	155592446
chr1	155648220	155649158
chr1	155728691	155729827
chr1	155937875	155938770
chr1	155988820	155990270
chr1	156065978	156066991
chr1	156090187	156091411
chr1	156096079	156097510
chr1	156129788	156131277
chr1	156140863	156141842
chr1	156145593	156146683
chr1	156224931	156226157
chr1	156319334	156320548
chr1	156356438	156357816
chr1	156382419	156383766
chr1	156384921	156386487
chr1	156444181	156446632
chr1	156479869	156481481
chr1	156583490	156585414
chr1	156607705	156609732
chr1	156619079	156620020
chr1	156624078	156624907
chr1	156625130	156628195
chr1	156656921	156658275
chr1	156659074	156660830
chr1	156705557	156706799
chr1	156796826	156798010
chr1	156838372	156839858
chr1	156859658	156860849
chr1	156889824	156891209
chr1	156891753	156892932
chr1	156909610	156911109
chr1	156920035	156920993
chr1	156927499	156928424
chr1	156961563	156962211
chr1	157073931	157074941
chr1	157088860	157090845
chr1	157155539	157156974
chr1	157163153	157164381
chr1	157170349	157172672
chr1	157192800	157194443
chr1	157196536	157197563
chr1	157363222	157364363
chr1	157369470	157370811
chr1	157376831	157378041
chr1	157488911	157491427
chr1	157495562	157496840
chr1	157505216	157506439
chr1	157579702	157580868
chr1	157625900	157626631
chr1	157690958	157691991
chr1	157770339	157771011
chr1	157773552	157774291
chr1	157877840	157878794
chr1	157948332	157949167
chr1	157963330	157964425
chr1	157969322	157970543
chr1	158035586	158036685
chr1	158095290	158096515
chr1	158113205	158114085
chr1	158117513	158118665
chr1	158121100	158122274
chr1	158124623	158125703
chr1	158203339	158204999
chr1	158246458	158247105
chr1	158329632	158330316
chr1	158496147	158496985
chr1	158505985	158507050
chr1	158526938	158527912
chr1	158793317	158794156
chr1	158998306	158999618
chr1	159071609	159072918
chr1	159088788	159090034
chr1	159131832	159132932
chr1	159160463	159161698
chr1	159196254	159198721
chr1	159211122	159212597
chr1	159213605	159214920
chr1	159421465	159422504
chr1	159789970	159791100
chr1	159797792	159799646
chr1	159829000	159829924
chr1	159891128	159892442
chr1	159935902	159937195
chr1	160005848	160008634
chr1	160046393	160047415
chr1	160057928	160058614
chr1	160078233	160079558
chr1	160083709	160086472
chr1	160108719	160109644
chr1	160192621	160193887
chr1	160251698	160252825
chr1	160354046	160355022
chr1	160375973	160377412
chr1	160416203	160416973
chr1	160428178	160429235
chr1	160494325	160495299
chr1	160544400	160545266
chr1	160606667	160607978
chr1	160618406	160619597
chr1	160675035	160676567
chr1	160681249	160682102
chr1	160726370	160727611
chr1	160747925	160748680
chr1	160768136	160768919
chr1	160777139	160778295
chr1	160779714	160780680
chr1	160821288	160822302
chr1	160830066	160831385
chr1	160834520	160835621
chr1	160950982	160952236
chr1	160953783	160955066
chr1	160989915	160991018
chr1	161139615	161140505
chr1	161180281	161181172
chr1	161191959	161193528
chr1	161209271	161210499
chr1	161291196	161292375
chr1	161381838	161382895
chr1	161484451	161485170
chr1	161486460	161487683
chr1	161566006	161566790
chr1	161647206	161648175
chr1	161738604	161739309
chr1	161741124	161742137
chr1	161763041	161764191
chr1	161792294	161793355
chr1	161904934	161906092
chr1	162036661	162037682
chr1	162040378	162041240
chr1	162055490	162056730
chr1	162065102	162066056
chr1	162230035	162230745
chr1	162239640	162240406
chr1	162276282	162277283
chr1	162357402	162358306
chr1	162391658	162393144
chr1	162627438	162628514
chr1	162799915	162800964
chr1	162847494	162848544
chr1	162853716	162854925
chr1	162877663	162878585
chr1	163069045	163069816
chr1	163071320	163072694
chr1	163170743	163171707
chr1	163174392	163175571
chr1	163315282	163316931
chr1	163358154	163362129
chr1	163409345	163410867
chr1	163528200	163529612
chr1	163535403	163536430
chr1	163561209	163562186
chr1	163701441	163702449
chr1	163820377	163821448
chr1	163873819	163874753
chr1	164092370	164093198
chr1	164166108	164167061
chr1	164239877	164240685
chr1	164605555	164606258
chr1	164617513	164618468
chr1	164624857	164625734
chr1	164673155	164674366
chr1	164786981	164788147
chr1	165073084	165074094
chr1	165075440	165076548
chr1	165113773	165115336
chr1	165129016	165130216
chr1	165143063	165145669
chr1	165152463	165153413
chr1	165257330	165258719
chr1	165366876	165368208
chr1	165368855	165370048
chr1	165392366	165393712
chr1	165403473	165404659
chr1	165408250	165409058
chr1	165592517	165593946
chr1	165601220	165602274
chr1	165717568	165718631
chr1	165913820	165915002
chr1	165924271	165925481
chr1	165927582	165928876
chr1	166132910	166134142
chr1	166164392	166165440
chr1	166300562	166301305
chr1	166433423	166434302
chr1	166478602	166479943
chr1	166822040	166823126
chr1	166910049	166911078
chr1	167052230	167053206
chr1	167056971	167057971
chr1	167058781	167059953
chr1	167066215	167067374
chr1	167123795	167124734
chr1	167267433	167268666
chr1	167342654	167343412
chr1	167400764	167402104
chr1	167408853	167409851
chr1	167441736	167442988
chr1	167533255	167534822
chr1	167555735	167556741
chr1	167599795	167600600
chr1	167687561	167688675
chr1	168092623	168093590
chr1	168145012	168146332
chr1	168234986	168235880
chr1	168321642	168322535
chr1	168342441	168344115
chr1	168365518	168366421
chr1	168439414	168440530
chr1	168452113	168452953
chr1	168545668	168546740
chr1	168574000	168574860
chr1	168603109	168604260
chr1	168637163	168638087
chr1	168734809	168735447
chr1	169347908	169349554
chr1	169509211	169509949
chr1	169545776	169547126
chr1	169550022	169550825
chr1	169585978	169587165
chr1	169600696	169601834
chr1	169711436	169712945
chr1	169809293	169810474
chr1	169928542	169929943
chr1	170009939	170011250
chr1	170671056	170672046
chr1	170689065	170690374
chr1	170765399	170766381
chr1	170881676	170882674
chr1	170929119	170930749
chr1	170966604	170967836
chr1	171080769	171081905
chr1	171188176	171189424
chr1	171226337	171227667
chr1	171245045	171246514
chr1	171313282	171314492
chr1	171404729	171406009
chr1	171566133	171567210
chr1	171655262	171656339
chr1	171715518	171716594
chr1	171800409	171802055
chr1	171983430	171984133
chr1	171984415	171986241
chr1	172002196	172003637
chr1	172041399	172042326
chr1	172089817	172090861
chr1	172134672	172135824
chr1	172399116	172400379
chr1	172401457	172402517
chr1	172428739	172430053
chr1	172449520	172450657
chr1	172582618	172583963
chr1	172609273	172610183
chr1	172719256	172720403
chr1	172727562	172728815
chr1	172741982	172743509
chr1	172744476	172745574
chr1	172825716	172826633
chr1	173202074	173203127
chr1	173254723	173256234
chr1	173430700	173431829
chr1	173506234	173507074
chr1	173690744	173691936
chr1	173913937	173915249
chr1	174074545	174075551
chr1	174113748	174115592
chr1	174217367	174218537
chr1	174257462	174258725
chr1	174262217	174263647
chr1	174413173	174414183
chr1	174726076	174727249
chr1	174743643	174744821
chr1	174747440	174748317
chr1	174769586	174770738
chr1	174982604	174983930
chr1	175029345	175030474
chr1	175124910	175125872
chr1	175145877	175147441
chr1	175150833	175152823
chr1	175317031	175317945
chr1	175319248	175320393
chr1	175338144	175339283
chr1	175373390	175374627
chr1	175375921	175376728
chr1	175433798	175435128
chr1	175480751	175482229
chr1	175743102	175745850
chr1	175756979	175758171
chr1	175823997	175824780
chr1	175887527	175888669
chr1	176073195	176074473
chr1	176119095	176120372
chr1	176374708	176375743
chr1	176466392	176467175
chr1	176559362	176560477
chr1	176691304	176692333
chr1	176745708	176746716
chr1	176843516	176844402
chr1	176880637	176881893
chr1	176896915	176898662
chr1	176948591	176950009
chr1	176953827	176954889
chr1	177181302	177182363
chr1	177184683	177185871
chr1	177255483	177256987
chr1	177355309	177356169
chr1	177432696	177433505
chr1	177550513	177551314
chr1	177567270	177568005
chr1	177779886	177780708
chr1	177782916	177783626
chr1	177913423	177914325
chr1	177945556	177946797
chr1	177947912	177949266
chr1	178031441	178032580
chr1	178054789	178056360
chr1	178189482	178190408
chr1	178282565	178283529
chr1	178299283	178300832
chr1	178310176	178311357
chr1	178344130	178345090
chr1	178379508	178380576
chr1	178500230	178502600
chr1	178531757	178532994
chr1	178733720	178734760
chr1	178753002	178754115
chr1	178768040	178769128
chr1	178773829	178775139
chr1	178812511	178813217
chr1	179002337	179003620
chr1	179120614	179121849
chr1	179193403	179194527
chr1	179251503	179252310
chr1	179369403	179370502
chr1	179447164	179448294
chr1	179599354	179600514
chr1	179705915	179707066
chr1	179809119	179810563
chr1	179814377	179815502
chr1	179867369	179868440
chr1	180168066	180169385
chr1	180178481	180179668
chr1	180180834	180181694
chr1	180187796	180188916
chr1	180252168	180253486
chr1	180269891	180270816
chr1	180364814	180365633
chr1	180415680	180417023
chr1	180477592	180479185
chr1	180481727	180483436
chr1	180515378	180516867
chr1	180533104	180534178
chr1	180778157	180779577
chr1	180862761	180864125
chr1	180881551	180882670
chr1	180920473	180921221
chr1	181038054	181039111
chr1	181084079	181084798
chr1	181142097	181143236
chr1	181166184	181167347
chr1	181189361	181191151
[truncated: 29,317 more rows]

## Sheet: S4E
Table S4E. Genomic coordinates of NDRs without features
chr	start	end
chr1	14860	15000
chr1	16340	16500
chr1	586100	586300
chr1	629200	629460
chr1	629660	630860
chr1	630880	632500
chr1	632560	633560
chr1	633840	634960
chr1	656800	656980
chr1	850460	850600
chr1	867600	867760
chr1	877760	877900
chr1	930300	930480
chr1	962660	962820
chr1	1026820	1026980
chr1	1042060	1042220
chr1	1086080	1086300
chr1	1087380	1087520
chr1	1090420	1090580
chr1	1135340	1135520
chr1	1136240	1136380
chr1	1142900	1143060
chr1	1144520	1144740
chr1	1153920	1154180
chr1	1173620	1173760
chr1	1182260	1182420
chr1	1209260	1209400
chr1	1243380	1243520
chr1	1247120	1247300
chr1	1338660	1338820
chr1	1363140	1363320
chr1	1426240	1426400
chr1	1442740	1442900
chr1	1451220	1451380
chr1	1453700	1453840
chr1	1455500	1455640
chr1	1456960	1457100
chr1	1481920	1482060
chr1	1523340	1523480
chr1	1526480	1526620
chr1	1527160	1527300
chr1	1584200	1584360
chr1	1594680	1594860
chr1	1622200	1622400
chr1	1626280	1626440
chr1	1626460	1626600
chr1	1627860	1628000
chr1	1629020	1629240
chr1	1746361	1746521
chr1	1801401	1801581
chr1	1841801	1841981
chr1	1925201	1925361
chr1	1925901	1926061
chr1	1928001	1928141
chr1	1928281	1928481
chr1	1969081	1969261
chr1	1973701	1973841
chr1	1974001	1974161
chr1	1974401	1974541
chr1	2033341	2033501
chr1	2073581	2073721
chr1	2133181	2133341
chr1	2165721	2165861
chr1	2205141	2205281
chr1	2211001	2211161
chr1	2222601	2222761
chr1	2288821	2288961
chr1	2316681	2316861
chr1	2318641	2318821
chr1	2320801	2320961
chr1	2341581	2341741
chr1	2342001	2342141
chr1	2342661	2342841
chr1	2344261	2344401
chr1	2350501	2350641
chr1	2352841	2352981
chr1	2432241	2432381
chr1	2441861	2442001
chr1	2442661	2442801
chr1	2446861	2447021
chr1	2454061	2454221
chr1	2455641	2455821
chr1	2457961	2458101
chr1	2465141	2465321
chr1	2468941	2469081
chr1	2471861	2472021
chr1	2472461	2472601
chr1	2499841	2499981
chr1	2500201	2500341
chr1	2501301	2501441
chr1	2504561	2504701
chr1	2504961	2505101
chr1	2563561	2563741
chr1	2595101	2595241
chr1	2605061	2605201
chr1	2631101	2631321
chr1	2644861	2645001
chr1	2700901	2701061
chr1	2785495	2785675
chr1	2805975	2806115
chr1	2815835	2816015
chr1	2840135	2840275
chr1	2850095	2850235
chr1	2851095	2851235
chr1	2866135	2866275
chr1	2879015	2879175
chr1	2880015	2880155
chr1	2882995	2883155
chr1	2906155	2906435
chr1	2911315	2911515
chr1	2923375	2923515
chr1	2925455	2925595
chr1	2926855	2926995
chr1	2950135	2950275
chr1	2952595	2952775
chr1	2966135	2966275
chr1	2968395	2968555
chr1	2969195	2969335
chr1	3014096	3014276
chr1	3016116	3016276
chr1	3021436	3021596
chr1	3031876	3032056
chr1	3049996	3050156
chr1	3063496	3063636
chr1	3067056	3067196
chr1	3069176	3069376
chr1	3073496	3073656
chr1	3083476	3083616
chr1	3101496	3101656
chr1	3105356	3105496
chr1	3106936	3107076
chr1	3119916	3120076
chr1	3141636	3141776
chr1	3152976	3153136
chr1	3174916	3175176
chr1	3191376	3191516
chr1	3196196	3196356
chr1	3208536	3208676
chr1	3218296	3218436
chr1	3219256	3219436
chr1	3226036	3226196
chr1	3241376	3241516
chr1	3252956	3253116
chr1	3263936	3264076
chr1	3276576	3276716
chr1	3281936	3282076
chr1	3287116	3287276
chr1	3288096	3288256
chr1	3297896	3298036
chr1	3304456	3304596
chr1	3313316	3313456
chr1	3313756	3313956
chr1	3322236	3322416
chr1	3329936	3330096
chr1	3330136	3330296
chr1	3348176	3348336
chr1	3359696	3359856
chr1	3377596	3377796
chr1	3385736	3385916
chr1	3389256	3389416
chr1	3393576	3393816
chr1	3411216	3411356
chr1	3477676	3477816
chr1	3480176	3480336
chr1	3481456	3481596
chr1	3482076	3482216
chr1	3496356	3496516
chr1	3499156	3499296
chr1	3501116	3501276
chr1	3502176	3502336
chr1	3505356	3505516
chr1	3515316	3515456
chr1	3523916	3524076
chr1	3581676	3581836
chr1	3594616	3594756
chr1	3603496	3603636
chr1	3606876	3607016
chr1	3668696	3669176
chr1	3678776	3678936
chr1	3687436	3687576
chr1	3690496	3690656
chr1	3705416	3705576
chr1	3705636	3705776
chr1	3733256	3733396
chr1	3831796	3831956
chr1	3892616	3892756
chr1	3892856	3893036
chr1	3928176	3928316
chr1	3970900	3971040
chr1	3994300	3994440
chr1	4000020	4000180
chr1	4001140	4001280
chr1	4004160	4004340
chr1	4151080	4151220
chr1	4271320	4271460
chr1	4412020	4412160
chr1	4527840	4528020
chr1	4603520	4603700
chr1	4614500	4614640
chr1	4625140	4625300
chr1	4640780	4640920
chr1	4689500	4689640
chr1	4690460	4690600
chr1	4711140	4711300
chr1	4730100	4730480
chr1	4745700	4745840
chr1	4763200	4763360
chr1	4963060	4963220
chr1	5116080	5116240
chr1	5279940	5280100
chr1	5404060	5404240
chr1	5415580	5415740
chr1	5484880	5485040
chr1	5507500	5507640
chr1	5574040	5574180
chr1	5657540	5657680
chr1	5668100	5668280
chr1	5705660	5705800
chr1	5746860	5747020
chr1	5749020	5749180
chr1	5754460	5754620
chr1	5754780	5754960
chr1	5758540	5758720
chr1	5764540	5764680
chr1	5765140	5765300
chr1	5779680	5779860
chr1	5814340	5814500
chr1	5838800	5838940
chr1	5846240	5846400
chr1	5847360	5847520
chr1	5850660	5850800
chr1	5903660	5903980
chr1	5909840	5909980
chr1	6002320	6002540
chr1	6010440	6010580
chr1	6040100	6040240
chr1	6179520	6179800
chr1	6212140	6212280
chr1	6242440	6242660
chr1	6260020	6260180
chr1	6261000	6261180
chr1	6279760	6279940
chr1	6280080	6280240
chr1	6284760	6284920
chr1	6336420	6336580
chr1	6350540	6350740
chr1	6351840	6352100
chr1	6374040	6374180
chr1	6396600	6396740
chr1	6419840	6420020
chr1	6455360	6455540
chr1	6483520	6483660
chr1	6484460	6484600
chr1	6487740	6487900
chr1	6493900	6494080
chr1	6494820	6494960
chr1	6856080	6856220
chr1	6956580	6956720
chr1	6972820	6972960
chr1	7046420	7046600
chr1	7075460	7075640
chr1	7146160	7146340
chr1	7146520	7146660
chr1	7149980	7150120
chr1	7199200	7199340
chr1	7265720	7265860
chr1	7266140	7266280
chr1	7299460	7299640
chr1	7340040	7340300
chr1	7372419	7372599
chr1	7435360	7435520
chr1	7452980	7453160
chr1	7519300	7519440
chr1	7528040	7528200
chr1	7584300	7584440
chr1	7591740	7591900
chr1	7595520	7595660
chr1	7616400	7616540
chr1	7633280	7633420
chr1	7635680	7635840
chr1	7649180	7649340
chr1	7660740	7660900
chr1	7682360	7682500
chr1	7683940	7684100
chr1	7685280	7685460
chr1	7704320	7704760
chr1	8176940	8177080
chr1	8182560	8182700
chr1	8194680	8194820
chr1	8209560	8209720
chr1	8233340	8233480
chr1	8282240	8282380
chr1	8299920	8300060
chr1	8318020	8318180
chr1	8345620	8345760
chr1	8373600	8373760
chr1	8382840	8382980
chr1	8440560	8440700
chr1	8479600	8479740
chr1	8681341	8681501
chr1	8745961	8746121
chr1	8844781	8844961
chr1	8894881	8895021
chr1	8957821	8957961
chr1	9065701	9065861
chr1	9075301	9075461
chr1	9145261	9145401
chr1	9167661	9167821
chr1	9209501	9209641
chr1	9270521	9270781
chr1	9306001	9306141
chr1	9324281	9324421
chr1	9421881	9422041
chr1	9475521	9475661
chr1	9485381	9485521
chr1	9512441	9512601
chr1	9571602	9571762
chr1	9602702	9602942
chr1	9637362	9637522
chr1	9682002	9682142
chr1	9686822	9686962
chr1	9719022	9719182
chr1	9766842	9766982
chr1	9792262	9792462
chr1	10007402	10007542
chr1	10117302	10117462
chr1	10565803	10565983
chr1	10650023	10650163
chr1	10694543	10694703
chr1	10755803	10755983
chr1	10757343	10757483
chr1	10815083	10815223
chr1	10968583	10968743
chr1	11152243	11152443
chr1	11395323	11395463
chr1	11404383	11404543
chr1	11446383	11446543
chr1	11517463	11517603
chr1	11517843	11517983
chr1	11519743	11519903
chr1	11526783	11526943
chr1	11534563	11534723
chr1	11569823	11569983
chr1	11606443	11606623
chr1	11650583	11650763
chr1	11691143	11691283
chr1	11707563	11707703
chr1	11762063	11762243
chr1	11777283	11777463
chr1	12040683	12040983
chr1	12092023	12092163
chr1	12157843	12157983
chr1	12166843	12167043
chr1	12191783	12191943
chr1	12197383	12197523
chr1	12244683	12244903
chr1	12251483	12251663
chr1	12261743	12261923
chr1	12356343	12356543
chr1	12368725	12368885
chr1	12381546	12381746
chr1	12413767	12413967
chr1	12461365	12461525
chr1	12745472	12745672
chr1	12762593	12762733
chr1	12779117	12779257
chr1	13484686	13484846
chr1	13512445	13512605
chr1	13512985	13513165
chr1	13513985	13514165
chr1	13599705	13599885
chr1	13626865	13627025
chr1	13742205	13742345
chr1	13757405	13757545
chr1	13761025	13761245
chr1	14135105	14135285
chr1	14137285	14137425
chr1	14140825	14140985
chr1	14167945	14168085
chr1	14341485	14341645
chr1	14611584	14611724
chr1	14625624	14625884
chr1	14876244	14876384
chr1	14902224	14902384
chr1	14992444	14992584
chr1	14995084	14995364
chr1	15014664	15014804
chr1	15070704	15070884
chr1	15117044	15117244
chr1	15247204	15247384
chr1	15381804	15381944
chr1	15467505	15467645
chr1	15470005	15470145
chr1	15510745	15510905
chr1	15610365	15610505
chr1	15639905	15640045
chr1	15693905	15694065
chr1	15701825	15701965
chr1	15733365	15733505
chr1	15744125	15744285
chr1	15858785	15858965
chr1	15939425	15939665
chr1	15953305	15953445
chr1	16019545	16019705
chr1	16064865	16065025
chr1	16066965	16067105
chr1	16088285	16088425
chr1	16111305	16111465
chr1	16212345	16212525
chr1	16218385	16218565
chr1	16315685	16315845
chr1	16411685	16411825
chr1	16632145	16632285
chr1	16693625	16693845
chr1	16694245	16694425
chr1	16697025	16697165
chr1	16712385	16712525
chr1	16925725	16925885
chr1	17119365	17119645
chr1	17193945	17194085
chr1	17212165	17212305
chr1	17223005	17223165
chr1	17233785	17233945
chr1	17314765	17314925
chr1	17338685	17338825
chr1	17348305	17348445
chr1	17355145	17355305
chr1	17393544	17393684
chr1	17400224	17400364
chr1	17428604	17428764
chr1	17538385	17538605
chr1	17606045	17606305
chr1	17614245	17614385
chr1	17630505	17630645
chr1	17812685	17812825
chr1	17831665	17831805
chr1	17869044	17869204
chr1	17963706	17963846
chr1	17994206	17994366
chr1	18061726	18061866
chr1	18064746	18064886
chr1	18256406	18256566
chr1	18270046	18270186
chr1	18284726	18284866
chr1	18354766	18354926
chr1	18613646	18613786
chr1	18818666	18818806
chr1	18835366	18835506
chr1	18838006	18838186
chr1	18956586	18956826
chr1	19035986	19036126
chr1	19037726	19037886
chr1	19156766	19156966
chr1	19232686	19232846
chr1	19274046	19274206
chr1	19367666	19367826
chr1	19412786	19412986
chr1	19469486	19469646
chr1	19872827	19872967
chr1	19917167	19917307
chr1	20124687	20124827
chr1	20375227	20375367
chr1	20389687	20389827
chr1	20533847	20534047
chr1	20538407	20538587
chr1	20552527	20552667
chr1	20680327	20680507
chr1	20681667	20681807
chr1	20689807	20689947
chr1	21022347	21022527
chr1	21198567	21198707
chr1	21257627	21257767
chr1	21269047	21269187
chr1	21472947	21473087
chr1	21575327	21575467
chr1	21689867	21690047
chr1	21818727	21818867
chr1	21870007	21870167
chr1	21875827	21875967
chr1	21899627	21899767
chr1	21968907	21969047
chr1	22016007	22016167
chr1	22117887	22118047
chr1	22161187	22161347
chr1	22197747	22197927
chr1	22210587	22210747
chr1	22282887	22283027
chr1	22297247	22297387
chr1	22321927	22322067
chr1	22472847	22473007
chr1	22532707	22532887
chr1	22552887	22553027
chr1	22600767	22600907
chr1	22853607	22853787
chr1	22912827	22912987
chr1	22943647	22943787
chr1	22969427	22969567
chr1	23041507	23041647
chr1	23383567	23383727
chr1	23439847	23439987
chr1	23466647	23466827
chr1	23526408	23526568
chr1	23619790	23619970
chr1	23639170	23639310
chr1	23660910	23661050
chr1	23745650	23745830
chr1	23769370	23769530
chr1	23823910	23824070
chr1	23984550	23984710
chr1	24080270	24080430
chr1	24101630	24101770
chr1	24129310	24129450
chr1	24154290	24154430
chr1	24864589	24864789
chr1	24872429	24872569
chr1	24905729	24905869
chr1	24942789	24942929
chr1	24986769	24986929
chr1	25012149	25012529
chr1	25026349	25026529
chr1	25040349	25040489
chr1	25051949	25052089
chr1	25065729	25065909
chr1	25081629	25081789
chr1	25204369	25204509
chr1	25290129	25290349
chr1	25459109	25459289
chr1	25478789	25479009
chr1	25484129	25484409
chr1	25513369	25513509
chr1	25597069	25597209
chr1	25648509	25648669
chr1	25700989	25701149
chr1	25703269	25703409
chr1	25748909	25749169
chr1	25766389	25766589
chr1	25766809	25767029
chr1	25806589	25806769
chr1	25890529	25890709
chr1	25966889	25967029
chr1	26022289	26022429
chr1	26025689	26025829
chr1	26094749	26094929
chr1	26258129	26258269
chr1	26328689	26328849
chr1	26354129	26354289
chr1	26578409	26578549
chr1	26702009	26702189
chr1	26705349	26705509
chr1	26774329	26774529
chr1	26916649	26916789
chr1	26943189	26943349
chr1	27037229	27037369
chr1	27218849	27218989
chr1	27401296	27401456
chr1	27436586	27436766
chr1	27519429	27519609
chr1	27554469	27554609
chr1	27562129	27562289
chr1	27581709	27581849
chr1	27593689	27593849
chr1	27615449	27615589
chr1	27660069	27660309
chr1	27755929	27756069
chr1	28072549	28072689
chr1	28112489	28112629
chr1	28112989	28113129
chr1	28152949	28153109
chr1	28154849	28155009
chr1	28194629	28194789
chr1	28314049	28314229
chr1	28635268	28635448
chr1	28991268	28991428
chr1	29017708	29017868
chr1	29110228	29110368
chr1	29133708	29133908
chr1	29136608	29136848
chr1	29271788	29272048
chr1	29305408	29305548
chr1	29356728	29356868
chr1	29371508	29371688
chr1	29393468	29393608
chr1	29473748	29473888
chr1	29514888	29515048
chr1	29621953	29622093
chr1	29632393	29632553
chr1	29683113	29683273
chr1	29695113	29695253
chr1	29708473	29708613
chr1	29724773	29724913
chr1	29726453	29726593
chr1	29769873	29770013
chr1	29783833	29783973
chr1	29823753	29823893
chr1	29893273	29893433
chr1	29903053	29903193
chr1	29991053	29991333
chr1	30118753	30118913
chr1	30139853	30140013
chr1	30149353	30149493
chr1	30228273	30228433
chr1	30255993	30256133
chr1	30322613	30322753
chr1	30356353	30356493
chr1	30449533	30449713
chr1	30461653	30461813
chr1	30533133	30533433
chr1	30536513	30536653
chr1	30539693	30539833
chr1	30638853	30639033
chr1	30695453	30695613
chr1	30706073	30706213
chr1	30713533	30713713
chr1	30722233	30722373
chr1	30742413	30742553
chr1	30747373	30747533
chr1	30755793	30755933
chr1	30797713	30797873
chr1	30806393	30806533
chr1	30915573	30915713
chr1	30984673	30984813
chr1	31024713	31024933
chr1	31086513	31086653
chr1	31088013	31088173
chr1	31196833	31196973
chr1	31239533	31239713
chr1	31243353	31243673
chr1	31263473	31263633
chr1	31390053	31390233
chr1	31492633	31492793
chr1	31661519	31661679
chr1	31688579	31688739
chr1	31696379	31696519
chr1	31717859	31717999
chr1	31726399	31726559
chr1	31814179	31814319
chr1	31842959	31843139
chr1	31880619	31880799
chr1	32142839	32143019
chr1	32470979	32471139
chr1	32677019	32677179
chr1	32701499	32701639
chr1	32749139	32749319
chr1	32813839	32813999
chr1	32870019	32870199
chr1	32870619	32870779
chr1	32878579	32878739
chr1	32880259	32880399
chr1	33092839	33092979
chr1	33171839	33171999
chr1	33367099	33367239
chr1	33372279	33372459
chr1	33424539	33424679
chr1	33574900	33575040
chr1	33643320	33643600
chr1	33660360	33660560
chr1	33720120	33720300
chr1	33784459	33784619
chr1	33819019	33819159
chr1	33930399	33930539
chr1	33973079	33973299
chr1	34063579	34063739
chr1	34163999	34164199
chr1	34164879	34165039
chr1	34185259	34185399
chr1	34189759	34189899
chr1	34306479	34306639
chr1	34406559	34406699
chr1	34500519	34500739
chr1	34530679	34530859
chr1	34725299	34725459
chr1	34763719	34763859
chr1	34863419	34863559
chr1	34879339	34879479
chr1	34924879	34925079
chr1	35010899	35011079
chr1	35500299	35500439
chr1	35554339	35554559
chr1	35581739	35581919
chr1	35637419	35637559
chr1	35656559	35656719
chr1	35680159	35680299
chr1	35877059	35877239
chr1	36091399	36091539
chr1	36231259	36231519
chr1	36259059	36259239
chr1	36328859	36329079
chr1	36412499	36412679
chr1	36471599	36471759
chr1	36474519	36474659
chr1	36513779	36513919
chr1	36521059	36521259
chr1	36567539	36567699
chr1	36639279	36639419
chr1	36669719	36669859
chr1	36699279	36699459
chr1	36764059	36764219
chr1	36771379	36771519
chr1	36776199	36776339
chr1	36787499	36787639
chr1	36818399	36818539
chr1	36832339	36832499
chr1	36845979	36846119
chr1	36850059	36850219
chr1	36920979	36921119
chr1	36924299	36924499
chr1	36957959	36958119
chr1	36959839	36959979
chr1	36966399	36966579
chr1	36988439	36988599
chr1	37025659	37025819
chr1	37029079	37029259
chr1	37084959	37085099
chr1	37100099	37100239
chr1	37111079	37111239
chr1	37131899	37132039
chr1	37134819	37134979
chr1	37255599	37255739
chr1	37286659	37286799
chr1	37306579	37306739
chr1	37420199	37420339
chr1	37626188	37626328
chr1	37661728	37661888
chr1	37751988	37752128
chr1	37752848	37753028
chr1	37764408	37764568
chr1	37948928	37949068
chr1	38045508	38045668
chr1	38046548	38046708
chr1	38046748	38047028
chr1	38102688	38102868
chr1	38128528	38128708
chr1	38142748	38143008
chr1	38214428	38214608
chr1	38217948	38218088
chr1	38228788	38228968
chr1	38269688	38269828
chr1	38441108	38441268
chr1	38484868	38485048
chr1	38527408	38527588
chr1	38564988	38565148
chr1	38596068	38596208
chr1	38804068	38804268
chr1	38807748	38807888
chr1	39076548	39076788
chr1	39081508	39081688
chr1	39116948	39117188
chr1	39117268	39117448
chr1	39129088	39129228
chr1	39179048	39179208
chr1	39385548	39385708
chr1	39491448	39491748
chr1	39495808	39495968
chr1	39678788	39678948
chr1	39691288	39691588
chr1	39850708	39850888
chr1	39871868	39872048
chr1	39982168	39982308
chr1	39988748	39988928
chr1	40036708	40036848
chr1	40281888	40282068
chr1	40649408	40649548
chr1	40780928	40781108
chr1	40788568	40788748
chr1	40816548	40816688
chr1	40832408	40832548
chr1	40881408	40881548
chr1	40926228	40926368
chr1	40930048	40930208
chr1	41205788	41205948
chr1	41216468	41216608
chr1	41381188	41381368
chr1	41393748	41393888
chr1	41406388	41406528
chr1	41418968	41419108
chr1	41488489	41488669
chr1	41618169	41618389
chr1	41661729	41661889
chr1	41662109	41662289
chr1	41823509	41823669
chr1	41918609	41918789
chr1	42081529	42081669
chr1	42082149	42082329
chr1	42143389	42143529
chr1	42214629	42214769
chr1	42340249	42340549
chr1	42462989	42463329
chr1	42788909	42789069
chr1	43035509	43035649
chr1	43039389	43039689
chr1	43057049	43057209
chr1	43066489	43066649
chr1	43069309	43069449
chr1	43147849	43148009
chr1	43172629	43172769
chr1	43241449	43241589
chr1	43306829	43306969
chr1	43396209	43396389
chr1	43671149	43671329
chr1	43753789	43753929
chr1	43757749	43757929
chr1	43778709	43778869
chr1	44123028	44123168
chr1	44237028	44237188
chr1	44252288	44252448
chr1	44294168	44294328
chr1	44327848	44328028
chr1	44333968	44334128
chr1	44361668	44361808
chr1	44385548	44385688
chr1	44405028	44405168
chr1	44405288	44405488
chr1	44414028	44414168
chr1	44418408	44418588
chr1	44576568	44576748
chr1	45044608	45044748
chr1	45172168	45172308
chr1	45188648	45188828
chr1	45191328	45191468
chr1	45491408	45491668
chr1	45496528	45496688
chr1	45730528	45730708
chr1	45840688	45840868
chr1	45854768	45854988
chr1	45884808	45884968
chr1	46143988	46144148
chr1	46436748	46436908
chr1	46474688	46474868
chr1	46494988	46495148
chr1	46614568	46614748
chr1	46643368	46643648
chr1	46689808	46689968
chr1	46798868	46799068
chr1	46991148	46991308
chr1	47059468	47059728
chr1	47067208	47067348
chr1	47133608	47133748
chr1	47142528	47142688
chr1	47342828	47342988
chr1	47434448	47434728
chr1	47588468	47588648
chr1	47630848	47631028
chr1	47712388	47712528
chr1	47718068	47718208
chr1	47767888	47768048
chr1	47785808	47785948
chr1	47809348	47809548
chr1	47892208	47892388
chr1	47941928	47942068
chr1	47944708	47944848
chr1	48103208	48103348
chr1	48177368	48177528
chr1	48232668	48232808
chr1	48439648	48439788
chr1	48470168	48470368
chr1	48517468	48517608
chr1	48553368	48553588
chr1	48585688	48585828
chr1	48611988	48612188
chr1	48612808	48612948
chr1	48670308	48670488
chr1	48691668	48691808
chr1	48777548	48777688
chr1	48932028	48932208
chr1	49025168	49025308
chr1	49140628	49140808
chr1	49190188	49190328
chr1	49397028	49397168
chr1	49446808	49446968
chr1	50109748	50109888
chr1	50280008	50280208
chr1	50308968	50309168
chr1	50644808	50644988
chr1	50651968	50652108
chr1	50665448	50665688
chr1	50950588	50950728
chr1	51005568	51005708
chr1	51115168	51115308
chr1	51433688	51433948
chr1	51622508	51622688
chr1	51815208	51815348
chr1	51839188	51839328
chr1	51851168	51851348
chr1	51875548	51875688
chr1	51884168	51884308
chr1	52098188	52098368
chr1	52192068	52192208
chr1	52204368	52204528
chr1	52306948	52307108
chr1	52330048	52330188
chr1	52345288	52345448
chr1	52649968	52650148
chr1	52707408	52707588
chr1	52836328	52836488
chr1	53062308	53062448
chr1	53091988	53092268
chr1	53299188	53299328
chr1	53311348	53311488
chr1	53349648	53349808
chr1	53409828	53409988
chr1	53459567	53459727
chr1	53462387	53462567
chr1	53462987	53463147
chr1	53515207	53515347
chr1	53538167	53538367
chr1	53547287	53547447
chr1	53577307	53577467
chr1	53676627	53676767
chr1	54114607	54114767
chr1	54120427	54120587
chr1	54350367	54350507
chr1	54356467	54356627
chr1	54360287	54360447
chr1	54461367	54461507
chr1	54462687	54462827
chr1	54516647	54516787
chr1	54542167	54542387
chr1	54542847	54542987
chr1	54571387	54571567
chr1	54748187	54748327
chr1	54785667	54785807
chr1	54787687	54787827
chr1	54790067	54790227
chr1	54990287	54990447
chr1	55058147	55058307
chr1	55155607	55155787
chr1	55217647	55217827
chr1	55285927	55286067
chr1	55329407	55329567
chr1	55447527	55447707
chr1	55550907	55551047
chr1	55628547	55628727
chr1	55694287	55694767
chr1	55867967	55868147
chr1	56074067	56074287
chr1	56362988	56363148
chr1	56375568	56375728
chr1	56473708	56473888
chr1	56516928	56517088
chr1	56752867	56753007
chr1	56806987	56807167
chr1	56867587	56867727
chr1	57067987	57068187
chr1	57576828	57576988
chr1	58031768	58031928
chr1	58060888	58061048
chr1	58076468	58076608
chr1	58183288	58183528
chr1	58282588	58282748
chr1	58596888	58597028
chr1	58706388	58706528
chr1	58823548	58823688
chr1	58858368	58858528
chr1	59081748	59081888
chr1	59119568	59119728
chr1	59143148	59143328
chr1	59319868	59320008
chr1	59409588	59409728
chr1	59445168	59445328
chr1	59667088	59667348
chr1	59686228	59686528
chr1	59743628	59743788
chr1	59856948	59857148
chr1	59921568	59921748
chr1	59980168	59980348
chr1	60040148	60040288
chr1	60149348	60149528
chr1	60274768	60275048
chr1	60284928	60285068
chr1	60428248	60428428
chr1	60430548	60430708
chr1	60504608	60504868
chr1	60573108	60573428
chr1	60634188	60634468
chr1	60714908	60715228
chr1	60872788	60872928
chr1	60999808	60999948
chr1	61030908	61031068
chr1	61120488	61120648
chr1	61159688	61159828
chr1	61226748	61226928
chr1	61253388	61253568
chr1	61268948	61269128
chr1	61301848	61302028
chr1	61322868	61323068
chr1	61622268	61622428
chr1	61647128	61647308
chr1	61692588	61692728
chr1	61805768	61805908
chr1	61956368	61956528
chr1	61975768	61975928
chr1	62241468	62241648
chr1	62241688	62241848
chr1	62310269	62310449
chr1	62358769	62358969
chr1	62386989	62387169
chr1	62594089	62594289
chr1	62598889	62599029
chr1	62621949	62622209
chr1	62768649	62768829
chr1	62780169	62780349
chr1	63044929	63045109
chr1	63050749	63050889
chr1	63158529	63158669
chr1	63202829	63202989
chr1	63269689	63269849
chr1	63322389	63322569
chr1	63487729	63487969
chr1	63590209	63590369
chr1	63704589	63704729
chr1	63840689	63840829
chr1	64042808	64043008
chr1	64051948	64052088
chr1	64309537	64309677
chr1	64343477	64343657
chr1	64433797	64433977
chr1	64470057	64470457
chr1	64484897	64485077
chr1	64495917	64496177
chr1	64516337	64516497
chr1	64536197	64536377
chr1	64537477	64537637
chr1	64542097	64542257
chr1	64542277	64542417
chr1	64549937	64550097
chr1	64608117	64608297
chr1	64658757	64658937
chr1	64856637	64856817
chr1	64893157	64893297
chr1	64898117	64898317
chr1	64915997	64916217
chr1	65050917	65051077
chr1	65085097	65085257
chr1	65141457	65141617
chr1	65309797	65310057
chr1	65427957	65428137
chr1	65493897	65494157
chr1	65706957	65707117
chr1	65763617	65763757
chr1	66262177	66262317
chr1	66278657	66278837
chr1	66298297	66298437
chr1	66298497	66298637
chr1	66332617	66332757
chr1	66696877	66697037
chr1	66705057	66705357
chr1	66980657	66980797
chr1	67031237	67031397
chr1	67053177	67053317
chr1	67053577	67053857
chr1	67165037	67165217
chr1	67166457	67166597
chr1	67190517	67190697
chr1	67395677	67395837
chr1	67556097	67556277
chr1	67556337	67556517
chr1	67578497	67578657
chr1	67599117	67599277
chr1	67618817	67619017
chr1	67629877	67630097
chr1	67663417	67663577
chr1	67716817	67717077
chr1	67749557	67749737
chr1	67814157	67814337
chr1	67815237	67815377
chr1	67840517	67840697
chr1	68019377	68019517
chr1	68042517	68042677
chr1	68050297	68050477
chr1	68128097	68128277
chr1	68327557	68327717
chr1	68955497	68955717
chr1	69060397	69060577
chr1	69088457	69088637
chr1	69311257	69311417
chr1	69428317	69428497
chr1	69567157	69567297
chr1	69567377	69567617
chr1	69568217	69568417
chr1	69570517	69570697
chr1	69660837	69660997
chr1	69793377	69793517
chr1	69815017	69815157
chr1	69910417	69910557
chr1	70140817	70140957
chr1	70264297	70264457
chr1	70495537	70495677
chr1	70588057	70588237
chr1	70678277	70678437
chr1	70874297	70874437
chr1	70890737	70890897
chr1	71047217	71047377
chr1	71309197	71309357
chr1	71407777	71407957
chr1	71473417	71473577
chr1	71641697	71641857
chr1	71642617	71642757
chr1	71878937	71879077
chr1	72086537	72086697
chr1	72282837	72282997
chr1	72283917	72284097
chr1	72366537	72366717
chr1	72435157	72435317
chr1	72666517	72666677
chr1	73065717	73065877
chr1	73107197	73107357
chr1	73328377	73328537
chr1	74432496	74432676
chr1	74480576	74480736
chr1	74527096	74527296
chr1	74614496	74614696
chr1	75020896	75021036
chr1	75124495	75124675
chr1	75357215	75357355
chr1	75376255	75376395
chr1	75630935	75631075
chr1	76068975	76069315
chr1	76086935	76087135
chr1	76176135	76176275
chr1	76353135	76353295
chr1	76390515	76390695
chr1	76463295	76463455
chr1	76645115	76645255
chr1	76687635	76687775
chr1	76697495	76697675
chr1	76856415	76856555
chr1	76880555	76880695
chr1	77034655	77034795
chr1	77293355	77293535
chr1	77333195	77333355
chr1	77412515	77412715
chr1	77888515	77888695
chr1	78082656	78082816
chr1	78176536	78176816
chr1	78219936	78220136
chr1	78384115	78384295
chr1	78627415	78627555
chr1	78649675	78649895
chr1	78687435	78687615
chr1	78843215	78843415
chr1	78866655	78866795
chr1	79115635	79115795
chr1	79128795	79128975
chr1	79346835	79346995
chr1	79363735	79363915
chr1	79373575	79373735
chr1	79639575	79639735
chr1	79646915	79647115
chr1	79658015	79658155
chr1	80032275	80032415
chr1	80279055	80279235
chr1	80358315	80358475
chr1	80728255	80728395
chr1	80764455	80764615
chr1	81223275	81223455
chr1	81242635	81242875
chr1	81293135	81293275
chr1	81335855	81335995
chr1	81349215	81349375
chr1	81484435	81484615
chr1	81498555	81498795
chr1	81518035	81518275
chr1	81552135	81552275
chr1	81596475	81596635
chr1	81668635	81668775
chr1	81670335	81670495
chr1	81678795	81679075
chr1	81681655	81681855
chr1	81775655	81775815
chr1	81848935	81849075
chr1	82064916	82065056
chr1	82079996	82080136
chr1	82116216	82116436
chr1	82348997	82349137
chr1	82565097	82565257
chr1	82997457	82997697
chr1	83357597	83357737
chr1	83370017	83370197
chr1	83471657	83471837
chr1	83626717	83626857
chr1	83672037	83672177
chr1	83693217	83693357
chr1	83831497	83831657
chr1	83901577	83901737
chr1	84103477	84103657
chr1	84272537	84272717
chr1	84410377	84410557
chr1	84540937	84541097
chr1	84640737	84640897
chr1	84913637	84913857
chr1	85048157	85048357
chr1	85125977	85126157
chr1	85137737	85137937
chr1	85188677	85188817
chr1	85220957	85221117
chr1	85427337	85427657
chr1	85527257	85527417
chr1	85534677	85534877
chr1	85576197	85576337
chr1	85934577	85934897
chr1	85942177	85942317
chr1	85952677	85952837
chr1	86083117	86083257
chr1	86105077	86105277
chr1	86482277	86482437
chr1	86504997	86505177
chr1	86517957	86518117
chr1	86551577	86551737
chr1	86595917	86596077
chr1	86756117	86756257
chr1	86792817	86793017
chr1	86793297	86793477
chr1	86942157	86942357
chr1	87018277	87018457
chr1	87392357	87392537
chr1	87399757	87400017
chr1	87824677	87824817
chr1	88359497	88359657
chr1	88678477	88678817
chr1	89046917	89047057
chr1	89149297	89149437
chr1	89242757	89242917
chr1	89423101	89423321
chr1	89552681	89552861
chr1	89760761	89760901
chr1	89843781	89843941
chr1	89889061	89889201
chr1	90360322	90360482
chr1	90707383	90707543
chr1	90711183	90711323
chr1	91011883	91012063
chr1	91121223	91121363
chr1	91161843	91162043
chr1	91192503	91192643
chr1	91387183	91387363
chr1	91387483	91387623
chr1	91404503	91404683
chr1	91450263	91450443
chr1	91597803	91597943
chr1	91621623	91621763
chr1	91662723	91662903
chr1	91795823	91795963
chr1	91817603	91817743
chr1	91828603	91828763
chr1	91831023	91831163
chr1	91846323	91846463
chr1	91990223	91990363
chr1	92043723	92043883
chr1	92066403	92066583
chr1	92483583	92483723
chr1	92523943	92524083
chr1	92804823	92804983
chr1	92817363	92817523
chr1	92915643	92915783
chr1	93087443	93087583
chr1	93554203	93554483
chr1	93593143	93593283
chr1	93638564	93638764
chr1	93652684	93652844
chr1	93670164	93670424
chr1	93741564	93741704
chr1	93755304	93755444
chr1	93990384	93990544
chr1	94022604	94022804
chr1	94143944	94144124
chr1	94156244	94156424
chr1	94198344	94198504
chr1	94248684	94248824
chr1	94354244	94354384
chr1	94382264	94382444
chr1	94590584	94590744
chr1	94602324	94602464
chr1	94613324	94613464
chr1	94757964	94758284
chr1	94993864	94994004
chr1	95060984	95061124
chr1	95201164	95201304
chr1	95204624	95204784
chr1	95370384	95370544
chr1	95510484	95510624
chr1	95516264	95516424
chr1	95752764	95752904
chr1	95852604	95852744
chr1	96128824	96128984
chr1	96215104	96215244
chr1	96309904	96310104
chr1	96510984	96511344
chr1	96517544	96517684
chr1	96659664	96659804
chr1	96865904	96866084
chr1	97192984	97193124
chr1	97920984	97921204
chr1	97921424	97921584
chr1	98048264	98048564
chr1	98119924	98120064
chr1	98336604	98336764
chr1	98355724	98355864
chr1	98410164	98410404
chr1	98430304	98430484
chr1	98694224	98694404
chr1	98836904	98837044
chr1	99004744	99004904
chr1	99146584	99146724
chr1	99256784	99256944
chr1	99264004	99264144
chr1	99279624	99279764
chr1	99327384	99327684
chr1	99544184	99544324
chr1	99650104	99650284
chr1	99704944	99705084
chr1	99788984	99789144
chr1	99806924	99807104
chr1	99965684	99965824
chr1	99965864	99966044
chr1	100024224	100024364
chr1	100042484	100042624
chr1	100354964	100355264
chr1	100387304	100387464
chr1	100448384	100448744
chr1	100502344	100502524
chr1	100538104	100538244
chr1	100884064	100884304
chr1	100978584	100978724
chr1	101004164	101004384
chr1	101235704	101235844
chr1	101235904	101236064
chr1	101419724	101419864
chr1	101740504	101740664
chr1	101843364	101843524
chr1	102602404	102602564
chr1	102660104	102660244
chr1	102704564	102704724
chr1	102724824	102724964
chr1	102817884	102818024
chr1	102837664	102837824
chr1	102897564	102897804
chr1	103301703	103301843
chr1	104073498	104073638
chr1	104217358	104217498
chr1	104583538	104583698
chr1	104933918	104934078
chr1	105756718	105756878
chr1	106134638	106134798
chr1	106411838	106412018
chr1	106555698	106555858
chr1	106991578	106991718
chr1	107006238	107006418
chr1	107044798	107044938
chr1	107135818	107135958
chr1	107162758	107163058
chr1	107280658	107280798
chr1	107510898	107511058
chr1	107570678	107570958
chr1	107727958	107728158
chr1	107739038	107739178
chr1	107847158	107847298
chr1	107936558	107936738
chr1	108034438	108034678
chr1	108041318	108041458
chr1	108052078	108052258
chr1	108079818	108079958
chr1	108574438	108574578
chr1	108687098	108687258
chr1	108736198	108736338
chr1	108846098	108846238
chr1	108846298	108846438
chr1	108915018	108915178
chr1	109168398	109168558
chr1	109350778	109350958
chr1	109478878	109479058
chr1	109807458	109807618
chr1	109910898	109911098
chr1	109931138	109931278
chr1	110065498	110065638
chr1	110117938	110118078
chr1	110134198	110134378
chr1	110156038	110156218
chr1	110176318	110176458
chr1	110191278	110191438
chr1	110210358	110210538
chr1	110210738	110210878
chr1	110214318	110214458
chr1	110214558	110214738
chr1	110288258	110288438
chr1	110316118	110316258
chr1	110336418	110336558
chr1	110356518	110356658
chr1	110482498	110482638
chr1	110483218	110483358
chr1	110513778	110513938
chr1	110556698	110556858
chr1	110560178	110560338
chr1	110607898	110608038
chr1	110612218	110612418
chr1	110616658	110616798
chr1	110673218	110673378
chr1	110746758	110746938
chr1	110753438	110753578
chr1	110824418	110824558
chr1	111020658	111020818
chr1	111029798	111029958
chr1	111045598	111045738
chr1	111110378	111110518
chr1	111193178	111193338
chr1	111420498	111420638
chr1	111501018	111501158
chr1	111688298	111688438
chr1	111703958	111704118
chr1	111779738	111779878
chr1	111837438	111837618
chr1	112015358	112015518
chr1	112033538	112033698
chr1	112054618	112054818
chr1	112172418	112172578
chr1	112388438	112388598
chr1	112449378	112449558
chr1	112554598	112554778
chr1	112664838	112664978
chr1	112727298	112727438
chr1	112762498	112762778
chr1	112905938	112906098
chr1	113057038	113057358
chr1	113103138	113103298
chr1	113210238	113210418
chr1	113217858	113218018
chr1	113242598	113242778
chr1	113297898	113298038
chr1	113433218	113433398
chr1	113457018	113457238
chr1	113488678	113488838
chr1	114002758	114002898
chr1	114135678	114135838
chr1	114152738	114152878
chr1	114156678	114156838
chr1	114178998	114179178
chr1	114236118	114236398
chr1	114274938	114275078
chr1	114323758	114323898
chr1	114412778	114412958
chr1	114435178	114435398
chr1	114540579	114540719
chr1	114620559	114620699
chr1	114669999	114670279
chr1	114901799	114901959
chr1	114914559	114914699
chr1	114932719	114932859
chr1	115099099	115099239
chr1	115099519	115099659
chr1	115114919	115115079
chr1	115223059	115223199
chr1	115230379	115230539
chr1	115231739	115231879
chr1	115293519	115293659
chr1	115317599	115317819
chr1	115320879	115321039
chr1	115335919	115336059
chr1	115479399	115479559
chr1	115492739	115492879
chr1	115669199	115669339
chr1	115881399	115881579
chr1	115881679	115881839
chr1	115906739	115906879
chr1	115911399	115911639
chr1	115952599	115952739
chr1	115954739	115954899
chr1	115976179	115976319
chr1	115976399	115976559
chr1	115976599	115976779
chr1	116051679	116051819
chr1	116125819	116125979
chr1	116146619	116146759
chr1	116172619	116172939
chr1	116207158	116207418
chr1	116223538	116223718
chr1	116324758	116324918
chr1	116375718	116375878
chr1	116377758	116377898
chr1	116472738	116472898
chr1	116607558	116607698
chr1	116632598	116632818
chr1	116632878	116633038
chr1	116803298	116803458
chr1	116853778	116853958
chr1	117013338	117013538
chr1	117051458	117051698
chr1	117051738	117051918
chr1	117065398	117065538
chr1	117147978	117148178
chr1	117171978	117172158
chr1	117268978	117269158
chr1	117804798	117804938
chr1	117857598	117857738
chr1	117968017	117968197
chr1	118070117	118070257
chr1	118099557	118099697
chr1	118142677	118142857
chr1	118246997	118247137
chr1	118477037	118477217
chr1	118479417	118479617
chr1	118660817	118660997
chr1	118783457	118783637
chr1	119002637	119002777
chr1	119123497	119123677
chr1	119197537	119197697
chr1	119366617	119366757
chr1	119427417	119427577
chr1	119542777	119542957
chr1	119686717	119687037
chr1	119718397	119718557
chr1	119738777	119738917
chr1	119765857	119765997
chr1	119766397	119766537
chr1	119893337	119893477
chr1	120024057	120024277
chr1	120061546	120061806
chr1	120068446	120068626
chr1	120131454	120131634
chr1	120340837	120340997
chr1	121547062	121547202
chr1	121547402	121547582
chr1	143405224	143405404
chr1	143423696	143423876
chr1	143424616	143424856
chr1	143424876	143425016
chr1	143449730	143449870
chr1	143452650	143452790
chr1	143652056	143652216
chr1	143729209	143729389
chr1	143730113	143730273
chr1	143778316	143778536
chr1	143799915	143800075
chr1	143825483	143825623
chr1	143922470	143922610
chr1	143971533	143971673
chr1	143972113	143972648
chr1	143972166	143972446
chr1	143972984	143973124
chr1	143974204	143974364
chr1	144471562	144471702
chr1	144479102	144479262
chr1	144485472	144485672
chr1	144807995	144808135
chr1	145010719	145010859
chr1	145505133	145505293
chr1	145885774	145886054
chr1	145890875	145891035
chr1	145957785	145957945
chr1	146138174	146138354
chr1	146160674	146160954
chr1	146191654	146191954
chr1	146220985	146221205
chr1	146907283	146907443
chr1	146943589	146943769
chr1	147185461	147185641
chr1	147238131	147238411
chr1	147328349	147328509
chr1	147505109	147505249
chr1	147832722	147832862
chr1	147906113	147906273
chr1	148246409	148246549
chr1	148825200	148825380
chr1	148844283	148844583
chr1	148844623	148844803
chr1	149614664	149614844
chr1	149686849	149687169
chr1	149820945	149821105
chr1	149848293	149848473
chr1	149904568	149904708
chr1	149914908	149915068
chr1	150233715	150233855
chr1	150535844	150535984
chr1	150538144	150538304
chr1	150557844	150558024
chr1	150697044	150697204
chr1	150697244	150697524
chr1	151146604	151146884
chr1	151377524	151377744
chr1	151801844	151801984
chr1	151851264	151851424
chr1	151861224	151861444
chr1	151960864	151961064
chr1	151973044	151973244
chr1	151992324	151992464
chr1	152027544	152027684
chr1	152110664	152110804
chr1	152111284	152111424
chr1	152111724	152111884
chr1	152561064	152561204
chr1	152622784	152622924
chr1	152685844	152686004
chr1	152744504	152744664
chr1	152797864	152798004
chr1	152908444	152908604
chr1	152963064	152963224
chr1	153209264	153209424
chr1	153211004	153211144
chr1	153259504	153259684
chr1	153261704	153261844
chr1	153308604	153308764
chr1	153362404	153362564
chr1	153395464	153395604
chr1	153417464	153417624
chr1	153439704	153439844
chr1	153444804	153444964
chr1	153490344	153490544
chr1	153535204	153535344
chr1	153549064	153549204
chr1	153570924	153571064
chr1	153612924	153613064
chr1	153622144	153622284
chr1	153684044	153684184
chr1	153802204	153802364
chr1	153816364	153816504
chr1	153875724	153875904
chr1	154190624	154190764
chr1	154300344	154300504
chr1	154486124	154486264
chr1	154567804	154568004
chr1	154571204	154571344
chr1	154643864	154644004
chr1	154696624	154696784
chr1	154750184	154750324
chr1	154766524	154766664
chr1	154808444	154808584
chr1	154835984	154836124
chr1	154870064	154870544
chr1	154885384	154885664
chr1	154930964	154931124
chr1	155067604	155067744
chr1	155241129	155241289
chr1	155373669	155373809
chr1	155500289	155500469
chr1	155536589	155536749
chr1	155859329	155859649
chr1	155909929	155910129
chr1	155915329	155915489
chr1	155950949	155951109
chr1	155971929	155972069
chr1	155994709	155994869
chr1	156104209	156104389
chr1	156216369	156216929
chr1	156242109	156242269
chr1	156244809	156244949
chr1	156388748	156388888
chr1	156675308	156675448
chr1	156709888	156710108
chr1	156714148	156714288
chr1	156775128	156775268
chr1	156835288	156835448
chr1	156845628	156845768
chr1	156860888	156861068
chr1	156912908	156913048
chr1	156926308	156926448
chr1	157084928	157085068
chr1	157110028	157110188
chr1	157111428	157111568
chr1	157159749	157159909
chr1	157176390	157176530
chr1	157270770	157270910
chr1	157348610	157348750
chr1	157412510	157412650
chr1	157464850	157464990
chr1	157472470	157472610
chr1	157534870	157535050
chr1	157572630	157572770
chr1	157699870	157700010
chr1	157767530	157767670
chr1	157849550	157849710
chr1	157894530	157894710
chr1	157979810	157979970
chr1	158093190	158093350
chr1	158149710	158149930
chr1	158177790	158177990
chr1	158181250	158181390
chr1	158181450	158181590
chr1	158504290	158504450
chr1	158664810	158664970
chr1	159699810	159699950
chr1	159712730	159712870
chr1	159854670	159854810
chr1	159898910	159899050
chr1	159931610	159931750
chr1	159957950	159958310
chr1	159992690	159992830
chr1	160157390	160157550
chr1	160414990	160415130
chr1	160547590	160547730
chr1	160586930	160587090
chr1	160843190	160843350
chr1	161141950	161142110
chr1	161175590	161175750
chr1	161215210	161215370
chr1	161258550	161258730
chr1	161258890	161259030
chr1	161441410	161441570
chr1	161531170	161531390
chr1	161723850	161724010
chr1	161824750	161824890
chr1	161884590	161884770
chr1	161973830	161973970
chr1	162021270	162021430
chr1	162021650	162021830
chr1	162023750	162023950
chr1	162131510	162131670
chr1	162168270	162168570
chr1	162179270	162179450
chr1	162189790	162189950
chr1	162213570	162213810
chr1	162318910	162319090
chr1	162368170	162368330
chr1	162368530	162368690
chr1	162405810	162405950
chr1	162475110	162475290
chr1	162612730	162612910
chr1	162630790	162630950
chr1	162660670	162660910
chr1	162693290	162693430
chr1	162859190	162859330
chr1	162885650	162885790
chr1	162913410	162913550
chr1	163290350	163290590
chr1	163585850	163586130
chr1	163617110	163617290
chr1	163769703	163769863
chr1	164490343	164490483
chr1	164557303	164557503
chr1	164589843	164589983
chr1	164602143	164602323
chr1	164602863	164603043
chr1	164611803	164611983
chr1	164830823	164831003
chr1	164891763	164891923
chr1	165001663	165001803
chr1	165054863	165055043
chr1	165069863	165070123
chr1	165093083	165093263
chr1	165173963	165174143
chr1	165178863	165179003
chr1	165221663	165221803
chr1	165235723	165235903
chr1	165254743	165254883
chr1	165259323	165259483
chr1	165281523	165281763
chr1	165401383	165401543
chr1	165544023	165544183
chr1	165610943	165611163
chr1	165616383	165616523
chr1	165696743	165697023
chr1	165837963	165838203
chr1	165856723	165856903
chr1	165884923	165885083
chr1	166122183	166122343
chr1	166389203	166389343
chr1	166458923	166459063
chr1	166489803	166489983
chr1	166605803	166605943
chr1	166618383	166618523
chr1	166952023	166952263
chr1	166980963	166981123
chr1	167065943	167066083
chr1	167186303	167186443
chr1	167291863	167292043
chr1	167333783	167333923
chr1	167374063	167374263
chr1	167518143	167518323
chr1	167526703	167526843
chr1	167686303	167686443
chr1	168006902	168007082
chr1	168121742	168122062
chr1	168187862	168188002
chr1	168236022	168236262
chr1	168388542	168388702
chr1	168390342	168390522
chr1	168399342	168399522
chr1	168556782	168556982
chr1	168560382	168560582
chr1	168771462	168771602
chr1	168803942	168804122
chr1	168861482	168861682
chr1	168861762	168861942
chr1	168907062	168907282
chr1	168920862	168921142
chr1	169031742	169031882
chr1	169045042	169045182
chr1	169124502	169124682
chr1	169510842	169510982
chr1	169568642	169568782
chr1	169572182	169572502
chr1	169574462	169574642
chr1	170457859	170458039
chr1	171029019	171029159
chr1	171126560	171126740
chr1	171141701	171141901
chr1	171153341	171153521
chr1	171210461	171210641
chr1	171338381	171338521
chr1	171424621	171424761
chr1	171441741	171441881
chr1	171572521	171572681
chr1	171942760	171942900
chr1	171944580	171944720
chr1	171948620	171948800
chr1	171963000	171963160
chr1	172154480	172154640
chr1	172177960	172178120
chr1	172240040	172240200
chr1	172278860	172279000
chr1	172295100	172295320
chr1	172322860	172323020
chr1	172356760	172356960
chr1	172359740	172359980
chr1	172499700	172499860
chr1	172515920	172516120
chr1	172941040	172941200
chr1	172976500	172976640
chr1	173056400	173056580
chr1	173088820	173088960
chr1	173190721	173190921
chr1	173200101	173200241
chr1	173404681	173404821
chr1	173451961	173452221
chr1	173573641	173573821
chr1	174153202	174153362
chr1	174251862	174252022
chr1	174289642	174289782
chr1	174475562	174475702
chr1	174710962	174711102
chr1	174963563	174963743
chr1	174966103	174966263
chr1	175206824	175207004
chr1	175347644	175347784
chr1	175471124	175471304
chr1	175574984	175575124
chr1	175683444	175683604
chr1	175719144	175719284
chr1	175725784	175725964
chr1	175761504	175761644
chr1	175898324	175898464
chr1	176033944	176034104
chr1	176051584	176051744
chr1	176194264	176194444
chr1	176262004	176262144
chr1	176531084	176531264
chr1	176591184	176591324
chr1	177148324	177148464
chr1	177170944	177171104
chr1	177244444	177244584
chr1	177302524	177302664
chr1	177440924	177441104
chr1	177451324	177451504
chr1	177872885	177873045
chr1	178471765	178471925
chr1	178538945	178539085
chr1	178544125	178544285
chr1	178671745	178671925
chr1	178849305	178849465
chr1	178998745	178998905
chr1	179005845	179006025
chr1	179021985	179022125
chr1	179094965	179095145
chr1	179137905	179138065
chr1	179238685	179238845
chr1	179457985	179458145
chr1	179580505	179580645
chr1	179590125	179590285
chr1	179744025	179744205
chr1	179776065	179776205
chr1	179931105	179931245
chr1	179978545	179978725
chr1	180114565	180114765
chr1	180544104	180544324
chr1	180586764	180586904
chr1	180907124	180907264
chr1	180915304	180915464
chr1	180985964	180986124
chr1	181105684	181105864
chr1	181130244	181130384
chr1	181251064	181251244
chr1	181318804	181318964
chr1	181397624	181397764
chr1	181482744	181483024
chr1	181485644	181485784
chr1	181506284	181506444
chr1	181715124	181715264
chr1	181743684	181743864
chr1	181778984	181779164
chr1	181988285	181988425
chr1	182096985	182097125
chr1	182146425	182146585
chr1	182183585	182183825
chr1	182209925	182210085
chr1	182249345	182249525
chr1	182317485	182317785
chr1	182410585	182410885
chr1	182602285	182602445
chr1	182624705	182624865
chr1	182662225	182662365
chr1	182684625	182684785
chr1	182703665	182703865
chr1	182732245	182732445
chr1	182787725	182787905
chr1	183075985	183076145
chr1	183407005	183407165
chr1	183418085	183418225
chr1	183492965	183493125
chr1	183588945	183589085
chr1	183738785	183738925
chr1	183797786	183797926
chr1	183877486	183877666
chr1	183888446	183888686
chr1	184228546	184228686
chr1	184248026	184248186
chr1	184258586	184258726
chr1	184296686	184296846
chr1	184422846	184423226
chr1	184453526	184453706
chr1	184494186	184494366
chr1	184504066	184504286
chr1	184590466	184590706
chr1	184597806	184597966
chr1	184705346	184705606
chr1	184759206	184759386
chr1	184803186	184803366
chr1	184838706	184838906
chr1	184915727	184915987
chr1	184929968	184930188
chr1	185139368	185139548
chr1	185315468	185315608
chr1	185342888	185343068
chr1	185404788	185404928
chr1	185477968	185478188
chr1	185529888	185530028
chr1	185534868	185535168
chr1	185594108	185594308
chr1	185611108	185611248
chr1	185646428	185646608
chr1	185696908	185697048
chr1	185700208	185700388
chr1	185790228	185790408
chr1	185989548	185989688
chr1	186093528	186093708
chr1	186200268	186200428
chr1	186293068	186293208
chr1	186492648	186492828
chr1	186535448	186535588
chr1	186618488	186618728
chr1	186828848	186828988
chr1	186837548	186837688
chr1	187009528	187009668
chr1	187104428	187104608
chr1	187261868	187262008
chr1	187307008	187307188
chr1	187509148	187509288
chr1	187517528	187517788
chr1	187766369	187766529
chr1	187837869	187838049
chr1	187971969	187972149
chr1	188073549	188073749
chr1	188102289	188102429
chr1	189374470	189374610
chr1	189678190	189678350
chr1	189830030	189830170
chr1	190592690	190592870
chr1	191449030	191449170
chr1	191471230	191471370
chr1	191595390	191595570
chr1	192206210	192206390
chr1	192233170	192233310
chr1	192496390	192496570
chr1	192626690	192626870
chr1	192729670	192729830
chr1	192840550	192840690
chr1	192912610	192912770
chr1	193308690	193308850
chr1	193767870	193768210
chr1	194104410	194104550
chr1	194358350	194358490
chr1	194535550	194535710
chr1	195763050	195763230
chr1	196002490	196002650
chr1	196007870	196008010
chr1	196037770	196037930
chr1	196568490	196568650
chr1	196658250	196658390
chr1	196877950	196878110
chr1	197043030	197043210
chr1	197462790	197462930
chr1	197463310	197463470
chr1	197467910	197468050
chr1	197485890	197486070
chr1	197620670	197620850
chr1	197976370	197976510
chr1	198132070	198132250
chr1	198160310	198160470
chr1	198167710	198167850
chr1	198188570	198188730
chr1	198274050	198274230
chr1	198657511	198657671
[truncated: 26,872 more rows]

## Sheet: S4F
Table S4F. Genomic coordinates of repressed regions
chr	start	end
chr1	861764	862045
chr1	879588	879730
chr1	880193	880296
chr1	888335	889257
chr1	897355	897489
chr1	898375	898870
chr1	899992	900187
chr1	981547	982144
chr1	982507	983186
chr1	1050932	1051119
chr1	1052357	1052472
chr1	1056582	1056771
chr1	1075534	1075614
chr1	1201477	1201663
chr1	1360862	1361005
chr1	1448611	1448803
chr1	1460700	1460852
chr1	1465611	1465695
chr1	1493178	1493397
chr1	1578167	1578266
chr1	1581296	1581649
chr1	1584843	1585272
chr1	1587081	1587209
chr1	1594644	1595033
chr1	1595277	1595406
chr1	1595667	1597099
chr1	1597513	1597661
chr1	1604962	1605144
chr1	1607063	1607264
chr1	1631418	1631656
chr1	1631942	1632243
chr1	1930662	1931115
chr1	1935599	1935828
chr1	1936535	1937411
chr1	1937727	1937807
chr1	1938070	1938299
chr1	1938682	1939005
chr1	1949099	1949326
chr1	1949543	1949981
chr1	1951409	1951534
chr1	1951901	1952072
chr1	1965161	1965293
chr1	1966134	1966375
chr1	1967848	1968124
chr1	1972233	1972336
chr1	1975997	1976456
chr1	1987174	1987303
chr1	1990532	1990693
chr1	1994591	1994878
chr1	2008048	2008684
chr1	2009282	2009448
chr1	2009750	2010019
chr1	2019506	2021351
chr1	2021575	2022775
chr1	2023772	2023853
chr1	2024058	2024180
chr1	2025305	2026068
chr1	2030373	2031034
chr1	2035915	2036564
chr1	2037347	2037500
chr1	2040737	2041280
chr1	2117459	2117625
chr1	2321338	2321570
chr1	2323601	2323681
chr1	2324634	2325553
chr1	2330652	2330887
chr1	2331172	2331771
chr1	2332008	2333139
chr1	2333865	2334100
chr1	2334457	2334537
chr1	2336457	2336751
chr1	2337012	2337174
chr1	2337555	2337704
chr1	2338548	2338756
chr1	2347325	2347539
chr1	2360182	2360362
chr1	2370291	2370583
chr1	2418862	2419095
chr1	2419450	2419530
chr1	2423340	2423594
chr1	2425201	2425389
chr1	2426118	2426308
chr1	2426540	2426928
chr1	2427298	2427378
chr1	2432857	2433706
chr1	2433956	2434333
chr1	2434543	2434979
chr1	2435246	2435463
chr1	2443644	2444016
chr1	2444215	2444893
chr1	2462655	2463316
chr1	2463887	2464543
chr1	2468219	2468391
chr1	2468630	2468712
chr1	2469115	2469513
chr1	2470105	2470482
chr1	2502471	2502551
chr1	2537377	2537588
chr1	2565148	2565670
chr1	2566255	2566487
chr1	2566716	2566814
chr1	2567245	2567504
chr1	2572456	2572964
chr1	2573178	2573986
chr1	2598859	2599429
chr1	2599894	2599974
chr1	2600630	2601074
chr1	2601876	2602644
chr1	2602844	2602960
chr1	2605723	2606029
chr1	2626543	2626901
chr1	2627807	2630962
chr1	2639201	2639343
chr1	2639860	2640051
chr1	2643859	2644035
chr1	2645481	2645914
chr1	2648019	2648506
chr1	2648739	2649182
chr1	2649400	2649678
chr1	2650653	2651276
chr1	2651620	2651915
chr1	2652373	2652674
chr1	2652886	2653114
chr1	2654247	2655024
chr1	2655561	2655644
chr1	2656258	2656369
chr1	2683385	2683715
chr1	2683963	2684356
chr1	2778170	2779281
chr1	2779635	2779968
chr1	2781710	2781803
chr1	2782007	2782571
chr1	2782778	2783083
chr1	2783449	2783932
chr1	2784569	2785441
chr1	2785646	2785914
chr1	2786946	2789487
chr1	2789693	2791634
chr1	2792260	2792597
chr1	2793417	2793583
chr1	2794207	2795002
chr1	2796327	2796616
chr1	2797276	2797584
chr1	2799559	2801303
chr1	2801855	2801986
chr1	2802213	2802694
chr1	2802939	2803345
chr1	2803542	2807455
chr1	2808215	2808403
chr1	2813674	2813754
chr1	2814325	2815836
chr1	2816634	2818115
chr1	2818422	2818924
chr1	2819159	2819589
chr1	2819932	2820029
chr1	2822409	2825694
chr1	2828511	2829139
chr1	2831339	2832371
chr1	2832764	2835371
chr1	2835905	2838257
chr1	2838782	2839233
chr1	2839790	2840233
chr1	2840450	2840700
chr1	2840985	2841511
chr1	2842506	2843190
chr1	2843578	2843946
chr1	2844240	2844922
chr1	2845248	2845640
chr1	2845873	2846005
chr1	2846276	2846406
chr1	2846716	2851498
chr1	2851698	2851939
chr1	2852916	2859828
chr1	2860164	2862522
chr1	2862792	2866168
chr1	2866528	2869127
chr1	2869324	2870541
chr1	2871086	2872191
chr1	2873291	2874722
chr1	2875688	2878168
chr1	2878536	2879075
chr1	2879332	2884444
chr1	2884662	2884767
chr1	2884987	2887594
chr1	2890084	2891436
chr1	2891665	2895890
chr1	2896822	2897325
chr1	2897714	2898554
chr1	2899088	2900627
chr1	2900907	2901188
chr1	2901510	2901951
chr1	2902348	2902442
chr1	2902650	2908595
chr1	2908831	2910013
chr1	2916296	2916485
chr1	2917546	2918075
chr1	2918321	2921395
chr1	2922020	2922222
chr1	2922420	2924999
chr1	2925207	2925977
chr1	2926252	2926943
chr1	2928938	2933254
chr1	2933454	2935658
chr1	2937031	2937408
chr1	2937885	2938245
chr1	2938486	2938592
chr1	2938887	2939076
chr1	2939975	2941691
chr1	2941989	2943070
chr1	2944324	2944585
chr1	2944841	2945384
chr1	2945920	2946303
chr1	2948198	2949474
chr1	2950083	2951926
chr1	2952292	2953764
chr1	2960831	2962597
chr1	2963530	2963877
chr1	2964141	2965136
chr1	2965434	2966146
chr1	2966417	2971227
chr1	2971613	2971893
chr1	2972136	2972524
chr1	2972823	2973143
chr1	2973704	2974574
chr1	2975337	2975627
chr1	2978822	2979859
chr1	2980527	2980850
chr1	2981158	2981305
chr1	2981559	2981864
chr1	2984495	2985167
chr1	2985790	2986812
chr1	2987032	2987642
chr1	2987993	2988774
chr1	2989220	2991416
chr1	2991725	2992755
chr1	2994760	2994889
chr1	2995955	2998518
chr1	2998749	3002012
chr1	3002300	3003172
chr1	3003415	3003783
chr1	3004000	3005946
chr1	3006159	3007483
chr1	3008842	3009237
chr1	3009458	3009569
chr1	3011208	3011877
chr1	3012130	3012288
chr1	3013145	3013479
chr1	3013708	3018155
chr1	3018358	3018476
chr1	3018754	3019791
chr1	3020024	3020406
chr1	3020637	3023980
chr1	3024239	3024943
chr1	3025209	3025974
chr1	3027186	3027266
chr1	3027724	3029109
chr1	3029540	3034091
chr1	3034369	3035041
chr1	3035795	3038334
chr1	3038709	3039304
chr1	3039859	3040185
chr1	3040384	3041979
chr1	3042462	3043346
chr1	3043633	3044005
chr1	3044209	3044289
chr1	3045412	3046589
chr1	3046818	3048290
chr1	3048627	3050474
chr1	3052914	3053265
chr1	3053624	3054088
chr1	3054379	3055213
chr1	3055766	3056205
chr1	3056727	3057198
chr1	3058276	3060373
chr1	3061137	3061622
chr1	3061850	3062113
chr1	3062317	3065831
chr1	3067346	3068623
chr1	3070558	3070802
chr1	3076304	3076616
chr1	3080670	3080886
chr1	3081216	3081707
chr1	3082110	3082332
chr1	3084604	3084729
chr1	3090444	3090635
chr1	3091977	3092916
chr1	3093789	3093869
chr1	3094779	3095127
chr1	3095910	3097854
chr1	3098108	3099752
chr1	3100469	3100726
chr1	3101716	3101912
chr1	3102933	3103329
chr1	3103800	3104074
chr1	3109738	3109937
chr1	3110671	3110867
chr1	3111265	3112005
chr1	3118177	3118275
chr1	3140037	3141822
chr1	3142481	3143095
chr1	3144493	3144829
chr1	3145038	3145610
chr1	3145998	3146276
chr1	3149746	3150044
chr1	3154735	3155552
chr1	3155766	3155898
chr1	3156120	3156551
chr1	3157662	3157814
chr1	3161782	3161886
chr1	3162316	3162396
chr1	3193373	3193757
chr1	3199229	3199811
chr1	3200013	3200214
chr1	3200707	3201074
chr1	3201703	3201903
chr1	3202410	3202532
chr1	3205340	3205477
chr1	3207553	3207646
chr1	3208145	3208401
chr1	3208692	3208889
chr1	3210092	3211302
chr1	3211501	3212130
chr1	3215394	3215622
chr1	3216159	3216402
chr1	3217739	3218000
chr1	3220252	3221039
chr1	3221538	3221763
chr1	3222026	3222197
chr1	3222407	3222655
chr1	3222875	3223314
chr1	3223696	3226710
chr1	3226949	3230518
chr1	3230796	3231272
chr1	3231571	3233851
chr1	3234073	3235275
chr1	3236646	3236844
chr1	3239269	3239932
chr1	3240463	3242049
chr1	3242902	3243150
chr1	3243396	3244964
chr1	3245525	3246249
chr1	3246545	3246653
chr1	3246934	3252206
chr1	3252516	3252737
chr1	3252944	3253181
chr1	3255297	3256586
chr1	3256847	3257818
chr1	3258064	3259575
chr1	3261062	3267848
chr1	3268068	3272247
chr1	3272608	3272763
chr1	3273265	3273725
chr1	3274449	3274787
chr1	3278150	3278838
chr1	3279102	3281860
chr1	3282681	3284057
chr1	3285161	3287222
chr1	3287867	3291038
chr1	3291337	3293716
chr1	3294018	3294660
chr1	3294863	3299238
chr1	3300468	3303786
chr1	3304166	3305288
chr1	3305824	3307298
chr1	3307609	3309929
chr1	3310186	3310508
chr1	3310745	3313393
chr1	3314042	3316803
chr1	3326300	3326620
chr1	3328719	3328926
chr1	3341541	3341645
chr1	3342824	3343305
chr1	3346598	3348501
chr1	3348746	3349009
chr1	3351175	3351268
chr1	3355034	3355381
chr1	3356093	3356730
chr1	3357908	3358732
chr1	3361413	3361530
chr1	3362501	3363948
chr1	3364165	3364804
chr1	3365051	3366032
chr1	3366720	3366846
chr1	3367542	3368324
chr1	3368640	3368938
chr1	3369325	3369415
chr1	3370840	3372066
chr1	3372595	3372882
chr1	3373159	3378102
chr1	3382510	3386286
chr1	3386513	3386807
chr1	3387527	3392286
chr1	3393932	3395530
chr1	3395855	3396058
chr1	3399616	3400035
chr1	3404444	3404623
chr1	3404906	3405314
chr1	3405860	3406398
chr1	3408015	3408777
chr1	3409365	3409792
chr1	3410477	3416237
chr1	3418614	3419482
chr1	3419680	3422747
chr1	3423010	3423129
chr1	3432813	3433374
chr1	3433868	3434451
chr1	3434669	3436831
chr1	3438910	3439107
chr1	3440606	3442646
chr1	3442870	3443463
chr1	3443894	3444088
chr1	3445488	3445737
chr1	3447925	3448062
chr1	3451337	3451478
chr1	3488218	3488931
chr1	3496536	3497081
chr1	3497383	3497976
chr1	3498441	3498776
chr1	3501075	3501285
chr1	3501970	3502118
chr1	3503365	3503448
chr1	3505204	3505284
chr1	3505918	3506096
chr1	3506387	3506554
chr1	3506755	3507144
chr1	3507619	3507855
chr1	3508386	3508838
chr1	3509486	3509740
chr1	3554900	3555070
chr1	3561042	3561143
chr1	3564960	3565040
chr1	3569877	3569964
chr1	3581414	3581494
chr1	3612737	3612860
chr1	3616296	3616584
chr1	3619991	3620348
chr1	3651516	3653877
chr1	3654840	3654950
chr1	3655453	3655849
chr1	3656313	3656606
chr1	3656867	3657231
chr1	3657869	3658346
chr1	3660739	3661199
chr1	3688507	3688756
chr1	3690453	3690985
chr1	3694766	3695187
chr1	3697321	3697573
chr1	3698982	3699062
chr1	3699411	3700037
chr1	3718319	3718646
chr1	3719300	3719532
chr1	3721001	3721195
chr1	3725405	3725631
chr1	3726445	3726599
chr1	3729020	3729116
chr1	3730833	3731188
chr1	3750257	3750581
chr1	3750781	3750950
chr1	3752320	3752961
chr1	3754441	3755707
chr1	3755933	3756029
chr1	3756374	3757398
chr1	3757962	3758216
chr1	3758496	3758905
chr1	3759233	3761381
chr1	3761658	3762141
chr1	3763994	3764195
chr1	3765058	3765403
chr1	3765664	3765761
chr1	3802354	3802500
chr1	3810208	3810320
chr1	3812959	3813202
chr1	3907828	3908131
chr1	3908517	3908720
chr1	3909131	3910647
chr1	3911694	3911774
chr1	3912038	3912134
chr1	3914382	3915300
chr1	3915603	3916970
chr1	3917221	3918310
chr1	3919020	3921186
chr1	3923256	3923369
chr1	3923732	3923936
chr1	3924848	3925350
chr1	3925557	3926192
chr1	3926398	3927690
chr1	3930250	3933975
chr1	3934322	3934994
chr1	3936367	3937201
chr1	3937555	3937640
chr1	3937841	3940320
chr1	3940590	3941999
chr1	3942819	3943202
chr1	3943491	3950999
chr1	3951498	3952280
chr1	3952514	3955322
chr1	3955530	3955789
chr1	3957171	3958032
chr1	3958665	3959280
chr1	3961255	3961442
chr1	3966037	3966413
chr1	3968815	3968922
chr1	3969671	3969762
chr1	3970435	3971796
chr1	3972798	3973251
chr1	3973519	3974220
chr1	3974530	3975005
chr1	3975329	3975703
chr1	3976309	3976463
chr1	3976686	3977222
chr1	3977602	3977911
chr1	3978324	3978406
chr1	3979223	3979488
chr1	3979777	3980244
chr1	3980946	3981233
chr1	3981430	3982018
chr1	3982344	3982436
chr1	3983063	3983523
chr1	3984869	3985225
chr1	3989108	3989464
chr1	3990349	3991216
chr1	3992116	3992254
chr1	3993154	3994816
chr1	3995126	3995984
chr1	3996540	3998874
chr1	4000223	4000695
chr1	4000917	4001315
chr1	4001862	4001971
chr1	4002188	4002583
chr1	4003024	4003135
chr1	4003936	4005109
chr1	4005339	4005695
chr1	4006753	4007082
chr1	4007550	4008575
chr1	4009305	4009459
chr1	4010465	4011206
chr1	4011460	4011554
chr1	4011880	4012617
chr1	4012817	4013226
chr1	4013512	4014078
chr1	4014326	4014406
chr1	4014821	4015440
chr1	4016582	4018045
chr1	4018309	4021378
chr1	4021640	4024072
chr1	4024339	4026441
chr1	4026773	4026937
chr1	4027162	4028898
chr1	4029127	4030347
chr1	4030788	4031875
chr1	4032133	4033628
chr1	4034203	4035653
chr1	4036786	4037103
chr1	4037425	4038396
chr1	4038635	4038771
chr1	4043205	4043901
chr1	4044722	4045074
chr1	4045562	4045958
chr1	4046267	4046633
chr1	4047088	4048256
chr1	4048488	4049045
chr1	4049243	4049629
chr1	4049869	4050669
chr1	4051125	4051681
chr1	4052832	4053810
chr1	4054645	4055219
chr1	4055800	4055922
chr1	4056610	4056928
chr1	4057220	4059390
chr1	4061541	4061998
chr1	4062200	4062685
chr1	4068083	4069832
chr1	4070105	4070481
chr1	4072732	4073731
chr1	4074059	4075056
chr1	4075321	4076801
chr1	4077024	4077239
chr1	4080434	4081248
chr1	4082235	4083860
chr1	4084070	4085728
chr1	4085964	4086407
chr1	4091470	4091704
chr1	4092598	4093077
chr1	4093454	4095080
chr1	4095423	4096324
chr1	4096556	4097005
chr1	4101349	4102523
chr1	4104778	4105804
chr1	4106020	4107138
chr1	4107359	4107537
chr1	4108300	4108674
chr1	4109087	4109518
chr1	4109726	4109898
chr1	4110348	4110504
chr1	4110711	4112127
chr1	4112548	4113802
chr1	4114194	4114493
chr1	4115045	4115554
chr1	4115775	4116741
chr1	4117029	4118157
chr1	4118402	4123963
chr1	4124726	4125405
chr1	4125749	4129238
chr1	4130072	4133143
chr1	4133403	4135801
chr1	4137778	4140710
chr1	4142692	4143765
chr1	4144470	4146508
chr1	4146822	4147117
chr1	4149388	4149957
chr1	4150226	4151377
chr1	4151664	4151779
chr1	4152949	4154467
chr1	4156202	4156462
chr1	4156685	4157332
chr1	4157756	4159943
chr1	4160265	4160904
chr1	4161378	4168026
chr1	4168792	4169687
chr1	4170122	4171054
chr1	4171307	4175566
chr1	4178534	4179361
chr1	4179818	4180984
chr1	4182048	4182169
chr1	4183428	4183566
chr1	4187838	4188509
chr1	4189144	4189560
chr1	4190213	4190361
chr1	4190841	4191383
chr1	4191605	4193376
chr1	4195074	4195443
chr1	4196115	4196704
chr1	4197707	4197932
chr1	4199630	4199985
chr1	4204520	4204708
chr1	4205214	4205860
chr1	4206682	4206807
chr1	4207079	4207196
chr1	4208523	4209448
chr1	4210073	4210942
chr1	4211460	4211860
chr1	4213250	4215475
chr1	4215771	4216620
chr1	4217895	4218047
chr1	4218350	4219332
chr1	4219727	4221892
chr1	4222092	4222852
chr1	4223315	4223966
chr1	4224312	4224538
chr1	4225208	4225354
chr1	4227693	4227951
chr1	4229329	4229423
chr1	4229763	4230508
chr1	4231216	4232300
chr1	4232506	4233342
chr1	4233738	4233841
chr1	4234268	4235061
chr1	4239748	4239828
chr1	4241126	4241869
chr1	4242382	4242564
chr1	4242826	4243354
chr1	4243936	4244016
chr1	4244246	4244363
chr1	4247164	4249442
chr1	4249650	4250122
chr1	4250327	4250630
chr1	4250841	4251399
chr1	4253109	4253523
chr1	4254044	4254292
chr1	4254503	4254702
chr1	4259978	4260581
chr1	4262073	4262572
chr1	4263084	4263699
chr1	4264165	4265158
chr1	4265995	4266377
chr1	4266804	4267298
chr1	4268122	4269665
chr1	4269947	4270304
chr1	4271369	4274077
chr1	4274564	4276044
chr1	4278219	4278548
chr1	4283522	4284128
chr1	4284462	4284672
chr1	4284869	4285060
chr1	4285801	4286826
chr1	4288539	4288624
chr1	4291468	4291688
chr1	4293194	4293467
chr1	4297971	4298548
chr1	4298775	4299046
chr1	4300633	4301073
chr1	4301339	4302761
chr1	4303097	4304313
chr1	4304646	4304726
chr1	4305931	4306087
chr1	4307578	4309184
chr1	4309573	4311528
chr1	4311842	4313218
chr1	4315175	4315614
chr1	4316955	4318099
chr1	4319273	4319703
chr1	4320023	4320736
chr1	4321409	4321906
chr1	4323579	4324051
chr1	4324843	4325691
chr1	4326549	4327039
chr1	4327547	4328518
chr1	4328725	4329655
chr1	4329925	4331603
chr1	4333989	4334171
chr1	4334496	4334692
chr1	4335045	4335327
chr1	4335611	4335724
chr1	4335954	4336393
chr1	4337295	4337638
chr1	4339460	4340045
chr1	4342288	4342468
chr1	4343746	4343848
chr1	4344478	4344615
chr1	4346469	4346866
chr1	4349020	4349599
chr1	4350861	4351975
chr1	4352616	4354691
chr1	4354912	4355132
chr1	4355332	4358583
chr1	4358944	4360252
chr1	4360529	4363568
chr1	4369164	4369326
chr1	4370168	4370450
chr1	4370698	4370796
chr1	4384668	4384827
chr1	4386564	4387722
chr1	4388628	4388708
chr1	4389366	4390443
chr1	4392601	4393964
chr1	4394290	4395092
chr1	4395983	4396531
chr1	4396991	4402439
chr1	4405009	4406451
chr1	4407562	4408620
chr1	4408999	4409331
chr1	4409575	4410140
chr1	4413685	4413765
chr1	4414153	4414560
chr1	4419710	4419910
chr1	4421145	4421296
chr1	4427823	4428091
chr1	4429130	4429226
chr1	4430576	4431157
chr1	4432435	4432576
chr1	4432891	4433155
chr1	4433876	4434540
chr1	4435692	4435821
chr1	4440019	4441045
chr1	4441366	4442299
chr1	4443264	4443664
chr1	4443932	4446123
chr1	4447892	4448687
chr1	4449402	4449541
chr1	4452778	4453027
chr1	4454354	4454844
chr1	4456644	4456928
chr1	4457605	4457768
chr1	4458135	4459897
chr1	4460108	4460867
chr1	4462518	4462810
chr1	4463819	4464221
chr1	4465938	4466056
chr1	4466655	4467100
chr1	4467361	4467511
chr1	4467763	4467857
chr1	4468188	4468357
chr1	4469934	4471242
chr1	4471568	4473122
chr1	4475255	4475499
chr1	4477245	4477351
chr1	4479551	4480725
chr1	4480950	4481575
chr1	4481805	4482036
chr1	4483118	4483363
chr1	4484012	4484570
chr1	4484771	4485727
chr1	4487312	4487523
chr1	4487982	4488193
chr1	4488394	4488474
chr1	4490581	4490712
chr1	4490950	4491205
chr1	4491405	4491807
chr1	4492110	4493082
chr1	4493718	4494221
chr1	4494580	4495675
chr1	4495948	4496269
chr1	4496528	4498036
chr1	4498400	4498935
chr1	4499324	4500009
chr1	4500397	4502473
chr1	4502928	4503267
chr1	4503530	4503657
chr1	4503883	4507781
chr1	4508690	4509270
chr1	4509667	4510101
chr1	4510301	4513191
chr1	4514548	4514699
chr1	4515879	4515974
chr1	4516182	4516810
chr1	4517009	4517433
chr1	4517649	4518276
chr1	4518517	4521494
chr1	4522482	4522658
chr1	4522936	4524606
chr1	4526196	4527762
chr1	4528049	4528939
chr1	4529362	4530413
chr1	4530896	4531510
chr1	4531828	4532267
chr1	4532534	4533483
chr1	4533790	4534254
chr1	4535783	4536745
chr1	4537308	4537420
chr1	4537860	4538519
chr1	4538724	4538804
chr1	4539003	4539754
chr1	4540167	4540800
chr1	4541124	4541703
chr1	4542001	4542777
chr1	4543026	4545301
chr1	4545930	4546370
chr1	4546648	4546986
chr1	4547318	4547574
chr1	4547832	4547935
chr1	4548404	4548586
chr1	4550496	4552052
chr1	4553654	4555304
chr1	4557295	4557628
chr1	4558722	4559650
chr1	4559930	4562228
chr1	4562500	4563074
chr1	4563627	4564321
chr1	4567882	4567978
chr1	4569962	4571003
chr1	4571226	4572741
chr1	4572975	4573852
chr1	4574790	4575884
chr1	4581635	4582745
chr1	4583015	4583778
chr1	4584201	4584941
chr1	4585526	4587822
chr1	4589425	4589505
chr1	4589777	4590104
chr1	4604097	4604502
chr1	4605536	4606203
chr1	4606412	4607061
chr1	4625983	4626355
chr1	4628828	4628933
chr1	4630173	4630318
chr1	4631060	4631332
chr1	4633410	4633660
chr1	4634910	4635393
chr1	4636158	4636250
chr1	4637873	4638307
chr1	4640159	4642301
chr1	4644041	4644490
chr1	4644880	4644960
chr1	4648441	4648589
chr1	4650209	4650377
chr1	4650699	4650965
chr1	4653500	4654418
chr1	4654672	4655360
chr1	4655603	4658939
chr1	4659161	4660577
chr1	4661863	4665027
chr1	4665293	4667980
chr1	4668640	4669129
chr1	4677722	4679307
chr1	4679704	4681298
chr1	4682470	4682641
chr1	4683539	4685410
chr1	4686138	4686403
chr1	4686686	4688090
chr1	4689552	4690455
chr1	4691707	4692094
chr1	4694248	4694518
chr1	4694725	4695300
chr1	4695632	4701542
chr1	4703715	4703935
chr1	4706453	4706826
chr1	4707755	4707935
chr1	4710294	4710463
chr1	4712552	4712894
chr1	4713105	4713242
chr1	4713783	4714944
chr1	4715158	4715329
chr1	4717769	4718023
chr1	4718833	4720869
chr1	4721086	4721606
chr1	4722258	4723910
chr1	4724116	4724834
chr1	4725405	4725533
chr1	4726125	4726488
chr1	4726732	4726812
chr1	4733246	4733885
chr1	4734287	4736620
chr1	4736917	4737121
chr1	4737345	4737720
chr1	4737921	4740060
chr1	4740820	4741222
chr1	4741501	4742556
chr1	4745669	4745754
chr1	4747495	4747702
chr1	4748117	4748441
chr1	4748675	4751205
chr1	4751488	4752304
chr1	4752719	4753022
chr1	4753945	4754034
chr1	4754586	4755293
chr1	4755538	4756222
chr1	4756544	4758480
chr1	4758790	4759259
chr1	4759512	4760534
chr1	4760736	4760986
chr1	4761203	4761310
chr1	4762095	4762378
chr1	4763101	4764343
chr1	4764775	4765209
chr1	4765770	4766957
chr1	4768856	4769078
chr1	4769457	4771037
chr1	4771266	4772791
chr1	4773073	4773538
chr1	4773844	4774039
chr1	4774391	4775948
chr1	4777116	4777477
chr1	4778410	4779203
chr1	4780161	4780519
chr1	4780895	4781445
chr1	4787814	4788004
chr1	4788323	4788674
chr1	4788896	4789069
chr1	4789388	4789771
chr1	4790834	4792091
chr1	4795196	4795861
chr1	4796678	4797415
chr1	4798446	4798835
chr1	4800940	4801278
chr1	4801821	4802033
chr1	4806020	4806845
chr1	4807311	4807916
chr1	4808953	4809164
chr1	4809800	4810357
chr1	4811317	4811407
chr1	4811979	4812531
chr1	4813406	4814007
chr1	4814596	4815368
chr1	4827381	4828029
chr1	4828497	4828641
chr1	4829346	4829881
chr1	4830169	4830379
chr1	4830621	4833023
chr1	4833261	4833547
chr1	4833796	4833941
chr1	4835694	4836157
chr1	4836438	4837122
chr1	4841405	4841577
chr1	4841848	4842332
chr1	4842660	4842875
chr1	4843135	4844044
chr1	4844270	4844627
chr1	4847253	4850474
chr1	4851843	4852097
chr1	4867664	4868916
chr1	4869524	4870040
chr1	4870727	4871028
chr1	4871301	4871414
chr1	4871978	4872134
chr1	4872357	4872655
chr1	4872861	4874344
chr1	4882274	4882470
chr1	4882667	4882811
chr1	4893355	4893970
chr1	4894327	4894609
chr1	4894979	4896058
chr1	4896424	4897220
chr1	4898030	4898480
chr1	4899515	4899903
chr1	4900653	4900877
chr1	4903732	4904666
chr1	4905213	4905629
chr1	4906156	4906497
chr1	4907174	4908798
chr1	4909733	4909909
chr1	4910141	4910372
chr1	4910666	4911166
chr1	4912412	4912787
chr1	4913083	4914137
chr1	4914414	4914742
chr1	4914998	4916288
chr1	4917365	4917667
chr1	4922711	4922854
chr1	4933134	4933781
chr1	4934258	4935320
chr1	4936054	4937392
chr1	4938151	4939647
chr1	4940766	4941273
chr1	4942621	4942939
chr1	4944018	4944283
chr1	4945217	4945704
chr1	4946443	4946524
chr1	4947283	4947406
chr1	4947725	4949568
chr1	4950074	4950329
chr1	4950581	4950684
chr1	4951207	4951452
chr1	4952929	4953200
chr1	4954499	4954580
chr1	4957041	4957153
chr1	4958063	4958150
chr1	4959665	4959858
chr1	4960247	4961690
chr1	4962302	4964572
chr1	4965292	4965595
chr1	4966341	4966952
chr1	4967156	4967425
chr1	4970468	4970634
chr1	4971931	4974482
chr1	4974880	4979718
chr1	4979915	4980538
chr1	4981214	4981577
chr1	4981921	4982212
chr1	4982656	4982849
chr1	4985011	4985542
chr1	4986206	4986704
chr1	4986990	4988301
chr1	4988529	4988931
chr1	4991096	4991394
chr1	4994121	4994580
chr1	4995421	4995564
chr1	4995814	4996059
chr1	4996715	4996870
chr1	4997125	4997238
chr1	4998011	4998091
chr1	4998303	4998383
chr1	5000707	5000817
chr1	5006114	5006562
chr1	5007229	5007529
chr1	5007836	5008085
chr1	5008352	5008715
chr1	5008959	5010324
chr1	5010569	5011270
chr1	5011541	5011649
chr1	5011934	5012963
chr1	5014993	5015119
chr1	5015431	5015549
chr1	5015963	5016376
chr1	5017285	5018374
chr1	5018799	5019052
chr1	5019354	5020478
chr1	5022674	5023648
chr1	5024055	5024393
chr1	5025080	5025183
chr1	5025416	5025885
chr1	5026102	5026472
chr1	5027746	5027919
chr1	5028724	5029660
chr1	5029889	5030497
chr1	5030721	5030871
chr1	5035954	5036118
chr1	5040623	5040716
chr1	5041642	5041774
chr1	5042547	5044033
chr1	5044284	5044803
chr1	5053511	5053591
chr1	5055219	5055405
chr1	5056825	5057263
chr1	5060554	5060685
chr1	5060968	5061049
chr1	5062237	5062333
chr1	5062550	5062941
chr1	5068913	5069191
chr1	5069760	5069933
chr1	5071802	5072367
chr1	5074164	5074396
chr1	5077793	5078336
chr1	5078679	5078881
chr1	5079545	5079892
chr1	5083336	5083731
chr1	5084923	5085643
chr1	5086332	5086437
chr1	5089615	5089841
chr1	5093457	5093562
chr1	5094180	5094283
chr1	5094705	5094785
chr1	5100940	5101422
chr1	5106304	5106867
chr1	5107325	5107436
chr1	5110218	5110621
chr1	5110907	5111464
chr1	5111917	5114173
chr1	5120870	5121077
chr1	5124455	5124858
chr1	5125117	5125538
chr1	5126770	5127266
chr1	5129547	5129627
chr1	5129941	5130113
chr1	5130708	5131946
chr1	5132221	5133120
chr1	5133349	5133986
chr1	5135396	5135841
chr1	5136052	5136583
chr1	5137187	5137472
chr1	5138326	5138693
chr1	5141385	5144763
chr1	5145071	5146340
chr1	5146632	5147447
chr1	5148006	5148372
chr1	5149003	5149162
chr1	5149958	5150578
chr1	5151073	5151565
chr1	5151824	5152085
chr1	5152298	5152867
chr1	5153349	5153566
chr1	5155119	5155419
chr1	5156864	5157002
chr1	5157391	5157776
chr1	5157994	5158277
chr1	5158675	5158757
chr1	5159066	5159146
chr1	5160350	5162766
chr1	5163155	5163606
chr1	5167830	5168206
chr1	5172215	5172398
chr1	5177805	5178305
chr1	5179243	5179390
chr1	5180140	5180436
chr1	5180680	5181187
chr1	5183172	5183592
chr1	5183889	5183995
chr1	5186086	5186440
chr1	5187064	5187272
chr1	5188404	5188527
chr1	5191525	5191772
chr1	5196094	5196727
chr1	5200292	5200805
chr1	5202802	5202940
chr1	5203661	5203756
chr1	5204194	5204730
chr1	5207700	5208519
chr1	5208851	5209261
chr1	5210151	5210402
chr1	5211916	5212076
chr1	5215150	5215338
chr1	5215754	5216433
chr1	5218003	5218826
chr1	5219055	5220311
chr1	5220508	5221263
chr1	5222234	5223081
chr1	5223348	5223566
chr1	5223788	5223868
chr1	5224607	5224973
chr1	5225287	5226671
chr1	5227977	5230521
chr1	5231469	5232439
chr1	5234484	5234715
chr1	5235132	5236954
chr1	5237265	5240077
chr1	5240362	5240711
chr1	5241303	5242056
chr1	5242845	5243029
chr1	5243260	5243344
chr1	5244706	5245287
chr1	5246319	5247085
chr1	5247565	5247844
chr1	5248393	5248894
chr1	5249472	5249706
chr1	5250512	5250727
chr1	5251344	5252364
chr1	5252570	5252710
chr1	5252924	5253541
chr1	5254576	5254697
chr1	5255104	5255309
chr1	5255721	5256438
chr1	5256682	5257041
chr1	5258266	5258750
chr1	5261004	5261084
chr1	5261999	5262239
chr1	5265265	5266928
chr1	5267336	5268040
chr1	5268284	5269114
chr1	5269445	5270399
chr1	5273597	5273862
chr1	5274080	5274966
chr1	5276080	5276679
chr1	5278856	5279246
chr1	5283134	5283234
chr1	5285696	5286300
chr1	5290409	5290687
chr1	5291229	5291367
chr1	5291649	5292144
chr1	5293633	5294102
chr1	5294499	5295166
chr1	5295711	5295869
chr1	5296095	5296222
chr1	5296445	5298610
chr1	5299073	5300308
chr1	5305795	5306429
chr1	5306768	5307691
chr1	5308044	5308847
chr1	5309101	5309198
chr1	5309545	5311655
chr1	5312537	5313217
chr1	5313426	5313585
chr1	5314041	5314294
chr1	5314499	5315379
chr1	5316376	5316798
chr1	5317047	5318143
chr1	5319065	5319892
chr1	5320091	5321716
chr1	5322043	5322526
chr1	5323604	5323829
chr1	5324086	5324310
chr1	5324574	5324809
chr1	5331032	5331651
chr1	5333973	5334053
chr1	5334818	5335294
chr1	5335722	5336402
chr1	5339612	5340129
chr1	5341622	5342295
chr1	5342614	5342700
chr1	5343561	5343935
chr1	5345428	5346508
chr1	5346708	5347548
chr1	5347748	5347829
chr1	5350532	5350809
chr1	5351126	5351495
chr1	5352305	5352396
chr1	5353497	5353986
chr1	5354400	5354609
chr1	5355491	5355735
chr1	5356037	5356279
chr1	5363182	5363515
chr1	5364590	5364723
chr1	5368314	5368531
chr1	5370929	5371039
chr1	5372071	5372248
chr1	5375067	5375272
chr1	5375475	5376874
chr1	5377188	5380020
chr1	5380269	5380528
chr1	5381152	5383831
chr1	5387205	5390273
chr1	5390626	5393498
chr1	5393703	5394587
chr1	5398945	5399204
chr1	5400843	5401244
chr1	5401559	5401863
chr1	5402705	5403269
chr1	5403482	5403875
chr1	5405009	5405332
chr1	5405600	5405685
chr1	5406581	5406681
chr1	5407410	5407853
chr1	5410378	5411506
chr1	5414318	5414947
chr1	5415215	5415776
chr1	5417078	5417325
chr1	5417629	5417775
chr1	5418055	5418447
chr1	5418648	5419452
chr1	5419687	5420289
chr1	5420864	5422390
chr1	5422871	5426632
chr1	5426890	5430432
chr1	5430737	5431280
chr1	5431514	5431643
chr1	5431840	5432678
chr1	5433114	5436045
chr1	5436576	5437444
chr1	5439993	5440688
chr1	5441260	5441928
chr1	5442799	5444184
chr1	5445271	5446479
chr1	5447955	5449378
chr1	5450010	5450780
chr1	5451579	5452142
chr1	5452393	5453368
chr1	5453618	5456903
chr1	5457435	5459206
chr1	5459602	5459965
chr1	5460943	5461534
chr1	5461895	5462412
chr1	5464214	5464733
chr1	5465143	5466173
chr1	5466444	5466721
chr1	5469073	5469515
chr1	5470229	5471929
chr1	5472128	5473803
chr1	5474067	5476720
chr1	5476996	5479067
chr1	5479319	5480829
chr1	5481169	5481372
chr1	5481593	5482554
chr1	5483196	5483643
chr1	5484268	5485290
chr1	5485656	5487141
chr1	5490984	5491726
chr1	5492930	5495338
chr1	5495681	5496832
chr1	5497549	5498263
chr1	5498502	5499230
chr1	5499845	5500116
chr1	5500584	5502384
chr1	5502729	5503975
chr1	5504648	5504883
chr1	5506943	5507023
chr1	5507744	5509110
chr1	5509315	5509716
chr1	5510354	5511771
chr1	5512137	5513321
chr1	5515492	5516238
chr1	5516481	5517551
chr1	5517774	5518062
chr1	5519742	5520325
chr1	5521261	5521516
chr1	5523628	5527419
chr1	5527637	5528536
chr1	5531896	5532020
chr1	5532287	5532573
chr1	5536253	5536469
chr1	5538220	5538361
chr1	5540338	5541430
chr1	5541647	5541799
chr1	5542036	5542906
chr1	5544812	5547533
chr1	5547776	5548058
chr1	5548473	5548612
chr1	5548833	5549100
chr1	5549539	5549890
chr1	5550238	5551180
chr1	5553166	5553246
chr1	5554196	5554366
chr1	5554819	5555209
chr1	5555606	5556406
chr1	5557573	5557733
chr1	5558101	5558223
chr1	5560411	5560742
chr1	5562861	5562947
chr1	5563492	5563634
chr1	5563878	5565036
chr1	5565272	5566619
chr1	5567161	5567595
chr1	5567801	5568077
chr1	5568908	5569544
chr1	5570065	5570581
chr1	5570800	5570931
chr1	5572147	5573270
chr1	5575070	5577443
chr1	5578181	5578536
chr1	5580896	5581218
chr1	5581446	5581574
chr1	5581872	5583796
chr1	5585488	5585681
chr1	5588358	5588502
chr1	5588713	5588850
chr1	5589048	5589847
chr1	5590695	5590927
chr1	5593048	5593252
chr1	5593702	5594209
chr1	5594471	5594551
chr1	5595000	5595219
chr1	5600901	5600995
chr1	5601259	5601982
chr1	5602256	5602596
chr1	5602905	5604546
chr1	5604772	5604993
chr1	5605273	5605358
chr1	5605827	5606539
chr1	5606747	5607349
chr1	5607587	5608050
chr1	5608311	5610026
chr1	5610412	5611973
chr1	5612943	5613088
chr1	5613537	5617972
chr1	5618219	5620167
chr1	5620803	5620939
chr1	5621772	5622292
chr1	5622668	5625146
chr1	5625691	5628123
chr1	5629554	5630486
chr1	5634990	5635804
chr1	5636673	5637143
chr1	5642838	5643022
chr1	5645739	5646243
chr1	5646647	5646727
chr1	5649908	5650684
chr1	5650959	5651948
chr1	5652664	5653920
chr1	5655151	5655294
chr1	5655922	5656333
chr1	5656592	5656941
chr1	5663770	5663988
chr1	5664229	5664364
chr1	5673784	5674229
chr1	5678620	5679396
chr1	5681266	5681394
chr1	5691468	5691687
chr1	5692515	5692724
chr1	5693423	5693760
chr1	5695127	5696453
chr1	5696703	5696785
chr1	5697212	5697627
chr1	5698861	5698944
chr1	5700316	5700531
chr1	5700941	5701981
chr1	5703082	5703912
chr1	5707503	5707658
chr1	5708058	5708312
chr1	5709501	5710664
chr1	5710879	5712849
chr1	5715873	5717502
chr1	5717781	5718381
chr1	5718665	5719820
chr1	5720477	5720606
chr1	5731328	5732146
chr1	5733697	5734184
chr1	5734461	5735166
chr1	5735864	5736330
chr1	5743432	5744059
chr1	5746230	5749863
chr1	5750168	5750708
chr1	5753007	5753228
chr1	5754882	5755253
chr1	5755459	5756232
chr1	5756463	5757439
chr1	5757899	5758271
chr1	5758648	5759381
chr1	5759739	5760078
chr1	5760531	5761230
chr1	5761504	5762016
chr1	5762282	5762683
chr1	5763067	5763252
chr1	5764132	5764502
chr1	5765105	5765277
chr1	5765572	5766874
chr1	5767857	5769930
chr1	5770630	5772117
chr1	5774286	5774518
chr1	5778359	5779140
chr1	5782532	5783364
chr1	5784037	5784191
chr1	5784971	5785721
chr1	5786019	5786870
chr1	5787115	5787256
chr1	5787454	5788178
chr1	5788752	5789075
chr1	5790842	5791799
chr1	5793023	5793583
chr1	5794118	5794725
chr1	5798190	5799065
chr1	5799861	5800034
chr1	5807267	5807759
chr1	5808047	5809160
chr1	5809613	5810607
chr1	5811059	5811166
chr1	5811452	5811893
chr1	5812315	5814869
chr1	5815164	5816573
chr1	5817391	5817548
chr1	5818617	5818854
chr1	5820232	5822844
chr1	5823492	5823747
chr1	5824160	5824298
chr1	5826957	5827095
chr1	5827428	5828448
chr1	5828654	5828864
chr1	5829206	5829575
chr1	5829900	5830067
chr1	5831852	5832028
chr1	5832930	5835830
chr1	5836430	5837683
chr1	5838081	5839162
chr1	5839413	5840413
chr1	5840619	5841415
chr1	5841749	5845581
chr1	5845834	5847431
chr1	5847701	5847895
chr1	5852768	5853305
chr1	5931047	5931316
chr1	6032570	6032785
chr1	6046210	6046419
chr1	6047033	6047442
chr1	6050472	6050609
chr1	6051273	6051353
chr1	6064246	6064625
chr1	6064920	6065081
chr1	6086524	6086874
chr1	6090887	6091149
chr1	6100695	6100790
chr1	6101725	6101910
chr1	6103270	6103384
chr1	6105846	6106019
chr1	6107166	6107880
chr1	6108081	6108914
chr1	6116550	6117481
chr1	6129844	6129941
chr1	6135176	6135644
chr1	6137409	6137591
chr1	6149808	6149935
chr1	6150172	6150285
chr1	6152200	6152354
chr1	6153792	6153986
chr1	6162409	6165154
chr1	6165652	6166603
chr1	6166878	6167449
chr1	6167828	6168697
chr1	6169085	6169832
chr1	6170042	6170147
chr1	6171997	6172273
chr1	6172584	6172731
chr1	6175683	6175965
chr1	6176584	6177715
chr1	6178020	6179991
chr1	6180249	6181149
chr1	6181443	6181810
chr1	6182551	6182631
chr1	6240474	6240713
chr1	6241133	6241828
chr1	6242095	6243601
chr1	6243834	6245021
chr1	6245985	6246239
chr1	6249762	6249940
chr1	6250423	6250778
chr1	6259721	6260021
chr1	6261864	6261953
chr1	6269024	6269223
chr1	6274488	6274660
chr1	6328249	6328329
chr1	6401276	6401494
chr1	6402726	6403046
chr1	6441977	6442127
chr1	6484730	6484866
chr1	6485742	6486004
chr1	6496165	6497290
chr1	6498156	6498419
chr1	6549265	6549431
chr1	6560250	6560637
chr1	6562942	6563198
chr1	6563678	6564470
chr1	6564748	6566440
chr1	6568996	6569104
chr1	6574142	6574247
chr1	6706838	6709770
chr1	6710057	6710289
chr1	6710616	6711668
chr1	6711885	6712022
chr1	6712327	6713007
chr1	6713593	6713791
chr1	6716337	6717305
chr1	6729788	6730360
chr1	6731390	6731529
chr1	6747164	6747405
chr1	6747923	6748329
chr1	6748540	6749140
chr1	6749344	6749631
chr1	6752717	6753179
chr1	6754158	6754456
chr1	6756218	6756706
chr1	6757016	6757338
chr1	6757764	6758066
chr1	6758678	6758973
chr1	6761614	6761781
chr1	6762052	6762378
chr1	6763399	6763832
chr1	6764520	6764888
chr1	6765403	6765760
chr1	6767471	6767551
chr1	6768236	6768632
chr1	6770330	6770642
chr1	6771027	6771550
chr1	6772524	6772753
chr1	6778410	6778555
chr1	6778874	6778954
chr1	6885536	6885616
chr1	6926079	6926320
chr1	6931682	6932308
chr1	6932667	6932763
chr1	6933030	6933252
chr1	6934418	6935948
chr1	6936201	6936649
chr1	6939540	6940300
chr1	6940651	6940955
chr1	6942906	6942989
chr1	6950538	6950779
chr1	6977792	6978003
chr1	6979121	6979456
chr1	6985566	6986215
chr1	6989891	6990931
chr1	6992909	6993725
chr1	6995135	6995260
chr1	7002270	7002661
chr1	7007389	7007796
chr1	7009447	7009719
chr1	7010176	7011090
chr1	7011379	7011801
chr1	7012028	7012582
chr1	7012814	7012939
chr1	7022384	7022521
chr1	7030252	7030843
chr1	7033285	7033422
chr1	7036065	7036755
chr1	7039187	7039567
chr1	7039902	7040828
chr1	7041193	7041355
chr1	7041589	7041736
chr1	7041949	7042804
chr1	7043558	7047227
chr1	7047517	7048503
chr1	7049811	7050327
chr1	7050624	7050714
chr1	7051331	7053075
chr1	7053309	7054715
chr1	7054970	7055223
chr1	7055459	7056087
chr1	7056803	7057155
chr1	7057453	7057928
chr1	7058181	7059489
chr1	7060014	7060740
chr1	7061206	7061988
chr1	7062232	7063045
chr1	7063251	7065977
chr1	7066226	7066443
chr1	7069599	7069802
chr1	7071432	7071542
chr1	7072319	7072877
chr1	7077810	7078784
chr1	7080202	7080480
chr1	7081409	7081624
chr1	7081881	7082143
chr1	7082769	7083395
chr1	7086880	7087456
chr1	7087837	7088374
chr1	7093148	7093909
chr1	7094109	7094315
chr1	7094522	7098427
chr1	7098749	7098829
chr1	7099325	7101197
chr1	7101730	7102678
chr1	7103671	7103772
chr1	7104335	7104505
chr1	7106004	7106328
chr1	7106698	7107139
chr1	7107350	7107506
chr1	7107703	7107825
chr1	7109015	7111506
chr1	7112840	7112944
chr1	7116076	7116628
chr1	7119075	7119371
chr1	7122658	7123395
chr1	7123643	7123794
chr1	7124151	7125573
chr1	7125824	7126524
chr1	7128181	7128382
chr1	7130251	7130954
chr1	7131291	7131477
chr1	7133166	7133530
chr1	7138341	7138592
chr1	7140214	7140674
chr1	7152200	7152859
chr1	7160352	7161268
chr1	7163033	7165065
chr1	7168853	7169508
chr1	7170955	7171169
chr1	7171823	7172169
chr1	7172606	7173381
chr1	7175834	7176741
chr1	7178158	7180066
chr1	7180381	7180488
chr1	7180848	7182078
chr1	7182552	7183855
chr1	7184085	7184592
chr1	7184804	7185698
chr1	7185973	7186218
chr1	7200017	7200618
chr1	7201501	7202154
chr1	7204526	7204724
chr1	7206051	7206577
chr1	7209146	7209947
chr1	7210149	7212555
chr1	7213199	7213564
chr1	7214857	7215337
chr1	7216622	7217074
chr1	7221593	7222022
chr1	7222264	7222346
chr1	7223223	7223383
chr1	7225806	7226518
chr1	7229984	7230192
chr1	7232788	7233242
chr1	7233476	7233724
chr1	7235293	7235373
chr1	7240184	7240499
chr1	7241039	7242478
chr1	7242999	7243224
chr1	7246399	7246602
chr1	7247212	7249487
chr1	7249761	7250110
chr1	7250327	7250414
chr1	7251116	7252457
chr1	7254976	7255072
chr1	7257619	7258237
chr1	7258623	7259051
chr1	7259742	7260274
chr1	7260790	7261148
chr1	7261386	7262140
chr1	7264159	7264319
chr1	7269716	7269821
chr1	7271312	7272450
chr1	7272751	7274370
chr1	7275183	7276248
chr1	7277411	7277766
chr1	7277968	7278174
chr1	7280440	7281224
chr1	7281545	7281701
chr1	7282618	7282967
chr1	7283670	7284099
chr1	7289243	7289333
chr1	7293733	7294820
chr1	7301685	7301765
chr1	7301973	7302598
chr1	7303339	7304077
chr1	7304951	7305757
chr1	7306025	7307057
chr1	7307255	7307433
chr1	7307745	7309272
chr1	7309847	7310563
chr1	7311050	7311421
chr1	7311837	7311924
chr1	7346213	7346415
chr1	7351486	7351608
chr1	7354476	7354971
chr1	7355411	7356485
chr1	7356682	7357570
chr1	7357972	7358220
chr1	7358452	7358892
chr1	7360721	7361309
chr1	7363826	7363906
chr1	7373335	7373646
chr1	7394151	7394335
chr1	7396520	7397117
chr1	7397639	7397966
chr1	7401359	7402117
chr1	7409185	7409402
chr1	7410609	7410870
chr1	7417929	7418214
chr1	7431549	7431939
chr1	7442005	7442356
chr1	7457129	7457251
chr1	7458764	7458910
chr1	7465865	7466244
chr1	7469980	7470175
chr1	7473108	7473283
chr1	7476989	7477908
chr1	7480057	7480219
chr1	7480975	7481329
chr1	7482303	7483159
chr1	7494792	7495088
chr1	7498433	7498728
chr1	7516369	7517005
chr1	7517591	7517799
chr1	7518083	7518399
chr1	7518762	7519728
chr1	7520302	7520554
chr1	7521865	7522908
chr1	7532610	7532733
chr1	7535580	7535660
chr1	7536748	7536981
chr1	7545001	7545384
chr1	7549823	7549914
chr1	7553290	7553580
chr1	7554234	7554464
chr1	7586388	7586590
chr1	7592618	7592924
chr1	7595889	7596829
chr1	7597081	7597290
chr1	7604486	7604566
chr1	7605025	7605188
chr1	7608179	7608328
chr1	7611060	7611159
chr1	7612707	7613143
chr1	7614171	7614251
chr1	7617042	7617276
chr1	7617719	7617993
chr1	7622169	7622586
chr1	7623802	7624128
chr1	7625067	7626617
chr1	7626860	7627079
chr1	7627632	7627787
chr1	7628644	7628945
chr1	7629289	7629994
chr1	7631290	7632146
chr1	7632657	7633267
chr1	7641924	7642019
chr1	7642770	7643037
chr1	7643277	7643384
chr1	7650736	7650908
chr1	7652004	7652669
chr1	7675249	7675801
chr1	7683426	7683683
chr1	7685388	7685564
chr1	7685819	7686328
chr1	7688526	7688678
chr1	7691691	7691838
chr1	7692255	7692444
chr1	7694700	7694791
chr1	7695753	7695845
chr1	7702998	7703289
chr1	7762942	7763348
chr1	7768111	7768202
chr1	7769010	7769444
chr1	7858099	7858179
chr1	7881362	7882248
chr1	7888436	7888524
chr1	7892784	7892866
chr1	7900771	7901137
chr1	7901374	7901685
chr1	7903984	7904064
chr1	7925795	7925910
chr1	7926170	7926282
chr1	7927932	7928342
chr1	7935104	7935200
chr1	7935508	7935910
chr1	7940102	7940208
chr1	7941416	7941507
chr1	8088945	8089090
chr1	8090291	8090542
chr1	8206353	8206507
chr1	8230182	8230285
chr1	8234971	8235162
chr1	8737312	8737571
chr1	8751113	8751291
chr1	8753312	8754113
chr1	8755972	8756052
chr1	8821247	8821327
chr1	8837757	8838131
chr1	8960180	8960695
chr1	8960947	8961694
chr1	9091716	9092174
chr1	9132917	9133103
chr1	9134149	9134494
chr1	9143129	9143266
chr1	9174079	9174229
chr1	9198975	9199200
chr1	9199606	9199953
chr1	9201078	9202993
chr1	9203202	9203453
chr1	9203697	9203779
chr1	9207721	9208284
chr1	9391376	9391596
chr1	9392010	9392331
chr1	9393667	9394100
chr1	9466091	9466342
chr1	9467814	9467913
chr1	9469273	9469353
chr1	9650825	9651163
chr1	9651453	9653841
chr1	9654166	9654519
chr1	9658873	9659020
chr1	9659279	9659535
chr1	9660389	9660741
chr1	9664364	9664778
chr1	9678744	9678935
chr1	9690316	9690410
chr1	9917244	9917340
chr1	9997590	9997702
chr1	9998312	9998392
chr1	10355728	10355833
chr1	10578542	10578675
chr1	10615510	10615677
chr1	10807393	10807692
chr1	10829473	10829567
chr1	10831795	10832027
chr1	10878299	10878760
chr1	10884145	10884681
chr1	10885394	10885616
chr1	10905216	10905331
chr1	10906066	10906176
chr1	10906514	10906689
chr1	10918045	10918197
chr1	10921672	10921771
chr1	10937865	10937947
chr1	10952099	10952340
chr1	10952863	10953376
chr1	10986745	10986847
chr1	10987843	10987960
chr1	10988175	10988367
chr1	11034867	11034981
chr1	11036564	11036692
chr1	11042482	11042637
chr1	11043023	11043292
chr1	11224434	11224759
chr1	11302586	11302819
chr1	11306674	11307101
chr1	11312717	11312852
chr1	11327479	11327904
chr1	11345055	11345283
chr1	11345973	11346288
chr1	11347159	11347812
chr1	11357534	11357647
chr1	11373483	11373563
chr1	11373982	11374096
chr1	11376075	11376167
chr1	11378027	11378631
chr1	11380695	11380775
chr1	11381066	11381498
chr1	11385430	11385584
chr1	11388006	11388340
chr1	11390381	11392233
chr1	11393231	11394369
chr1	11395139	11395297
chr1	11395521	11395681
chr1	11395909	11396763
chr1	11428276	11428428
chr1	11434910	11435151
chr1	11435387	11435663
chr1	11436743	11436898
chr1	11437119	11437471
chr1	11438340	11438529
chr1	11438761	11438852
chr1	11441063	11442548
chr1	11442780	11443400
chr1	11443902	11444917
chr1	11445141	11445796
chr1	11446042	11446910
chr1	11449366	11450144
chr1	11450467	11450689
chr1	11451208	11451292
chr1	11470610	11472107
chr1	11472755	11473160
chr1	11476090	11476613
chr1	11476820	11476923
chr1	11477548	11478387
chr1	11480303	11480673
chr1	11480985	11481324
chr1	11481577	11481734
chr1	11488418	11489882
chr1	11491231	11491502
chr1	11495634	11496433
chr1	11499340	11499825
chr1	11502825	11502905
chr1	11505471	11505561
chr1	11508856	11509184
chr1	11509658	11509973
chr1	11511789	11512190
chr1	11517708	11517937
chr1	11519762	11519994
chr1	11520605	11520785
chr1	11523301	11523485
chr1	11525745	11525953
chr1	11527618	11528227
chr1	11528544	11528677
chr1	11529445	11529710
chr1	11530122	11530626
chr1	11531843	11532119
chr1	11533618	11534428
chr1	11537555	11538186
chr1	11539957	11540701
chr1	11540903	11541232
chr1	11541459	11543389
chr1	11544537	11544920
chr1	11545128	11545891
chr1	11546160	11548118
chr1	11548490	11548573
chr1	11548850	11549027
chr1	11549236	11549586
chr1	11551248	11551956
chr1	11552168	11552365
chr1	11553083	11553381
chr1	11554153	11555190
chr1	11556383	11558228
chr1	11558476	11561977
chr1	11563264	11563344
chr1	11565093	11565491
chr1	11571462	11571658
chr1	11572630	11572780
chr1	11574157	11574247
chr1	11581182	11581283
chr1	11581643	11582245
chr1	11584571	11588204
chr1	11589126	11589441
chr1	11589807	11590285
chr1	11591309	11591409
chr1	11591698	11591914
chr1	11594200	11594457
chr1	11594726	11594948
chr1	11597447	11598204
chr1	11600586	11601181
chr1	11611828	11611926
chr1	11612747	11612948
chr1	11614576	11614883
chr1	11620497	11620654
chr1	11620883	11621210
[truncated: 377,105+ more rows]

## Sheet: S4G
Table S4G. Genomic coordinates of heterochromatin regions
chr	start	end
chr1	181345	181679
chr1	788354	790557
chr1	790889	791546
chr1	908230	908457
chr1	978466	978680
chr1	993296	993667
chr1	1011275	1012057
chr1	1098322	1101783
chr1	1102000	1102363
chr1	1104478	1104700
chr1	1105894	1107364
chr1	1109090	1111095
chr1	1111611	1115070
chr1	1123972	1124448
chr1	1152159	1152499
chr1	1191222	1191630
chr1	1191920	1192433
chr1	1193831	1195076
chr1	1195297	1195648
chr1	1202679	1203137
chr1	1203649	1203911
chr1	1329764	1330985
chr1	1364874	1367704
chr1	1383257	1383542
chr1	1411608	1412498
chr1	1427292	1427777
chr1	1463233	1463602
chr1	1490153	1490376
chr1	1493045	1493409
chr1	1528810	1529184
chr1	1529542	1529870
chr1	1530982	1531295
chr1	1531711	1532174
chr1	1767224	1767801
chr1	1768535	1768875
chr1	1770074	1772688
chr1	1773476	1773817
chr1	1869276	1869783
chr1	1902999	1903606
chr1	1933834	1934082
chr1	1954996	1955821
chr1	1970821	1971649
chr1	1981175	1981411
chr1	2010356	2011260
chr1	2036916	2037255
chr1	2038027	2038552
chr1	2064469	2065400
chr1	2075759	2080451
chr1	2094849	2098688
chr1	2117322	2117792
chr1	2118582	2119774
chr1	2120810	2121612
chr1	2151238	2151448
chr1	2153639	2154084
chr1	2154491	2155735
chr1	2254069	2256342
chr1	2278234	2280725
chr1	2325056	2325266
chr1	2362325	2362556
chr1	2362825	2364430
chr1	2422441	2423876
chr1	2428923	2430881
chr1	2488089	2490080
chr1	2538045	2538800
chr1	2572043	2574592
chr1	2597824	2598354
chr1	2598676	2599279
chr1	2600397	2600963
chr1	2613932	2614446
chr1	2630381	2630885
chr1	2634881	2638163
chr1	2645584	2649075
chr1	2683988	2684358
chr1	2780396	2780660
chr1	2781098	2783464
chr1	2791134	2796289
chr1	2812093	2814214
chr1	2826898	2828132
chr1	2828398	2829155
chr1	2844326	2844968
chr1	2859069	2859718
chr1	2870251	2872619
chr1	2896866	2897342
chr1	2915828	2916078
chr1	2940791	2941275
chr1	2952490	2954789
chr1	2955141	2956207
chr1	2956583	2959598
chr1	2965237	2965755
chr1	2994022	2995057
chr1	2995299	2996172
chr1	3006214	3009913
chr1	3025786	3026904
chr1	3046061	3046541
chr1	3051086	3052189
chr1	3052399	3053548
chr1	3058431	3058881
chr1	3059176	3059427
chr1	3108114	3108824
chr1	3176045	3176675
chr1	3177086	3177465
chr1	3180996	3182805
chr1	3238795	3239233
chr1	3256934	3257566
chr1	3325609	3326501
chr1	3336573	3337130
chr1	3340794	3345255
chr1	3371240	3372087
chr1	3415702	3418195
chr1	3446067	3446860
chr1	3447167	3448267
chr1	3450050	3450334
chr1	3487785	3489427
chr1	3558383	3558899
chr1	3571308	3572066
chr1	3575284	3575494
chr1	3575780	3576496
chr1	3582587	3583416
chr1	3583783	3584558
chr1	3584812	3585416
chr1	3604215	3604764
chr1	3605586	3606071
chr1	3725306	3726409
chr1	3757365	3757663
chr1	3760759	3761261
chr1	3806965	3808450
chr1	3837087	3838649
chr1	3878461	3879822
chr1	3897187	3897706
chr1	3897939	3899469
chr1	3917592	3919969
chr1	3930213	3930746
chr1	3936731	3937144
chr1	3938038	3938314
chr1	3948771	3949255
chr1	3949816	3950698
chr1	3952500	3952864
chr1	3964636	3964867
chr1	3965446	3969331
chr1	3990671	3991498
chr1	3991809	3992609
chr1	4006328	4007207
chr1	4007577	4008261
chr1	4012192	4012555
chr1	4016552	4016795
chr1	4031895	4032349
chr1	4037894	4038125
chr1	4064450	4067474
chr1	4080060	4080637
chr1	4080966	4081887
chr1	4091408	4092179
chr1	4093585	4093993
chr1	4095521	4097529
chr1	4112248	4112883
chr1	4143070	4143282
chr1	4144351	4145001
chr1	4166589	4166873
chr1	4200436	4200742
chr1	4203231	4207621
chr1	4215494	4215830
chr1	4216243	4216486
chr1	4217841	4218310
chr1	4243347	4243829
chr1	4247269	4247799
chr1	4256644	4256952
chr1	4257184	4260333
chr1	4260554	4261203
chr1	4273714	4273958
chr1	4274586	4276053
chr1	4277534	4278710
chr1	4283633	4284141
chr1	4295312	4296708
chr1	4302382	4302627
chr1	4304911	4306235
chr1	4313703	4314331
chr1	4314605	4315935
chr1	4335734	4337089
chr1	4341966	4342342
chr1	4342952	4343741
chr1	4363287	4364222
chr1	4368391	4369175
chr1	4369973	4370281
chr1	4370529	4371106
chr1	4371629	4373586
chr1	4373822	4374461
chr1	4379494	4381238
chr1	4381465	4381757
chr1	4382106	4382513
chr1	4382785	4383707
chr1	4384769	4385336
chr1	4386485	4387400
chr1	4393002	4394322
chr1	4401785	4402147
chr1	4412340	4413102
chr1	4413665	4414578
chr1	4419561	4420169
chr1	4420449	4421289
chr1	4424244	4424603
chr1	4425288	4425513
chr1	4435564	4435884
chr1	4436796	4437092
chr1	4447848	4448059
chr1	4456269	4456753
chr1	4457018	4457346
chr1	4458712	4459262
chr1	4474710	4477907
chr1	4490852	4491783
chr1	4497583	4497794
chr1	4535986	4536263
chr1	4550286	4550777
chr1	4551912	4552122
chr1	4552597	4552856
chr1	4557069	4557662
chr1	4558139	4558551
chr1	4561197	4561576
chr1	4609779	4611269
chr1	4641755	4641969
chr1	4646521	4649941
chr1	4674089	4675452
chr1	4677954	4679223
chr1	4679453	4679992
chr1	4680365	4680755
chr1	4703080	4703387
chr1	4714934	4716855
chr1	4718742	4719107
chr1	4722563	4722891
chr1	4754608	4755042
chr1	4757887	4758611
chr1	4767585	4767801
chr1	4768537	4768888
chr1	4788089	4788551
chr1	4797998	4798726
chr1	4805640	4806025
chr1	4811335	4811936
chr1	4832866	4834164
chr1	4838421	4838703
chr1	4839430	4839723
chr1	4850275	4851150
chr1	4858400	4858610
chr1	4859346	4859568
chr1	4874099	4874529
chr1	4876101	4876968
chr1	4884601	4884898
chr1	4888524	4889102
chr1	4891588	4892950
chr1	4899597	4900227
chr1	4900564	4901518
chr1	4901973	4902211
chr1	4917396	4917979
chr1	4918540	4918981
chr1	4919866	4920782
chr1	4939068	4940469
chr1	4952111	4955872
chr1	4967725	4969662
chr1	4974086	4974386
chr1	4982954	4983214
chr1	4983653	4983908
chr1	4984110	4984327
chr1	4992584	4992809
chr1	4993067	4993549
chr1	4994406	4994659
chr1	4994868	4995306
chr1	4996740	4996996
chr1	4998795	4999152
chr1	5000092	5001605
chr1	5002194	5003201
chr1	5003440	5003730
chr1	5004051	5004505
chr1	5006043	5006283
chr1	5022560	5022780
chr1	5030062	5030281
chr1	5031416	5032521
chr1	5032975	5033461
chr1	5055058	5057873
chr1	5058078	5059204
chr1	5060251	5061127
chr1	5061354	5061707
chr1	5062194	5062441
chr1	5064886	5065130
chr1	5065427	5066132
chr1	5083143	5084290
chr1	5084913	5085175
chr1	5085464	5085683
chr1	5086218	5088067
chr1	5089092	5090358
chr1	5090878	5095053
chr1	5102153	5102698
chr1	5120762	5121006
chr1	5127676	5127896
chr1	5128392	5130095
chr1	5139879	5140333
chr1	5141020	5141642
chr1	5142155	5142410
chr1	5158530	5158985
chr1	5179460	5179956
chr1	5180520	5181270
chr1	5183258	5184056
chr1	5187025	5188149
chr1	5188440	5189280
chr1	5189641	5190567
chr1	5200437	5200837
chr1	5205617	5205874
chr1	5206886	5207651
chr1	5207987	5209640
chr1	5211710	5211973
chr1	5212736	5212948
chr1	5213900	5214110
chr1	5232153	5233430
chr1	5237526	5237910
chr1	5241966	5242176
chr1	5257987	5261096
chr1	5261846	5262056
chr1	5262478	5264042
chr1	5265444	5266023
chr1	5269430	5270473
chr1	5285688	5287344
chr1	5287589	5288378
chr1	5288796	5290930
chr1	5291160	5291431
chr1	5301669	5302011
chr1	5319586	5319808
chr1	5325992	5328430
chr1	5328660	5329034
chr1	5340407	5340739
chr1	5347663	5351325
chr1	5354825	5355871
chr1	5356102	5357877
chr1	5358261	5360122
chr1	5360377	5360726
chr1	5362729	5363084
chr1	5371552	5372589
chr1	5373061	5374464
chr1	5374718	5375486
chr1	5386528	5387335
chr1	5395190	5397006
chr1	5398286	5398521
chr1	5409258	5410256
chr1	5449204	5450075
chr1	5460822	5461077
chr1	5461410	5463168
chr1	5467992	5468262
chr1	5489848	5490126
chr1	5496872	5497117
chr1	5520057	5520325
chr1	5528609	5529106
chr1	5550139	5550978
chr1	5552882	5553125
chr1	5554007	5554375
chr1	5558093	5559389
chr1	5559727	5560020
chr1	5568762	5571088
chr1	5572513	5573007
chr1	5588147	5593629
chr1	5593896	5594727
chr1	5609447	5610043
chr1	5622884	5623342
chr1	5627059	5627305
chr1	5645826	5646339
chr1	5646750	5647150
chr1	5650392	5650629
chr1	5665209	5666625
chr1	5669913	5670166
chr1	5674026	5674236
chr1	5678617	5679097
chr1	5686164	5686830
chr1	5710151	5710500
chr1	5714129	5714878
chr1	5715092	5717345
chr1	5721452	5722217
chr1	5723376	5724068
chr1	5735834	5736130
chr1	5736641	5737657
chr1	5738181	5739183
chr1	5760053	5761214
chr1	5763907	5764340
chr1	5778697	5779057
chr1	5779967	5780354
chr1	5782544	5783040
chr1	5788708	5789153
chr1	5790148	5790848
chr1	5791400	5791799
chr1	5797814	5798569
chr1	5801142	5804745
chr1	5807901	5808183
chr1	5808841	5809799
chr1	5810547	5810757
chr1	5817649	5818153
chr1	5818383	5818696
chr1	5823589	5824346
chr1	5826440	5826660
chr1	5827047	5827529
chr1	5852833	5856310
chr1	5879392	5881244
chr1	5930051	5930262
chr1	6116345	6118159
chr1	6131417	6133586
chr1	6149266	6151193
chr1	6172649	6172897
chr1	6173547	6175644
chr1	6306779	6308017
chr1	6308382	6309119
chr1	6336954	6337164
chr1	6366273	6366634
chr1	6367244	6369303
chr1	6378453	6378749
chr1	6379196	6381236
chr1	6382436	6383069
chr1	6383569	6385377
chr1	6561380	6562057
chr1	6570702	6572112
chr1	6662854	6663070
chr1	6710677	6712814
chr1	6741336	6741826
chr1	6750465	6750726
chr1	6775427	6777204
chr1	6844764	6844974
chr1	6845193	6846902
chr1	6852308	6854550
chr1	6854870	6855231
chr1	6913119	6913962
chr1	6920131	6920341
chr1	6920727	6921358
chr1	6921824	6922171
chr1	6975924	6976668
chr1	6988765	6989035
chr1	6990033	6990555
chr1	6993293	6993940
chr1	6994270	6994583
chr1	7031301	7031535
chr1	7031762	7033997
chr1	7039244	7039454
chr1	7054378	7055571
chr1	7072244	7072531
chr1	7074250	7074711
chr1	7078061	7078530
chr1	7079460	7080174
chr1	7081023	7081548
chr1	7103252	7104311
chr1	7108795	7109135
chr1	7115704	7116063
chr1	7129340	7129580
chr1	7176547	7178310
chr1	7179700	7179932
chr1	7180394	7181597
chr1	7183524	7183781
chr1	7201233	7201445
chr1	7232449	7232920
chr1	7240093	7240392
chr1	7268369	7270052
chr1	7276570	7277626
chr1	7278021	7278270
chr1	7296248	7298724
chr1	7304985	7306340
chr1	7306654	7308074
chr1	7308460	7309064
chr1	7323858	7324068
chr1	7328004	7328269
chr1	7343749	7344380
chr1	7355534	7356182
chr1	7359328	7359650
chr1	7362235	7363687
chr1	7381878	7383244
chr1	7394142	7397107
chr1	7397768	7398006
chr1	7398559	7399079
chr1	7417623	7419066
chr1	7429089	7429473
chr1	7492737	7493159
chr1	7497790	7499973
chr1	7567523	7568036
chr1	7568240	7569162
chr1	7575439	7575652
chr1	7580186	7580606
chr1	7605884	7606393
chr1	7606766	7607425
chr1	7617048	7617399
chr1	7644040	7645621
chr1	7645838	7646821
chr1	7654804	7655728
chr1	7676020	7676233
chr1	7691600	7694201
chr1	7789165	7789375
chr1	7789609	7791612
chr1	7812629	7814551
chr1	7837498	7839371
chr1	7839576	7840099
chr1	7875417	7875694
chr1	7876310	7876520
chr1	7884817	7885107
chr1	7885356	7885866
chr1	7890723	7891262
chr1	7895816	7896098
chr1	8039302	8040260
chr1	8041089	8041604
chr1	8042224	8042789
chr1	8058218	8058567
chr1	8069730	8069940
chr1	8109909	8110512
chr1	8125743	8125989
chr1	8152846	8153586
chr1	8165453	8165715
chr1	8178450	8180271
chr1	8226753	8227146
chr1	8228010	8228718
chr1	8241446	8241893
chr1	8255946	8256635
chr1	8280988	8281338
chr1	8282967	8283209
chr1	8310384	8311941
chr1	8321449	8322150
chr1	8345074	8345434
chr1	8486038	8486334
chr1	8543727	8544295
chr1	8690086	8690470
chr1	8723301	8723622
chr1	8730766	8732654
chr1	8737026	8738301
chr1	8738544	8740425
chr1	8740694	8741083
chr1	8842937	8843471
chr1	8898224	8899724
chr1	8934049	8934301
chr1	8938262	8939769
chr1	8940344	8940676
chr1	8964706	8964916
chr1	8969428	8969719
chr1	8980221	8981475
chr1	8992433	8993146
chr1	9029471	9029854
chr1	9030369	9032273
chr1	9034792	9036073
chr1	9095558	9096347
chr1	9125015	9125801
chr1	9141436	9141917
chr1	9212638	9212907
chr1	9218772	9219287
chr1	9223054	9223430
chr1	9224623	9224855
chr1	9257764	9259012
chr1	9259211	9261003
chr1	9277893	9278695
chr1	9283585	9284004
chr1	9284422	9284663
chr1	9287182	9287545
chr1	9288037	9289164
chr1	9300236	9301163
chr1	9356774	9357005
chr1	9388531	9388802
chr1	9392352	9393107
chr1	9393608	9396060
chr1	9403927	9404458
chr1	9411131	9411373
chr1	9411905	9412115
chr1	9468272	9468485
chr1	9634588	9635740
chr1	9637377	9637839
chr1	9664327	9664727
chr1	9683646	9683930
chr1	9693907	9694672
chr1	9721873	9724112
chr1	9853489	9854811
chr1	9918482	9918802
chr1	9997602	9999951
chr1	10027937	10028403
chr1	10080491	10080935
chr1	10109910	10110247
chr1	10110553	10110864
chr1	10222447	10222870
chr1	10223832	10226369
chr1	10247020	10247640
chr1	10393822	10394704
chr1	10395003	10395216
chr1	10454619	10454986
chr1	10562387	10562820
chr1	10563878	10564794
chr1	10584894	10585268
chr1	10807064	10807283
chr1	10834252	10834666
chr1	10842596	10845409
chr1	10852335	10852708
chr1	10854705	10856823
chr1	10883786	10884182
chr1	10918156	10918458
chr1	10923502	10924569
chr1	10928459	10929508
chr1	10952992	10954206
chr1	10954503	10954793
chr1	11039449	11043194
chr1	11306527	11307549
chr1	11347215	11347648
chr1	11348137	11351043
chr1	11351755	11352596
chr1	11354549	11355157
chr1	11365842	11366176
chr1	11373666	11374079
chr1	11393442	11393835
chr1	11406865	11407479
chr1	11467350	11467606
chr1	11470804	11471014
chr1	11471619	11471935
chr1	11472195	11472750
chr1	11472993	11473304
chr1	11481298	11481639
chr1	11492215	11494345
chr1	11501558	11503198
chr1	11503698	11507206
chr1	11549102	11549561
chr1	11553537	11553820
chr1	11560886	11561182
chr1	11586927	11587144
chr1	11591612	11592156
chr1	11612754	11613684
chr1	11625291	11625897
chr1	11629916	11630165
chr1	11632632	11632861
chr1	11779638	11780129
chr1	11860295	11860944
chr1	11861825	11862035
chr1	11948748	11949352
chr1	12037607	12038125
chr1	12057656	12058431
chr1	12059632	12061416
chr1	12061707	12062230
chr1	12062907	12063195
chr1	12076632	12078264
chr1	12080903	12081976
chr1	12082177	12083554
chr1	12086029	12088544
chr1	12088807	12090012
chr1	12090292	12090894
chr1	12120775	12121095
chr1	12149399	12150370
chr1	12150869	12152088
chr1	12222045	12223877
chr1	12348829	12351359
chr1	12386167	12388286
chr1	12409936	12411685
chr1	12473045	12474749
chr1	12524265	12524475
chr1	12553669	12554273
chr1	12558336	12558546
chr1	12561491	12562077
chr1	12562490	12564683
chr1	12564899	12565314
chr1	12573197	12573411
chr1	12583142	12584787
chr1	12613099	12613360
chr1	12636549	12636759
chr1	12637907	12638768
chr1	12639019	12641701
chr1	12641960	12642326
chr1	12650993	12651463
chr1	12652632	12653574
chr1	12662944	12663765
chr1	12667906	12669025
chr1	12680581	12680869
chr1	12684502	12684924
chr1	12699651	12699984
chr1	12702582	12705104
chr1	12725909	12726141
chr1	12727422	12727910
chr1	12728281	12728791
chr1	12729092	12729513
chr1	12729724	12730161
chr1	12748237	12750933
chr1	12766720	12767029
chr1	12784783	12785111
chr1	12804830	12805116
chr1	12805661	12805883
chr1	13330290	13330672
chr1	13393681	13394181
chr1	13397482	13397776
chr1	13408346	13409307
chr1	13430124	13431471
chr1	13433513	13434382
chr1	13434643	13434949
chr1	13475345	13476193
chr1	13476726	13478993
chr1	13518163	13519745
chr1	13519955	13520400
chr1	13522445	13522737
chr1	13523143	13523510
chr1	13523724	13524301
chr1	13525974	13526559
chr1	13549390	13549700
chr1	13550475	13551715
chr1	13576249	13576845
chr1	13589135	13589656
chr1	13608676	13609629
chr1	13629975	13630196
chr1	13630971	13632133
chr1	13633633	13634363
chr1	13637884	13638136
chr1	13638425	13639637
chr1	13639957	13640445
chr1	13647892	13648312
chr1	13648528	13649019
chr1	13650780	13651008
chr1	13654704	13655064
chr1	13656411	13657556
chr1	13659459	13661439
chr1	13677229	13679518
chr1	13687408	13687979
chr1	13696970	13698370
chr1	13698963	13699720
chr1	13841003	13841376
chr1	13853722	13853960
chr1	13855699	13857470
chr1	13871494	13871771
chr1	13872332	13874520
chr1	13874951	13875263
chr1	13876497	13876707
chr1	13890565	13891085
chr1	13903493	13905414
chr1	13919536	13919833
chr1	13942580	13943465
chr1	13943716	13944087
chr1	13950033	13950659
chr1	13953886	13954672
chr1	13963865	13964843
chr1	13969226	13972083
chr1	13972667	13972966
chr1	13973742	13973987
chr1	13976480	13976690
chr1	13984371	13984657
chr1	13986556	13987040
chr1	13995495	13997349
chr1	14001217	14001941
chr1	14006655	14007755
chr1	14011242	14011532
chr1	14012466	14012774
chr1	14019783	14019993
chr1	14021246	14022045
chr1	14025494	14025760
chr1	14027576	14028835
chr1	14033046	14033420
chr1	14033662	14034094
chr1	14040854	14044436
chr1	14046679	14047019
chr1	14047972	14048383
chr1	14049632	14050194
chr1	14067118	14068003
chr1	14076285	14077052
chr1	14087486	14087759
chr1	14089108	14090828
chr1	14091193	14091943
chr1	14097300	14097704
chr1	14120626	14121253
chr1	14121511	14121756
chr1	14148405	14148973
chr1	14154003	14155647
chr1	14155938	14157449
chr1	14157857	14159195
chr1	14162844	14163875
chr1	14172679	14173087
chr1	14173915	14174143
chr1	14205272	14205545
chr1	14208231	14209198
chr1	14209497	14209998
chr1	14210894	14211155
chr1	14214615	14218575
chr1	14218838	14219924
chr1	14224319	14224832
chr1	14231802	14232072
chr1	14270836	14272610
chr1	14292245	14292478
chr1	14301247	14301598
chr1	14320107	14321017
chr1	14323638	14324247
chr1	14325829	14326350
chr1	14330177	14331956
chr1	14334289	14334819
chr1	14335677	14336541
chr1	14347283	14347553
chr1	14351629	14351888
chr1	14354603	14354822
chr1	14355119	14355372
chr1	14361793	14363620
chr1	14376972	14377367
chr1	14378045	14378973
chr1	14379318	14382325
chr1	14388272	14388689
chr1	14389285	14389754
chr1	14425703	14426693
chr1	14434232	14434577
chr1	14438263	14439846
chr1	14476760	14478347
chr1	14483062	14483272
chr1	14488811	14489046
chr1	14493390	14493698
chr1	14532198	14532421
chr1	14533700	14533964
chr1	14545462	14545775
chr1	14565145	14567192
chr1	14567476	14568161
chr1	14574668	14574939
chr1	14615676	14615906
chr1	14617679	14618010
chr1	14642894	14643132
chr1	14643334	14643852
chr1	14644840	14645632
chr1	14645830	14646359
chr1	14648957	14649167
chr1	14650400	14650749
chr1	14663805	14664028
chr1	14676300	14676562
chr1	14682758	14685865
chr1	14707886	14709273
chr1	14709510	14709732
chr1	14710158	14710818
chr1	14712706	14713266
chr1	14715209	14719146
chr1	14719825	14720120
chr1	14720847	14721089
chr1	14725327	14725541
chr1	14805989	14808264
chr1	14808579	14809794
chr1	14840482	14840950
chr1	14841520	14842692
chr1	14842971	14844079
chr1	14844787	14845011
chr1	14952827	14954219
chr1	14967302	14967883
chr1	15062374	15062610
chr1	15217907	15218117
chr1	15218730	15219535
chr1	15399710	15400524
chr1	15450965	15451644
chr1	15497719	15498284
chr1	15588806	15589243
chr1	15976297	15977059
chr1	15978077	15978293
chr1	15981833	15982236
chr1	15982470	15983469
chr1	16102060	16102984
chr1	16108130	16108403
chr1	16108853	16109467
chr1	16333078	16333984
chr1	16726698	16727013
chr1	17064948	17065174
chr1	17080357	17080792
chr1	17154812	17155737
chr1	17188089	17188365
chr1	17189009	17189290
chr1	17286559	17286784
chr1	17299364	17299937
chr1	17300672	17301437
chr1	17301811	17303193
chr1	17303505	17303989
chr1	17305803	17306048
chr1	17318994	17320556
chr1	17320861	17321115
chr1	17710941	17711438
chr1	17728249	17728718
chr1	17754037	17761097
chr1	17789933	17790178
chr1	17790388	17790890
chr1	17898440	17898650
chr1	18010569	18010836
chr1	18206355	18207504
chr1	18230505	18232475
chr1	18250947	18251972
chr1	18295833	18296190
chr1	18296522	18296897
chr1	18318200	18319259
chr1	18366754	18367399
chr1	18379791	18381117
chr1	18404152	18405071
chr1	18410736	18413724
chr1	18426810	18427118
chr1	18515257	18515697
chr1	18516577	18516888
chr1	18517127	18517450
chr1	18542930	18543950
chr1	18563797	18564098
chr1	18602015	18602420
chr1	18750296	18751054
chr1	18831987	18832265
chr1	18832883	18833235
chr1	18847466	18847781
chr1	18926266	18926618
chr1	18982399	18982666
chr1	19024700	19024933
chr1	19061257	19062367
chr1	19062604	19063028
chr1	19133313	19133855
chr1	19274345	19274700
chr1	19274965	19275261
chr1	19294253	19295513
chr1	19295801	19296048
chr1	19535758	19536782
chr1	19542168	19542539
chr1	19546033	19546259
chr1	19546839	19547770
chr1	19547967	19548355
chr1	19548872	19549096
chr1	19549522	19550096
chr1	19585648	19585858
chr1	19689635	19690782
chr1	19730310	19730794
chr1	19831075	19831776
chr1	19861927	19862174
chr1	19862935	19863519
chr1	19932748	19933179
chr1	19952911	19954185
chr1	20007994	20008212
chr1	20012715	20013077
chr1	20013356	20014588
chr1	20014829	20015083
chr1	20017981	20018941
chr1	20023502	20024202
chr1	20035046	20035694
chr1	20049139	20050250
chr1	20050530	20050743
chr1	20051370	20051971
chr1	20076805	20077516
chr1	20096207	20097855
chr1	20157699	20158139
chr1	20158501	20161878
chr1	20179847	20180073
chr1	20269859	20270230
chr1	20393366	20393585
chr1	20394084	20394522
chr1	20394735	20396809
chr1	20422949	20423888
chr1	20462943	20463249
chr1	20571334	20571838
chr1	20691948	20692298
chr1	21035515	21036181
chr1	21380297	21380545
chr1	21380962	21381247
chr1	21490594	21491244
chr1	21786461	21787291
chr1	21794348	21796123
chr1	21796776	21797144
chr1	21834020	21834805
chr1	22179497	22179738
chr1	22280380	22280904
chr1	22293873	22294425
chr1	22303751	22304034
chr1	22373109	22374109
chr1	22438223	22438530
chr1	22439351	22439959
chr1	22440207	22441281
chr1	22464412	22465875
chr1	22484702	22485077
chr1	22577911	22578690
chr1	22868083	22868852
chr1	22965418	22966911
chr1	22992619	22992930
chr1	22993730	22994331
chr1	23023073	23023628
chr1	23023834	23024044
chr1	23358898	23365432
chr1	23365686	23367232
chr1	23575119	23575375
chr1	23877654	23880359
chr1	23946650	23946907
chr1	24006935	24007443
chr1	24062390	24062990
chr1	24489408	24490467
chr1	24490694	24491085
chr1	24582282	24582551
chr1	24720820	24721061
chr1	24798069	24798312
chr1	24883828	24884161
chr1	24890584	24891172
chr1	24891919	24893010
chr1	24974349	24977224
chr1	24978116	24978480
chr1	24992281	24992491
chr1	25042803	25044309
chr1	25077472	25078043
chr1	25079470	25079680
chr1	25095422	25096905
chr1	25108949	25109964
chr1	25133287	25133761
chr1	25598670	25599360
chr1	25635737	25636020
chr1	25636871	25637869
chr1	25943935	25944310
chr1	26135139	26135647
chr1	26268445	26269723
chr1	26588542	26589270
chr1	26641551	26641761
chr1	26805166	26806040
chr1	26813606	26813833
chr1	26955935	26957285
chr1	27035309	27035902
chr1	27051291	27051913
chr1	27068624	27069062
chr1	27080565	27080918
chr1	27085900	27087147
chr1	27144768	27146310
chr1	27173651	27174081
chr1	27179250	27181315
chr1	27181538	27184439
chr1	27225077	27225609
chr1	27277177	27277901
chr1	27619679	27619975
chr1	27679405	27679724
chr1	27680018	27680827
chr1	27691604	27692236
chr1	27692487	27692709
chr1	27701589	27702025
chr1	27702396	27703543
chr1	27704421	27704645
chr1	27715686	27716594
chr1	27851568	27852073
chr1	27914981	27915612
chr1	28133009	28134009
chr1	28188880	28189142
chr1	28286934	28287155
chr1	28378968	28379570
chr1	28389021	28389349
chr1	28803651	28804108
chr1	28819577	28819818
chr1	28825680	28826037
chr1	28904524	28904734
chr1	28937233	28937567
chr1	28937778	28938586
chr1	28949124	28949412
chr1	28982946	28984697
chr1	29176617	29176881
chr1	29347571	29347781
chr1	29350484	29351065
chr1	29366635	29367012
chr1	29374831	29375060
chr1	29375329	29375749
chr1	29376673	29377170
chr1	29377852	29380877
chr1	29387344	29387639
chr1	29399450	29400155
chr1	29405044	29405936
chr1	29420856	29421276
chr1	29429317	29429734
chr1	29431418	29431845
chr1	29456466	29457257
chr1	29466823	29467099
chr1	29480729	29481320
chr1	29494606	29495126
chr1	29501051	29501409
chr1	29528771	29531398
chr1	29553893	29554602
chr1	29560203	29560770
chr1	29561182	29568588
chr1	29586473	29587284
chr1	29588583	29588903
chr1	29602063	29602423
chr1	29602681	29603101
chr1	29605567	29606941
chr1	29607408	29609900
chr1	29613601	29614955
chr1	29622481	29622763
chr1	29628361	29628896
chr1	29649403	29649618
chr1	29649824	29650154
chr1	29658251	29660820
chr1	29662141	29662691
chr1	29679330	29680601
chr1	29716989	29717325
chr1	29720480	29720713
chr1	29721838	29724790
chr1	29732672	29732891
chr1	29736963	29737263
chr1	29778258	29778526
chr1	29782379	29782667
chr1	29782888	29783145
chr1	29796208	29796483
chr1	29798782	29798992
chr1	29818196	29818695
chr1	29818924	29819156
chr1	29821021	29821946
chr1	29825349	29825749
chr1	29841428	29842855
chr1	29844245	29844496
chr1	29859995	29862545
chr1	29862820	29863126
chr1	29864220	29865228
chr1	29869537	29870426
chr1	29944077	29944828
chr1	29968649	29970196
chr1	29973652	29973899
chr1	29974565	29974863
chr1	29976913	29977967
chr1	29978281	29978572
chr1	29981946	29982443
chr1	29982922	29983700
chr1	29992667	29993093
chr1	29993354	29995001
chr1	30018252	30018652
chr1	30023413	30023871
chr1	30031795	30033400
chr1	30041876	30044749
chr1	30066443	30067741
chr1	30075870	30077340
chr1	30090309	30096153
chr1	30096383	30098888
chr1	30117733	30118012
chr1	30136829	30137368
chr1	30137723	30138044
chr1	30143512	30144055
chr1	30168817	30169255
chr1	30192850	30193284
chr1	30200096	30201530
chr1	30201997	30202687
chr1	30260494	30261309
chr1	30261577	30262177
chr1	30273126	30275947
chr1	30291326	30291692
chr1	30293874	30296011
chr1	30296943	30297712
chr1	30297927	30298571
chr1	30315670	30317034
chr1	30338658	30340365
chr1	30348501	30348834
chr1	30359339	30360679
chr1	30411480	30411723
chr1	30427955	30429936
chr1	30430653	30431308
chr1	30431902	30432425
chr1	30434472	30434817
chr1	30435795	30437767
chr1	30452279	30453502
chr1	30464354	30464604
chr1	30479364	30485187
chr1	30489892	30491323
chr1	30510837	30511072
chr1	30511286	30511993
chr1	30528746	30529274
chr1	30529607	30529881
chr1	30541207	30541867
chr1	30542094	30542968
chr1	30556256	30556758
chr1	30557892	30559840
chr1	30562877	30564465
chr1	30567213	30567423
chr1	30579534	30580534
chr1	30592114	30593830
chr1	30601400	30602107
chr1	30621105	30621328
chr1	30622424	30625244
chr1	30626460	30628711
chr1	30650362	30650579
chr1	30653794	30654328
chr1	30654588	30656071
chr1	30673476	30674461
chr1	30675962	30676587
chr1	30677961	30678385
chr1	30678869	30680719
chr1	30697119	30698042
chr1	30702098	30702328
chr1	30702594	30703137
chr1	30715076	30717167
chr1	30759939	30760149
chr1	30969881	30970147
chr1	31173774	31174007
chr1	31174370	31175936
chr1	31207422	31207644
chr1	31209542	31210307
chr1	31210591	31213693
chr1	31214175	31215093
chr1	31353617	31353886
chr1	31442939	31443213
chr1	31443511	31444608
chr1	31452727	31457415
chr1	31457665	31460185
chr1	31463022	31463298
chr1	31465340	31468201
chr1	31468542	31468917
chr1	31473360	31473785
chr1	31474595	31475010
chr1	31475588	31476032
chr1	31476982	31477909
chr1	31479592	31480207
chr1	31481343	31482125
chr1	31488134	31488842
chr1	31489080	31489737
chr1	31489984	31490386
chr1	31512970	31513223
chr1	31513503	31514707
chr1	31542056	31543523
chr1	31545395	31546378
chr1	31560063	31560467
chr1	31804217	31804443
chr1	31835210	31835650
chr1	31894468	31894955
chr1	31901894	31902847
chr1	31919622	31919926
chr1	32304733	32305499
chr1	32409230	32409663
chr1	32414170	32416230
chr1	32418807	32419162
chr1	32439461	32439750
chr1	32457356	32458653
chr1	32458923	32460214
chr1	32460619	32460836
chr1	32462827	32463363
chr1	32464252	32464824
chr1	32468195	32468666
chr1	32471313	32471745
chr1	32484306	32484667
chr1	32511007	32511268
chr1	32531353	32533029
chr1	32763932	32764286
chr1	32805300	32805685
chr1	32806104	32806439
chr1	32845390	32845858
chr1	32910331	32910552
chr1	32975877	32976251
chr1	33050670	33051066
chr1	33061071	33062816
chr1	33063049	33063538
chr1	33064438	33065958
chr1	33109820	33111263
chr1	33206315	33206774
chr1	33223923	33225615
chr1	33237363	33237584
chr1	33251626	33251973
chr1	33289786	33290275
chr1	33394413	33394712
chr1	33406247	33407061
chr1	33415556	33416797
chr1	33417065	33417742
chr1	33418580	33418918
chr1	33425717	33426416
chr1	33446293	33446671
chr1	33483651	33486913
chr1	33490296	33492495
chr1	33492700	33498286
chr1	33498525	33498918
chr1	33530722	33530937
chr1	33542812	33543056
chr1	33552308	33552518
chr1	33560879	33561237
chr1	33574028	33574275
chr1	33647799	33648059
chr1	33648459	33649310
chr1	33671299	33672036
chr1	33678307	33678639
chr1	33682966	33683357
chr1	33698228	33698601
chr1	33702716	33702926
chr1	33724662	33724986
chr1	33730881	33731386
chr1	33747652	33747862
chr1	33752357	33753953
chr1	33754996	33755241
chr1	33756253	33756719
chr1	33757870	33758932
chr1	33760344	33760716
chr1	33767472	33767955
chr1	33775999	33776620
chr1	33778408	33778966
chr1	33795233	33796743
chr1	33797265	33799523
chr1	33807058	33807369
chr1	33807622	33808761
chr1	33826471	33827123
chr1	33828988	33829309
chr1	33838961	33839368
chr1	33856759	33857101
chr1	33872866	33873674
chr1	33874089	33874396
chr1	33882648	33883057
chr1	33905399	33906412
chr1	33925600	33926055
chr1	33928509	33928863
chr1	33937231	33939878
chr1	33953099	33953885
chr1	34035994	34036342
chr1	34049441	34051328
chr1	34055157	34055972
chr1	34056353	34056649
chr1	34060706	34060959
chr1	34061204	34061633
chr1	34078944	34079942
chr1	34081036	34081817
chr1	34082342	34082556
chr1	34086137	34086443
chr1	34115012	34116254
chr1	34116475	34120622
chr1	34173115	34173325
chr1	34190514	34191646
chr1	34192158	34192525
chr1	34238475	34238709
chr1	34240138	34240522
chr1	34241934	34242198
chr1	34242421	34242688
chr1	34243145	34244284
chr1	34271952	34272255
chr1	34278832	34279342
chr1	34300821	34303537
chr1	34305505	34305831
chr1	34310320	34310808
chr1	34314529	34314918
chr1	34315189	34317452
chr1	34350215	34350484
chr1	34363905	34364257
chr1	34364939	34365699
chr1	34389401	34391450
chr1	34398157	34398536
chr1	34404749	34404972
chr1	34476346	34476558
chr1	34485930	34487295
chr1	34487669	34488214
chr1	34488505	34489144
chr1	34505070	34505363
chr1	34508510	34508883
chr1	34509956	34513188
chr1	34514696	34515161
chr1	34540129	34540374
chr1	34542878	34543107
chr1	34555320	34555693
chr1	34557353	34557563
chr1	34565597	34565964
chr1	34580085	34580666
chr1	34582223	34582677
chr1	34612537	34612994
chr1	34677965	34678461
chr1	34679503	34680220
chr1	34685948	34686975
chr1	34708216	34708699
chr1	34711181	34711686
chr1	34765046	34765270
chr1	34770379	34770618
chr1	34809694	34809951
chr1	34819490	34820027
chr1	34829883	34830124
chr1	34881240	34881560
chr1	34892162	34893565
chr1	34894272	34894592
chr1	34896280	34896547
chr1	34946245	34946483
chr1	34946693	34948154
chr1	34950236	34950524
chr1	34954583	34955025
chr1	34960472	34960684
chr1	34961588	34962499
chr1	34966436	34967098
chr1	34968590	34969585
chr1	35032440	35034480
chr1	35058134	35058394
chr1	35069391	35070267
chr1	35070580	35070918
chr1	35125926	35127850
chr1	35128189	35129343
chr1	35151286	35151503
chr1	35160036	35160390
chr1	35163983	35166468
chr1	35168370	35168861
chr1	35219374	35219716
chr1	35279668	35280571
chr1	35281811	35282670
chr1	35283644	35284009
chr1	35284302	35285357
chr1	35300714	35300982
chr1	35356395	35356640
chr1	35465016	35465243
chr1	35466345	35466656
chr1	35509710	35510338
chr1	35510560	35511751
chr1	35515705	35516218
chr1	35516767	35517315
chr1	35518095	35518469
chr1	35523862	35526104
chr1	35526573	35528127
chr1	35528402	35531763
chr1	35532114	35533294
chr1	35651509	35651720
chr1	35660339	35660987
chr1	35661516	35661726
chr1	35968108	35969115
chr1	36022977	36023809
chr1	36245532	36245972
chr1	36249528	36251241
chr1	36251582	36252479
chr1	36411447	36411668
chr1	36508798	36509064
chr1	36532736	36533404
chr1	36538194	36538442
chr1	36602912	36603436
chr1	36620147	36620527
chr1	36621066	36621807
chr1	36635180	36635834
chr1	36677330	36677807
chr1	36734680	36735067
chr1	36741108	36741411
chr1	36743150	36743933
chr1	36744135	36744757
chr1	36745092	36745304
chr1	36750734	36750964
chr1	36759479	36760452
chr1	36793407	36794107
chr1	36799270	36799505
chr1	36801271	36801609
chr1	36802952	36803240
chr1	36892097	36892338
chr1	36892742	36892967
chr1	36896412	36897533
chr1	36898825	36899239
chr1	36906439	36906770
chr1	36915351	36915894
chr1	36977366	36978955
chr1	36979247	36979526
chr1	37023368	37023629
chr1	37028261	37028638
chr1	37030025	37030245
chr1	37070698	37071062
chr1	37079212	37079848
chr1	37080558	37081094
chr1	37091148	37091469
chr1	37113288	37113707
chr1	37121295	37121798
chr1	37132436	37132665
chr1	37143078	37143613
chr1	37159133	37159615
chr1	37160436	37160669
chr1	37161749	37162489
chr1	37163005	37163555
chr1	37163761	37164127
chr1	37164360	37165200
chr1	37165592	37165912
chr1	37167822	37168032
chr1	37168899	37169150
chr1	37169534	37169880
chr1	37183239	37183530
chr1	37186353	37186690
chr1	37198422	37198851
chr1	37199197	37199428
chr1	37199659	37200022
chr1	37200346	37200759
chr1	37201342	37202207
chr1	37204853	37205107
chr1	37206025	37206849
chr1	37215251	37215955
chr1	37221448	37222896
chr1	37224631	37225006
chr1	37229671	37230252
chr1	37230502	37231329
chr1	37231556	37232152
chr1	37279678	37282253
chr1	37324397	37324700
chr1	37325446	37325673
chr1	37329306	37329691
chr1	37333180	37333403
chr1	37335979	37336584
chr1	37340933	37341252
chr1	37341563	37342095
chr1	37353093	37353425
chr1	37423992	37424252
chr1	37506240	37506471
chr1	37522869	37523646
chr1	37554516	37555402
chr1	37640784	37642702
chr1	37647457	37647747
chr1	37649291	37649842
chr1	37651934	37652147
chr1	37741643	37743335
chr1	37746543	37747344
chr1	37778050	37778689
chr1	37905282	37906776
chr1	37911744	37912619
chr1	38090995	38091259
chr1	38110305	38110681
chr1	38112107	38112330
chr1	38158888	38159286
chr1	38162095	38162832
chr1	38164785	38165141
chr1	38170317	38170527
chr1	38179837	38180332
chr1	38180670	38181199
chr1	38189400	38190366
chr1	38200512	38201188
chr1	38250737	38251014
chr1	38277249	38280047
chr1	38306529	38306760
chr1	38312981	38313263
chr1	38314584	38315157
chr1	38335804	38336260
chr1	38338840	38339507
chr1	38346357	38346657
chr1	38347620	38348259
chr1	38351038	38351433
chr1	38364358	38364799
chr1	38374366	38375699
chr1	38375957	38376168
chr1	38388126	38388477
chr1	38395128	38395343
chr1	38396052	38397144
chr1	38397535	38398026
chr1	38399953	38400343
chr1	38401345	38403176
chr1	38404529	38404739
chr1	38410252	38411441
chr1	38414662	38415106
chr1	38461654	38462168
chr1	38462797	38463029
chr1	38470577	38471154
chr1	38472474	38472943
chr1	38478526	38478815
chr1	38479472	38480254
chr1	38490984	38491195
chr1	38591566	38592363
chr1	38615700	38616399
chr1	38616603	38616815
chr1	38627977	38628200
chr1	38628418	38629169
chr1	38635772	38636073
chr1	38645287	38646893
chr1	38648426	38648892
chr1	38658593	38659596
chr1	38665734	38666131
chr1	38685169	38685528
chr1	38690865	38691166
chr1	38692192	38692556
chr1	38706236	38707006
chr1	38711835	38712061
chr1	38725710	38727435
chr1	38749707	38749965
chr1	38750394	38750651
chr1	38766253	38766465
chr1	38767152	38768359
chr1	38792851	38794716
chr1	38814516	38815232
chr1	38815976	38818070
chr1	38904004	38904219
chr1	38905038	38907789
chr1	38946992	38948514
chr1	38976905	38977139
chr1	38977600	38978767
chr1	39071398	39071614
chr1	39210268	39210536
chr1	39599672	39601254
chr1	39601517	39601812
chr1	39620906	39621236
chr1	39650387	39650753
chr1	39804846	39806131
chr1	39807105	39807757
chr1	39906001	39906226
chr1	39907139	39908993
chr1	39909286	39910115
chr1	39950240	39951207
chr1	39998676	39999090
chr1	40007664	40007874
chr1	40022805	40024069
chr1	40025903	40027166
chr1	40102134	40103847
chr1	40108562	40110967
chr1	40130068	40130978
chr1	40132699	40133469
chr1	40133960	40134366
chr1	40136941	40137758
chr1	40138043	40138264
chr1	40138717	40139161
chr1	40176302	40176512
chr1	40356138	40356390
chr1	40356743	40359160
chr1	40359367	40359985
chr1	40390730	40391165
chr1	40394511	40395019
chr1	40441395	40441621
chr1	40443562	40444379
chr1	40444864	40446251
chr1	40446547	40447839
chr1	40448175	40448727
chr1	40450560	40454426
chr1	40454629	40455780
chr1	40456150	40460876
chr1	40461103	40469592
chr1	40469800	40471543
chr1	40472838	40478630
chr1	40478895	40480321
chr1	40481178	40484247
chr1	40485147	40486823
chr1	40488168	40488721
chr1	40488934	40489735
chr1	40490168	40493002
chr1	40493234	40494275
chr1	40494578	40496765
chr1	40497003	40497879
chr1	40498262	40499604
chr1	40499865	40501084
chr1	40501336	40504138
chr1	40504889	40505812
chr1	40506077	40506605
chr1	40506906	40507687
chr1	40507931	40508478
chr1	40509147	40510816
chr1	40511280	40514047
chr1	40514252	40517946
chr1	40518650	40518871
chr1	40519658	40519868
chr1	40520169	40520652
chr1	40521838	40522746
chr1	40523228	40523444
chr1	40524433	40525087
chr1	40526040	40526477
chr1	40533128	40533432
chr1	40543999	40544430
chr1	40545026	40548777
chr1	40557312	40558005
chr1	40558742	40559309
chr1	40560754	40561433
chr1	40564370	40565229
chr1	40609271	40610734
chr1	40616284	40616994
chr1	40618028	40618559
chr1	40619007	40620698
chr1	40632790	40633106
chr1	40635215	40636910
chr1	40637644	40637874
chr1	40706432	40706741
chr1	40776408	40776728
chr1	40842285	40843364
chr1	40870287	40870722
chr1	40875178	40876860
chr1	40882782	40883514
chr1	40884055	40884732
chr1	40893425	40895489
chr1	41077586	41079210
chr1	41080543	41080804
chr1	41140623	41141946
chr1	41166595	41169502
chr1	41171382	41171922
chr1	41176709	41177059
chr1	41195813	41196593
chr1	41196865	41197155
chr1	41204108	41205489
chr1	41218201	41219644
chr1	41219982	41221235
chr1	41251762	41252411
chr1	41254068	41254627
chr1	41255109	41256150
chr1	41258040	41258525
chr1	41294746	41294999
chr1	41307965	41308278
chr1	41333209	41333889
chr1	41339024	41339498
chr1	41355435	41355945
chr1	41399662	41400866
chr1	41443534	41446333
chr1	41446650	41447390
chr1	41447647	41448026
chr1	41448300	41449175
chr1	41452280	41453481
chr1	41462542	41462815
chr1	41527118	41528370
chr1	41528592	41530050
chr1	41544567	41546073
chr1	41590071	41590302
chr1	41599495	41599828
chr1	41601623	41602215
chr1	41648262	41648531
chr1	41748997	41749239
chr1	41755840	41757020
chr1	41758707	41759523
chr1	41760389	41763431
chr1	41855654	41855935
chr1	41906770	41907188
chr1	41909422	41909814
chr1	41910754	41911349
chr1	41912611	41912930
chr1	41923966	41924357
chr1	41931104	41932157
chr1	41933277	41934257
chr1	41936836	41937237
chr1	41943401	41944314
chr1	41950214	41950543
chr1	41958613	41959210
chr1	41973757	41973967
chr1	41988234	41989174
chr1	41989423	41989633
chr1	42017494	42019939
chr1	42024007	42024227
chr1	42026117	42027548
chr1	42028291	42028805
chr1	42053178	42053473
chr1	42056684	42058633
chr1	42079183	42079615
chr1	42079867	42080631
chr1	42083543	42083771
chr1	42088242	42088588
chr1	42088885	42090541
chr1	42091148	42091518
chr1	42093045	42094108
chr1	42096409	42097686
chr1	42100869	42101418
chr1	42101855	42103002
chr1	42121058	42121775
chr1	42122797	42123297
chr1	42160360	42162493
chr1	42202184	42202541
chr1	42209112	42209510
chr1	42235564	42237027
chr1	42238394	42240559
chr1	42241895	42244485
chr1	42250682	42251501
chr1	42290397	42290773
chr1	42291973	42292475
chr1	42292795	42293941
chr1	42295185	42295497
chr1	42296205	42296954
chr1	42304318	42305111
chr1	42358047	42358268
chr1	42389025	42389268
chr1	42414823	42415260
chr1	42478745	42479015
chr1	42493559	42494094
chr1	42502653	42503672
chr1	42504274	42508755
chr1	42510826	42511962
chr1	42512226	42514176
chr1	42515299	42515756
chr1	42516648	42520335
chr1	42521244	42522909
chr1	42536223	42537443
chr1	42548690	42548949
chr1	42574641	42575153
chr1	42586695	42589035
chr1	42589292	42589837
chr1	42599569	42600084
chr1	42713053	42713481
chr1	42713686	42714059
chr1	42751829	42752057
chr1	42849985	42850985
chr1	42851335	42852311
chr1	42873079	42874494
chr1	42879892	42881100
chr1	42898113	42898544
chr1	42914310	42914636
chr1	42915927	42917549
chr1	42917781	42918519
chr1	43003619	43004244
chr1	43101211	43102935
chr1	43104206	43104511
chr1	43105277	43106452
chr1	43107184	43109380
chr1	43109833	43110524
chr1	43112899	43113272
chr1	43113908	43114558
chr1	43120825	43122313
chr1	43122863	43123523
chr1	43124156	43124379
chr1	43124653	43125332
chr1	43125591	43125922
chr1	43126660	43127106
chr1	43132143	43132581
chr1	43139966	43140860
chr1	43144073	43144334
chr1	43189214	43190287
chr1	43190583	43191886
chr1	43193073	43193289
chr1	43194012	43195251
chr1	43240189	43240408
chr1	43243900	43244255
chr1	43246106	43246746
chr1	43247030	43248589
chr1	43258349	43258989
chr1	43259772	43261223
chr1	43261967	43264220
chr1	43324959	43326370
chr1	43327188	43328564
chr1	43468778	43469179
chr1	43487168	43489541
chr1	43490944	43492711
chr1	43511394	43512007
chr1	43518710	43519127
chr1	43519387	43519888
chr1	43779920	43780393
chr1	43808467	43809688
chr1	43817830	43819870
chr1	43821326	43821897
chr1	43841891	43842468
chr1	44094227	44094902
chr1	44141560	44141801
chr1	44143926	44145800
chr1	44161384	44161614
chr1	44162170	44162657
chr1	44168007	44168393
chr1	44174212	44174523
chr1	44174720	44175148
chr1	44175736	44177280
chr1	44178099	44178404
chr1	44402037	44402299
chr1	44444971	44445213
chr1	44464053	44464512
chr1	44472023	44472368
chr1	44490531	44491681
chr1	44492377	44492587
chr1	44607774	44608534
chr1	44707894	44709421
chr1	44841453	44841695
chr1	44883139	44885781
chr1	44886205	44892824
chr1	44912268	44912677
chr1	44956261	44956561
chr1	45022922	45024182
chr1	45040904	45041162
chr1	45064352	45065048
chr1	45066234	45067027
chr1	45070440	45070715
chr1	45074151	45074478
chr1	45075081	45075504
chr1	45078433	45078865
chr1	45080297	45081142
chr1	45082520	45082985
chr1	45104830	45105107
chr1	45105641	45106909
chr1	45107128	45107347
chr1	45107645	45108522
chr1	45111208	45112209
chr1	45113935	45114215
chr1	45115946	45117254
chr1	45121337	45121595
chr1	45124535	45124777
chr1	45125017	45125271
chr1	45132237	45132584
chr1	45134331	45134922
chr1	45145363	45145998
chr1	45151442	45151681
chr1	45153021	45153257
chr1	45153532	45153896
chr1	45179196	45179954
chr1	45197757	45198047
chr1	45198385	45198972
chr1	45234998	45235333
chr1	45236055	45236433
chr1	45239916	45240380
chr1	45240642	45242090
chr1	45242693	45243617
chr1	45256007	45256219
chr1	45257167	45261189
chr1	45261616	45262577
chr1	45266649	45266930
chr1	45271068	45271398
chr1	45282079	45282289
chr1	45284641	45285271
chr1	45362097	45362462
chr1	45362668	45362881
chr1	45420144	45420434
chr1	45444465	45445780
chr1	45818018	45818259
chr1	45818498	45819036
chr1	45819266	45820896
chr1	45821228	45821503
chr1	45822192	45822702
chr1	45849898	45850425
chr1	45901459	45901669
chr1	45901936	45902152
chr1	45942686	45942997
chr1	45970699	45972266
chr1	45991572	45992044
chr1	46098598	46100540
chr1	46236279	46237835
chr1	46238055	46239899
chr1	46382915	46383452
chr1	46383727	46383938
chr1	46392552	46393874
chr1	46413917	46414175
chr1	46502825	46503175
chr1	46503764	46503994
chr1	46647836	46648081
chr1	46649239	46649484
chr1	46649931	46650943
chr1	46655061	46655355
chr1	46695318	46695899
chr1	46769520	46771185
chr1	46774243	46775135
chr1	46783325	46785066
chr1	46785314	46786060
chr1	46789938	46790356
chr1	46790571	46791467
chr1	46817283	46817742
chr1	46820803	46821050
chr1	46830892	46831700
chr1	46831945	46832271
chr1	46836995	46837468
chr1	46899049	46899313
chr1	46899877	46901122
chr1	46901723	46902518
chr1	46906742	46906973
chr1	46907899	46909139
chr1	46911131	46911919
chr1	46912149	46912601
chr1	46951242	46951639
chr1	46965480	46966037
chr1	46972021	46972467
chr1	46994328	46995230
chr1	46995452	46995928
chr1	47006313	47006972
chr1	47017270	47017542
chr1	47035684	47036013
chr1	47041413	47041690
chr1	47043622	47044449
chr1	47049588	47050620
chr1	47057683	47058113
chr1	47077863	47078402
chr1	47102378	47103566
chr1	47155273	47155575
chr1	47164081	47164799
chr1	47202809	47204555
chr1	47220650	47221025
chr1	47234196	47234414
chr1	47455149	47455383
chr1	47468969	47469421
chr1	47473617	47473917
chr1	47477155	47477705
chr1	47513717	47515476
chr1	47528452	47530174
chr1	47599062	47600794
chr1	47601021	47602398
chr1	47605415	47608852
chr1	47671506	47671763
chr1	47672331	47673215
chr1	47740585	47741025
chr1	47741786	47742083
chr1	47799544	47800350
chr1	47834345	47836642
chr1	47861246	47862261
chr1	47936313	47936529
chr1	47937958	47938193
chr1	47955817	47956201
chr1	48035793	48036625
chr1	48113350	48113984
chr1	48116161	48116512
chr1	48117496	48117854
chr1	48141181	48141721
chr1	48148556	48149981
chr1	48156345	48156832
chr1	48178653	48178925
chr1	48186016	48186576
chr1	48186798	48190326
chr1	48190979	48191725
chr1	48262090	48262562
chr1	48262964	48263260
chr1	48300573	48301263
chr1	48301487	48302662
chr1	48308675	48309491
chr1	48310464	48310837
chr1	48311130	48312149
chr1	48323684	48324586
chr1	48325694	48327420
chr1	48330284	48333108
chr1	48333955	48334453
chr1	48339278	48339673
chr1	48342871	48343131
chr1	48343376	48344752
chr1	48345958	48346171
chr1	48351388	48352513
chr1	48369906	48371668
chr1	48372263	48373057
chr1	48373677	48374170
chr1	48385949	48388260
chr1	48389474	48390076
chr1	48435189	48435901
chr1	48443738	48444516
chr1	48444846	48445365
chr1	48454865	48455338
chr1	48478493	48478819
chr1	48838477	48838893
chr1	48861169	48861749
chr1	48893040	48893251
chr1	48899999	48900840
chr1	48901139	48902146
chr1	48902774	48903159
chr1	48927590	48928035
chr1	48930060	48930351
chr1	48983639	48983964
chr1	48988114	48988410
chr1	48990704	48991705
chr1	49003579	49004008
chr1	49028538	49029890
chr1	49113374	49115583
chr1	49123340	49123909
chr1	49128467	49129307
chr1	49131161	49132621
chr1	49133262	49134583
chr1	49134927	49135523
chr1	49135855	49136708
chr1	49138521	49138864
chr1	49173544	49173956
chr1	49185645	49186004
chr1	49186428	49189267
chr1	49191656	49192059
chr1	49193790	49195294
chr1	49201864	49203288
chr1	49244596	49245046
chr1	49246549	49246966
chr1	49247273	49247521
chr1	49249736	49250070
chr1	49250907	49255100
chr1	49281778	49282368
chr1	49288392	49288967
chr1	49291561	49293840
chr1	49315645	49316063
chr1	49336758	49337275
chr1	49344838	49346039
[truncated: 138,680 more rows]
