# Supplementary material for: Characterizing chromatin interactions of regulatory elements and nucleosome positions, using Hi-C, Micro-C, and promoter capture Micro-C
Source: Epigenetics Chromatin. 2022 Dec 21;15:41. doi: 10.1186/s13072-022-00473-4 (PMC9768916; doi:10.1186/s13072-022-00473-4)
Supplement: Supplementary file 6 — Additional file 6: Table S5. Number of loop categories identified by Hi-C, Micro-C, and promoter capture Micro-C data. [file 13072_2022_473_MOESM6_ESM.xlsx]

## Sheet: S5
Table S5 . Number of loop categories identified by Hi-C, Micro-C, and promoter capture Micro-C data
	Promoter-Promoter	Promoter-Enhancer	Promoter-Insulator	Promoter-NDR	Promoter-Repressed	Promoter-Heterochromatin	Promoter-None	Enhancer-Enhancer	Enhancer-Insulator	Enhancer-NDR	Enhancer-Repressed	Enhancer-Heterochromatin	Enhancer-None	Insulator-Insulator	Insulator-NDR	Insulator-Repressed	Insulator-Heterochromatin	Insulator-None	NDR-NDR	NDR-Repressed	NDR-Heterochromatin	NDR-None	Repressed-Repressed	Repressed-Heterochromatin	Repressed-None	Heterochromatin-Heterochromatin	Heterochromatin-None	None-None	Total
Hi-C 1 billion data (at 5kb resolution)	1031	1893	2748	192	237	132	257	1222	2810	294	375	222	326	6458	609	1573	291	556	53	242	71	94	681	168	173	42	106	89	22945
Micro-C 1 billion data (at 5kb resolution)	1109	2017	2730	237	396	188	357	1334	3058	451	593	343	457	6958	864	2818	478	922	85	448	95	112	1391	283	275	86	152	153	28390
Micro-C 2 billion data (at 5kb resolution)	2121	3453	4836	498	728	348	670	2264	5245	830	1268	703	875	11708	1881	6253	1191	2072	166	937	221	310	2831	586	731	202	414	538	53880
Micro-C 3 billion data (at 5kb resolution)	2478	3875	5383	566	839	382	808	2568	5943	862	1342	765	996	13220	2118	7123	1357	2619	154	915	221	364	2800	622	807	217	522	726	60592
Micro-C 3 billion data (at 1kb resolution)	1166	2085	1969	458	729	364	722	2188	2586	908	1457	831	879	5219	1270	4260	582	858	880	3413	562	707	13604	1767	1611	847	1073	1511	54506
Promoter capture Micro-C data (at 5kb resolution)	7663	7766	8063	2233	4467	1451	3354	2400	4903	1393	3071	938	1940	4328	1968	4625	894	1880	382	1945	346	748	3142	896	1772	153	457	587	73765
